# Supplementary material for: Development and validation of an SNP genotyping array and construction of a high-density linkage map in castor
Source: Sci Rep. 2019 Feb 28;9:3003. doi: 10.1038/s41598-019-39967-9 (PMC6395776; doi:10.1038/s41598-019-39967-9)
Supplement: Supplementary file 2 — Supplementary Table S1 [file 41598_2019_39967_MOESM2_ESM.xlsx]

## Sheet: Sheet1
Development and validation of an SNP genotyping array and construction of a high-density linkage map in castor
S. Senthilvel*, Arpita Ghosh, Mobeen Shaik, Ranjan K. Shaw, Prashanth G. Bagali
S. Senthilvel, Mobeen Shaik, Ranjan K. Shaw
ICAR-Indian Institute of Oilseeds Research, Rajendranagar, Hyderabad – 500030, India
Arpita Ghosh, Prashanth G. Bagali
Xcelris Labs Ltd., Xcellon building, Navrangpura, Ahmedabad – 380009, India
*Corresponding author
S. Senthilvel
e mail: senthilvel.senapathy@icar.gov.in
Telephone: +91 40 24598116; Fax: +91 40 24017969
Supplementary Table 1. Details of SNPs used for array development
SNP_ID	Scaffolds_ID	Scaffolds Size	SNP Pos	Ref	RG43	RG72	RG1139	RG2787	RG2819	RG3309	VP1	DPC9	48-1	JC12	TMV5	JI220	RG3216	DCS9	Gene id	Gene description	% of Occurrence of SNPs among the samples	ADT score	Enzymes	Pathway
Rcr_27373-14889	ricinus_castor_27373	101591	14889	T	T	C	C	T	C	C	T	C	C	T	T	T	T	T	27373.m000100	conserved hypothetical protein	42.8571	0.996
Rcr_27373-17670	ricinus_castor_27373	101591	17670	T	C	C	C	T	C	C	T	C	C	T	T	T	T	T	#N/A	#N/A	50	1
Rcr_27375-12592	ricinus_castor_27375	103339	12592	A	A	A	A	G	A	A	A	G	A	A	G	A	A	G	#N/A	#N/A	28.5714	1
Rcr_27375-43797	ricinus_castor_27375	103339	43797	A	G	G	A	G	G	G	A	G	G	G	G	A	A	G	#N/A	#N/A	71.4286	1
Rcr_27377-2427	ricinus_castor_27377	10095	2427	A	A	A	G	A	G	A	A	A	A	A	A	A	G	G	#N/A	#N/A	28.5714	1
Rcr_27381-6455	ricinus_castor_27381	11279	6455	G	G	G	A	G	A	G	G	G	A	G	G	A	G	G	#N/A	#N/A	28.5714	1
Rcr_27381-6957	ricinus_castor_27381	11279	6957	A	A	A	C	A	C	A	A	A	C	A	A	C	A	C	#N/A	#N/A	35.7143	0.9
Rcr_27383-4943	ricinus_castor_27383	89662	4943	T	C	C	T	C	C	T	T	C	C	T	T	T	T	T	27383.m000156	triosephosphate isomerase, putative	42.8571	1
Rcr_27383-23717	ricinus_castor_27383	89662	23717	A	C	C	A	C	C	A	A	C	C	A	C	A	A	A	27383.m000159	serine/arginine rich splicing factor, putative	50	0.976	K12900 FUSIP1FUS-interacting serine-arginine-rich protein 1	Genetic Information Processing
Rcr_27383-28875	ricinus_castor_27383	89662	28875	C	T	T	T	T	T	T	C	T	T	T	C	T	C	C	27383.m000160	Elicitor-responsive protein, putative	71.4286	1
Rcr_27389-16480	ricinus_castor_27389	40148	16480	T	T	C	T	C	C	C	T	T	C	T	C	T	T	C	27389.m000067	ubiquitin ligase protein cop1, putative	50	1
Rcr_27389-26429	ricinus_castor_27389	40148	26429	G	A	A	G	A	A	A	G	G	A	A	A	G	G	A	27389.m000069	eukaryotic translation initiation factor 2c, putative	64.2857	1
Rcr_27389-29199	ricinus_castor_27389	40148	29199	T	T	G	T	G	G	G	T	T	G	T	G	T	T	G	27389.m000069	eukaryotic translation initiation factor 2c, putative	50	0.949
Rcr_27389-34404	ricinus_castor_27389	40148	34404	G	G	T	G	T	T	T	T	T	T	G	T	T	G	T	#N/A	#N/A	71.4286	1
Rcr_27394-27300	ricinus_castor_27394	173977	27300	A	A	C	A	C	C	A	A	A	A	A	A	A	C	A	27394.m000344	Pyrophosphate-energized vacuolar membrane proton pump, putative	28.5714	0.965
Rcr_27394-105815	ricinus_castor_27394	173977	105815	C	C	T	T	C	C	T	T	T	T	T	T	C	T	T	27394.m000354	Iron(III)-zinc(II) purple acid phosphatase precursor, putative	71.4286	1
Rcr_27394-125684	ricinus_castor_27394	173977	125684	T	T	G	G	G	G	G	G	G	G	T	G	T	G	G	27394.m000357	calcium lipid binding protein, putative	78.5714	0.935
Rcr_27394-160729	ricinus_castor_27394	173977	160729	T	T	T	T	C	C	T	C	T	T	T	C	C	C	T	27394.m000360	(R)-limonene synthase, putative	42.8571	0.858
Rcr_27395-38130	ricinus_castor_27395	40504	38130	A	A	G	A	A	A	A	G	A	G	G	A	A	A	A	#N/A	#N/A	28.5714	0.813
Rcr_27400-13175	ricinus_castor_27400	14055	13175	G	G	G	T	G	G	T	G	G	G	T	G	G	T	G	#N/A	#N/A	28.5714	1
Rcr_27401-93371	ricinus_castor_27401	148473	93371	G	G	G	G	G	G	G	A	G	A	G	G	A	A	G	27401.m000284	Protein-tyrosine phosphatase mitochondrial 1, mitochondrial precursor, putative	28.5714	1
Rcr_27401-99049	ricinus_castor_27401	148473	99049	T	T	T	C	T	C	C	T	T	T	C	T	T	T	T	27401.m000285	Palmitoyl-protein thioesterase 1 precursor, putative	28.5714	1	K01074 PPTpalmitoyl-protein thioesterase [EC:3.1.2.22]	Cellular Processes;Metabolism
Rcr_27401-126675	ricinus_castor_27401	148473	126675	G	G	G	A	G	A	A	G	G	G	A	G	G	G	G	27401.m000290	H(\+)-transporting atpase plant/fungi plasma membrane type, putative	28.5714	1
Rcr_27404-4887	ricinus_castor_27404	61397	4887	A	A	G	G	G	G	G	G	G	G	A	G	A	A	G	#N/A	#N/A	71.4286	0.965
Rcr_27406-1803	ricinus_castor_27406	3633	1803	T	T	C	T	C	C	T	C	T	C	C	T	T	T	T	#N/A	#N/A	42.8571	1
Rcr_27406-2236	ricinus_castor_27406	3633	2236	T	T	C	T	C	C	T	C	C	T	T	C	T	T	T	#N/A	#N/A	42.8571	1
Rcr_27411-13125	ricinus_castor_27411	20211	13125	C	C	C	T	T	T	C	C	T	C	T	C	C	T	C	#N/A	#N/A	42.8571	0.965
Rcr_27421-11471	ricinus_castor_27421	17073	11471	T	T	T	T	C	C	C	C	C	T	T	C	C	T	C	#N/A	#N/A	57.1429	1
Rcr_27428-20865	ricinus_castor_27428	53889	20865	A	G	G	G	G	G	A	G	G	A	G	G	G	G	A	#N/A	#N/A	78.5714	0.988
Rcr_27436-84442	ricinus_castor_27436	205610	84442	G	G	G	G	G	G	G	G	G	G	A	A	A	G	A	27436.m000285	leucine-rich repeat-containing protein, putative	28.5714	0.858
Rcr_27446-5995	ricinus_castor_27446	182690	5995	A	G	A	A	A	A	A	G	A	A	A	G	G	A	A	#N/A	#N/A	28.5714	1
Rcr_27446-8674	ricinus_castor_27446	182690	8674	A	A	C	C	C	C	C	A	A	C	C	A	A	C	C	#N/A	#N/A	64.2857	1
Rcr_27448-15734	ricinus_castor_27448	45435	15734	T	T	G	G	G	T	T	T	T	T	T	G	T	G	G	27448.m000066	conserved hypothetical protein	42.8571	0.965
Rcr_27448-29090	ricinus_castor_27448	45435	29090	C	C	T	T	T	C	C	C	C	C	T	T	C	T	T	27448.m000068	amino acid transporter, putative	50	0.965
Rcr_27451-14015	ricinus_castor_27451	159632	14015	T	G	G	G	T	T	T	T	T	G	T	G	T	G	G	27451.m000239	aldose-1-epimerase, putative	50	0.899
Rcr_27451-54539	ricinus_castor_27451	159632	54539	G	G	A	A	G	G	A	A	G	A	A	A	A	A	A	27451.m000246	DNA binding protein, putative	71.4286	0.965
Rcr_27451-121403	ricinus_castor_27451	159632	121403	G	A	A	A	G	G	G	G	G	A	G	A	G	A	A	27451.m000251	valyl-tRNA synthetase, putative	50	1	K01873 VARS, valSvalyl-tRNA synthetase [EC:6.1.1.9]	Genetic Information Processing
Rcr_27451-132146	ricinus_castor_27451	159632	132146	C	C	T	T	C	C	C	T	C	T	T	T	T	T	T	27451.m000252	valyl-tRNA synthetase, putative	64.2857	1	K01873 VARS, valSvalyl-tRNA synthetase [EC:6.1.1.9]	Genetic Information Processing
Rcr_27455-3911	ricinus_castor_27455	44217	3911	T	C	T	C	C	C	C	T	C	T	C	C	T	C	C	#N/A	#N/A	71.4286	0.996
Rcr_27455-4321	ricinus_castor_27455	44217	4321	G	T	G	T	T	T	T	G	T	G	T	T	G	T	T	#N/A	#N/A	71.4286	1
Rcr_27455-11835	ricinus_castor_27455	44217	11835	T	T	T	T	C	C	T	T	C	T	T	C	T	T	C	27455.m000040	conserved hypothetical protein	35.7143	0.935
Rcr_27460-11564	ricinus_castor_27460	38051	11564	T	C	C	C	C	C	C	T	C	C	T	C	T	C	C	#N/A	#N/A	78.5714	1
Rcr_27460-15664	ricinus_castor_27460	38051	15664	C	T	T	T	T	T	C	C	C	T	C	T	T	T	C	#N/A	#N/A	64.2857	1
Rcr_27467-4421	ricinus_castor_27467	187726	4421	T	T	C	C	C	C	C	T	T	C	T	C	C	T	C	27467.m000162	Allene oxide cyclase 4, chloroplast precursor, putative	64.2857	0.935
Rcr_27467-111296	ricinus_castor_27467	187726	111296	A	G	G	G	G	G	G	A	A	G	G	G	G	A	G	#N/A	#N/A	78.5714	0.965
Rcr_27467-178618	ricinus_castor_27467	187726	178618	A	A	G	G	G	G	G	A	A	G	A	G	A	A	G	27467.m000171	leucine-rich repeat containing protein, putative	57.1429	1
Rcr_27468-468	ricinus_castor_27468	2365	468	A	A	G	A	G	G	A	G	G	G	A	G	A	A	A	#N/A	#N/A	50	0.858
Rcr_27469-4429	ricinus_castor_27469	52589	4429	T	T	C	C	T	C	C	T	T	C	T	T	C	T	C	27469.m000162	DNA binding protein, putative	50	0.935
Rcr_27469-33137	ricinus_castor_27469	52589	33137	A	A	G	G	A	G	A	A	A	G	G	A	A	A	G	27469.m000165	Endo-1,3(4)-beta-glucanase 1 precursor, putative	42.8571	1
Rcr_27471-158761	ricinus_castor_27471	174677	158761	A	A	A	A	G	G	A	G	A	A	A	A	G	A	A	27471.m000423	50S ribosomal protein L20, putative	28.5714	1	K02887 RP-L20, MRPL20, rplTlarge subunit ribosomal protein L20	Genetic Information Processing
Rcr_27471-164181	ricinus_castor_27471	174677	164181	A	A	A	A	G	G	A	G	A	A	A	A	G	A	A	27471.m000423	50S ribosomal protein L20, putative	28.5714	0.996	K02887 RP-L20, MRPL20, rplTlarge subunit ribosomal protein L20	Genetic Information Processing
Rcr_27483-737	ricinus_castor_27483	15220	737	G	A	A	G	A	A	G	A	A	A	A	A	A	G	A	27483.m000031	conserved hypothetical protein	78.5714	1
Rcr_27483-3689	ricinus_castor_27483	15220	3689	G	A	A	G	A	A	G	A	A	A	G	A	G	G	A	#N/A	#N/A	64.2857	1
Rcr_27483-3908	ricinus_castor_27483	15220	3908	G	A	A	G	A	A	G	A	A	A	G	A	G	G	A	#N/A	#N/A	64.2857	1
Rcr_27486-2041	ricinus_castor_27486	3173	2041	A	A	A	A	G	A	G	G	G	G	A	A	A	G	G	#N/A	#N/A	50	0.899
Rcr_27486-2312	ricinus_castor_27486	3173	2312	C	C	C	C	C	C	A	C	A	A	C	C	C	C	A	#N/A	#N/A	28.5714	1
Rcr_27487-1336	ricinus_castor_27487	2547	1336	G	G	G	T	G	G	T	G	G	T	G	G	G	G	T	#N/A	#N/A	28.5714	1
Rcr_27488-3121	ricinus_castor_27488	46864	3121	A	C	C	A	C	A	C	A	C	A	C	C	A	A	A	#N/A	#N/A	50	0.858
Rcr_27488-37891	ricinus_castor_27488	46864	37891	A	A	A	G	A	G	A	A	A	G	A	A	G	G	G	#N/A	#N/A	42.8571	1
Rcr_27492-257	ricinus_castor_27492	12469	257	A	A	G	A	G	G	A	G	G	G	A	G	A	G	A	#N/A	#N/A	57.1429	1
Rcr_27492-1146	ricinus_castor_27492	12469	1146	T	T	C	C	C	C	T	C	C	C	T	T	T	C	T	#N/A	#N/A	57.1429	1
Rcr_27494-8732	ricinus_castor_27494	47261	8732	T	T	T	C	C	C	C	T	T	C	T	T	T	C	C	#N/A	#N/A	50	1
Rcr_27499-2468	ricinus_castor_27499	6918	2468	T	T	G	T	G	T	G	T	G	T	G	G	T	T	T	#N/A	#N/A	42.8571	1
Rcr_27499-3584	ricinus_castor_27499	6918	3584	C	C	T	C	T	C	C	C	C	C	T	T	C	C	C	#N/A	#N/A	28.5714	1
Rcr_27504-11298	ricinus_castor_27504	287322	11298	A	G	G	A	G	G	G	A	G	A	G	G	A	G	G	27504.m000610	kinase, putative	71.4286	0.996
Rcr_27504-64741	ricinus_castor_27504	287322	64741	C	C	T	T	T	T	C	C	T	T	T	T	C	C	T	27504.m000617	alpha-glucan water dikinase, chloroplast precursor, putative	64.2857	0.813
Rcr_27504-94611	ricinus_castor_27504	287322	94611	T	T	C	C	C	C	T	T	C	C	T	C	C	T	C	27504.m000620	pentatricopeptide repeat-containing protein, putative	64.2857	1
Rcr_27504-111678	ricinus_castor_27504	287322	111678	A	A	G	G	A	G	A	A	G	G	G	G	A	G	G	27504.m000621	catalytic, putative	64.2857	0.965
Rcr_27504-118492	ricinus_castor_27504	287322	118492	A	C	C	C	A	C	A	A	C	C	C	C	A	C	C	27504.m000622	Alliin lyase precursor, putative	71.4286	1	K16903 TAA1L-tryptophan---pyruvate aminotransferase [EC:2.6.1.99]	Metabolism
Rcr_27504-123703	ricinus_castor_27504	287322	123703	T	T	C	C	T	C	T	T	C	C	T	C	T	C	C	27504.m000624	Disease resistance protein RPM1, putative	57.1429	1
Rcr_27504-133280	ricinus_castor_27504	287322	133280	A	A	G	G	A	G	A	A	G	G	A	G	G	A	G	27504.m000625	Disease resistance protein RPM1, putative	57.1429	1
Rcr_27504-143486	ricinus_castor_27504	287322	143486	G	G	T	T	G	T	G	G	T	T	G	T	T	T	T	27504.m000626	clathrin coat assembly protein ap-1, putative	64.2857	1
Rcr_27504-144892	ricinus_castor_27504	287322	144892	A	C	C	C	A	C	A	A	C	C	A	C	C	C	C	27504.m000627	serine-threonine protein kinase, plant-type, putative	71.4286	1	K04733 IRAK4interleukin-1 receptor-associated kinase 4 [EC:2.7.11.1]	Cellular Processes;Environmental Information Processing
Rcr_27504-145565	ricinus_castor_27504	287322	145565	T	T	G	G	T	G	T	T	G	G	G	G	T	G	G	27504.m000627	serine-threonine protein kinase, plant-type, putative	64.2857	1	K04733 IRAK4interleukin-1 receptor-associated kinase 4 [EC:2.7.11.1]	Cellular Processes;Environmental Information Processing
Rcr_27504-159370	ricinus_castor_27504	287322	159370	C	C	T	C	C	T	C	C	T	T	T	T	C	T	T	27504.m000630	anthranilate phosphoribosyltransferase, putative	57.1429	1
Rcr_27504-162190	ricinus_castor_27504	287322	162190	A	A	G	A	A	G	G	A	G	G	G	G	G	G	G	27504.m000631	Ribose-phosphate pyrophosphokinase, putative	71.4286	1
Rcr_27504-240779	ricinus_castor_27504	287322	240779	A	A	A	G	A	A	A	A	G	A	G	A	A	G	G	27504.m000640	multidrug resistance pump, putative	35.7143	1
Rcr_27504-260620	ricinus_castor_27504	287322	260620	A	A	G	G	G	G	G	G	G	G	A	G	G	G	A	27504.m000644	hydrolase, acting on ester bonds, putative	78.5714	1
Rcr_27504-270921	ricinus_castor_27504	287322	270921	T	T	C	T	C	C	T	C	T	T	T	C	T	T	T	27504.m000647	chloroplast phosphate transporter, putative	35.7143	1
Rcr_27504-279600	ricinus_castor_27504	287322	279600	C	C	T	T	T	T	C	T	T	T	T	T	C	T	T	27504.m000648	carbohydrate binding protein, putative	78.5714	1
Rcr_27506-11044	ricinus_castor_27506	65875	11044	G	G	T	G	G	T	G	G	G	T	T	G	G	G	G	27506.m000051	zinc finger protein, putative	28.5714	0.858
Rcr_27506-59747	ricinus_castor_27506	65875	59747	A	A	G	A	A	G	A	A	A	G	G	G	A	A	G	27506.m000052	1-deoxyxylulose-5-phosphate synthase, putative	42.8571	0.935	K01662 dxs1-deoxy-D-xylulose-5-phosphate synthase [EC:2.2.1.7]	Metabolism
Rcr_27516-15107	ricinus_castor_27516	102296	15107	A	G	A	A	G	G	A	A	A	G	A	A	A	A	G	27516.m000169	phosphoglucomutase, putative	35.7143	0.899
Rcr_27516-26370	ricinus_castor_27516	102296	26370	T	T	C	C	T	T	T	T	T	T	T	C	T	C	T	27516.m000169	phosphoglucomutase, putative	28.5714	1
Rcr_27516-28897	ricinus_castor_27516	102296	28897	T	T	C	C	T	T	T	T	T	T	T	C	T	C	T	27516.m000170	N-acetyltransferase, putative	28.5714	0.899
Rcr_27516-48262	ricinus_castor_27516	102296	48262	A	G	A	G	G	G	A	A	A	G	A	G	A	G	G	27516.m000171	ATP binding protein, putative	57.1429	0.899
Rcr_27519-51574	ricinus_castor_27519	173230	51574	G	G	T	G	T	T	T	G	T	T	T	T	G	G	T	27519.m000109	NADP-dependent glyceraldehyde-3-phosphate dehydrogenase, putative	64.2857	1
Rcr_27519-136726	ricinus_castor_27519	173230	136726	G	G	A	G	A	A	A	G	A	A	A	A	G	G	A	27519.m000120	NADP-dependent glyceraldehyde-3-phosphate dehydrogenase, putative	64.2857	0.988
Rcr_27519-150251	ricinus_castor_27519	173230	150251	A	G	G	A	G	G	G	A	G	G	G	G	A	A	G	#N/A	#N/A	71.4286	1
Rcr_27519-165488	ricinus_castor_27519	173230	165488	T	C	C	T	C	C	C	T	C	C	C	C	T	T	C	#N/A	#N/A	71.4286	1
Rcr_27524-5080	ricinus_castor_27524	144698	5080	G	G	A	A	A	A	G	A	G	A	G	A	G	G	G	27524.m000285	nucleic acid binding protein, putative	50	1
Rcr_27524-16411	ricinus_castor_27524	144698	16411	T	G	G	G	G	G	G	G	G	G	T	G	T	T	G	27524.m000287	50S ribosomal protein L15, putative	78.5714	0.842	K02876 RP-L15, MRPL15, rplOlarge subunit ribosomal protein L15	Genetic Information Processing
Rcr_27524-37816	ricinus_castor_27524	144698	37816	C	T	T	T	T	T	T	C	T	T	C	T	C	C	T	27524.m000290	Ribulose bisphosphate carboxylase small chain, chloroplast precursor, putative	71.4286	0.899	K01602 rbcSribulose-bisphosphate carboxylase small chain [EC:4.1.1.39]	Metabolism
Rcr_27524-89408	ricinus_castor_27524	144698	89408	T	T	C	C	C	C	T	T	C	C	C	C	T	T	C	27524.m000296	acyltransferase, putative	64.2857	0.877	K15397 KCS3-ketoacyl-CoA synthase [EC:2.3.1.199]	Metabolism
Rcr_27524-112061	ricinus_castor_27524	144698	112061	C	C	A	A	A	A	A	A	A	A	C	A	A	C	A	27524.m000298	DNA binding protein, putative	78.5714	1
Rcr_27524-122060	ricinus_castor_27524	144698	122060	A	A	C	C	C	C	C	C	C	C	C	C	A	A	C	27524.m000301	alpha-glucosidase, putative	78.5714	1
Rcr_27526-14714	ricinus_castor_27526	56319	14714	G	A	G	G	A	A	G	G	G	G	A	G	G	G	A	27526.m000072	Cell division protein kinase 7, putative	35.7143	0.714
Rcr_27526-38151	ricinus_castor_27526	56319	38151	G	A	G	G	A	A	G	G	G	G	A	G	G	G	A	27526.m000074	organic anion transporter, putative	35.7143	0.996
Rcr_27528-5258	ricinus_castor_27528	15063	5258	G	G	A	G	G	A	G	A	A	A	A	A	A	G	A	#N/A	#N/A	64.2857	0.813
Rcr_27529-10954	ricinus_castor_27529	35318	10954	G	T	T	G	T	G	G	T	G	G	G	T	G	T	T	#N/A	#N/A	50	1
Rcr_27529-22445	ricinus_castor_27529	35318	22445	C	C	T	C	T	T	C	T	C	C	C	T	C	T	T	27529.m000047	Chitin-inducible gibberellin-responsive protein, putative	50	1
Rcr_27533-18162	ricinus_castor_27533	64141	18162	T	C	C	T	C	C	T	C	C	C	C	C	C	T	C	#N/A	#N/A	78.5714	0.935
Rcr_27538-182622	ricinus_castor_27538	210801	182622	A	A	G	G	A	A	A	A	A	G	G	G	A	A	G	27538.m000332	DNA binding protein, putative	42.8571	1
Rcr_27538-204674	ricinus_castor_27538	210801	204674	C	T	T	T	T	C	C	T	T	T	C	T	C	C	C	27538.m000333	double-stranded RNA binding protein, putative	57.1429	0.988
Rcr_27543-72307	ricinus_castor_27543	160818	72307	G	G	G	G	T	T	T	T	T	G	T	T	T	G	T	27543.m000150	nucleolar complex protein, putative	64.2857	1
Rcr_27543-76316	ricinus_castor_27543	160818	76316	T	G	T	T	G	G	T	G	G	T	T	G	G	T	G	27543.m000150	nucleolar complex protein, putative	57.1429	0.935
Rcr_27543-87909	ricinus_castor_27543	160818	87909	T	G	T	T	G	G	T	G	G	T	T	G	G	T	G	27543.m000152	zinc finger protein, putative	57.1429	1
Rcr_27543-100459	ricinus_castor_27543	160818	100459	A	A	A	A	G	G	A	G	G	A	A	G	G	A	G	27543.m000153	WD-repeat protein, putative	50	1
Rcr_27543-147800	ricinus_castor_27543	160818	147800	T	T	T	T	G	G	G	G	G	T	G	G	T	T	G	27543.m000154	alanyl-tRNA synthetase, putative	57.1429	1	K01872 AARS, alaSalanyl-tRNA synthetase [EC:6.1.1.7]	Genetic Information Processing
Rcr_27543-149111	ricinus_castor_27543	160818	149111	A	A	A	A	G	G	A	G	G	A	A	G	G	A	G	27543.m000154	alanyl-tRNA synthetase, putative	50	0.935	K01872 AARS, alaSalanyl-tRNA synthetase [EC:6.1.1.7]	Genetic Information Processing
Rcr_27549-2951	ricinus_castor_27549	5223	2951	T	T	C	T	C	C	C	C	C	C	C	C	T	C	C	#N/A	#N/A	78.5714	0.976
Rcr_27553-63166	ricinus_castor_27553	145678	63166	G	T	T	T	G	T	G	T	T	T	G	T	T	T	T	#N/A	#N/A	78.5714	0.813
Rcr_27553-87163	ricinus_castor_27553	145678	87163	A	A	A	A	G	A	G	A	A	A	G	G	A	A	A	27553.m000324	calmodulin binding protein, putative	28.5714	0.935
Rcr_27555-18046	ricinus_castor_27555	30975	18046	T	T	T	C	T	T	C	C	C	C	C	C	T	T	C	#N/A	#N/A	57.1429	0.899
Rcr_27561-36517	ricinus_castor_27561	100408	36517	C	C	T	C	C	C	C	C	T	T	T	C	C	T	T	27561.m000295	2-deoxyglucose-6-phosphate phosphatase, putative	42.8571	1
Rcr_27561-37696	ricinus_castor_27561	100408	37696	G	A	G	A	A	A	A	A	G	G	G	G	G	G	G	27561.m000295	2-deoxyglucose-6-phosphate phosphatase, putative	42.8571	0.813
Rcr_27561-53444	ricinus_castor_27561	100408	53444	A	A	G	A	G	A	A	G	G	G	G	A	A	G	G	27561.m000298	Cyanate hydratase, putative	57.1429	0.915	K01725 cynScyanate lyase [EC:4.2.1.104]	Metabolism
Rcr_27561-55077	ricinus_castor_27561	100408	55077	G	G	A	A	A	A	A	A	A	A	A	G	G	A	A	27561.m000299	conserved hypothetical protein	78.5714	1
Rcr_27561-69527	ricinus_castor_27561	100408	69527	T	T	C	T	T	T	C	T	C	C	C	T	T	C	C	27561.m000300	DAG protein, chloroplast precursor, putative	50	0.988
Rcr_27562-1457	ricinus_castor_27562	2959	1457	G	A	A	G	A	A	A	A	A	A	G	G	G	A	G	#N/A	#N/A	64.2857	1
Rcr_27565-4380	ricinus_castor_27565	8633	4380	C	C	T	T	T	T	T	T	T	T	T	T	C	T	C	#N/A	#N/A	78.5714	0.899
Rcr_27568-113217	ricinus_castor_27568	146127	113217	A	A	G	G	G	G	A	A	G	G	G	G	G	A	A	27568.m000263	protein binding protein, putative	64.2857	1
Rcr_27568-142589	ricinus_castor_27568	146127	142589	T	G	G	G	G	T	G	T	T	G	T	G	T	T	T	27568.m000266	ER glycerol-phosphate acyltransferase	50	1	K13508 GPATglycerol-3-phosphate acyltransferase [EC:2.3.1.15]	Biosynthesis of fatty acids and triacylglycerol
Rcr_27568-142750	ricinus_castor_27568	146127	142750	A	A	A	A	A	G	A	A	G	A	G	A	G	A	A	27568.m000266	ER glycerol-phosphate acyltransferase	28.5714	1	K13508 GPATglycerol-3-phosphate acyltransferase [EC:2.3.1.15]	Biosynthesis of fatty acids and triacylglycerol
Rcr_27569-21349	ricinus_castor_27569	129691	21349	A	A	G	A	G	G	A	G	G	G	A	G	G	G	G	#N/A	#N/A	71.4286	0.868
Rcr_27574-6720	ricinus_castor_27574	159749	6720	C	T	C	T	C	T	C	C	C	T	C	T	C	C	C	27574.m000218	sphingosine-1-phosphate phosphohydrolase, putative	35.7143	1	K04716 SGPP1sphingosine-1-phosphate phosphatase 1 [EC:3.1.3.-]	Metabolism
Rcr_27574-7728	ricinus_castor_27574	159749	7728	G	G	G	T	G	T	G	G	G	T	G	T	G	G	G	27574.m000218	sphingosine-1-phosphate phosphohydrolase, putative	28.5714	1	K04716 SGPP1sphingosine-1-phosphate phosphatase 1 [EC:3.1.3.-]	Metabolism
Rcr_27574-12913	ricinus_castor_27574	159749	12913	C	T	C	T	C	T	C	C	C	T	C	T	C	C	C	27574.m000219	protein phsophatase-2a, putative	35.7143	1
Rcr_27574-21817	ricinus_castor_27574	159749	21817	A	A	A	G	A	G	G	A	A	G	G	G	A	A	A	27574.m000220	dead box ATP-dependent RNA helicase, putative	42.8571	0.976
Rcr_27574-35107	ricinus_castor_27574	159749	35107	C	C	C	A	C	A	A	C	C	A	A	A	C	C	C	27574.m000222	ubiquitin-protein ligase, putative	42.8571	1
Rcr_27574-53320	ricinus_castor_27574	159749	53320	G	G	G	A	G	A	A	A	A	A	A	A	G	A	G	27574.m000224	carbon catabolite repressor protein, putative	64.2857	1	K12603 CNOT6, CCR4CCR4-NOT transcription complex subunit 6	Genetic Information Processing
Rcr_27574-56412	ricinus_castor_27574	159749	56412	G	A	G	A	G	A	A	A	A	A	A	A	G	A	G	27574.m000224	carbon catabolite repressor protein, putative	71.4286	1	K12603 CNOT6, CCR4CCR4-NOT transcription complex subunit 6	Genetic Information Processing
Rcr_27578-13771	ricinus_castor_27578	65847	13771	T	T	C	T	C	C	T	C	C	C	T	C	T	T	T	27578.m000077	conserved hypothetical protein	50	0.996
Rcr_27578-45947	ricinus_castor_27578	65847	45947	G	A	A	G	A	A	G	A	A	A	A	A	A	G	A	#N/A	#N/A	78.5714	1
Rcr_27583-744	ricinus_castor_27583	5215	744	C	C	A	A	C	C	A	A	A	C	C	A	C	C	C	#N/A	#N/A	42.8571	0.965
Rcr_27585-42539	ricinus_castor_27585	84976	42539	T	C	C	C	C	C	C	T	C	C	C	T	T	C	C	#N/A	#N/A	78.5714	0.988
Rcr_27587-4753	ricinus_castor_27587	6471	4753	T	C	C	T	C	C	T	C	C	C	T	C	T	T	T	#N/A	#N/A	57.1429	0.988
Rcr_27591-571	ricinus_castor_27591	5082	571	G	T	G	G	T	T	T	G	G	G	G	G	G	G	G	#N/A	#N/A	28.5714	1
Rcr_27597-40519	ricinus_castor_27597	47200	40519	T	T	T	C	T	T	C	T	T	T	C	T	T	C	T	#N/A	#N/A	28.5714	0.996
Rcr_27602-1798	ricinus_castor_27602	2359	1798	T	T	G	T	T	G	T	G	T	G	T	T	T	T	G	#N/A	#N/A	35.7143	0.935
Rcr_27613-110316	ricinus_castor_27613	248633	110316	C	C	A	C	C	C	A	C	C	C	A	A	C	C	A	27613.m000622	phosphoribosylamine-glycine ligase, putative	35.7143	0.988	K00601 E2.1.2.2phosphoribosylglycinamide formyltransferase [EC:2.1.2.2]	Metabolism
Rcr_27613-171323	ricinus_castor_27613	248633	171323	G	A	G	G	G	G	A	G	G	A	A	A	G	G	A	27613.m000635	Heterogeneous nuclear ribonucleoprotein 27C, putative	42.8571	1	K14411 MSIRNA-binding protein Musashi	Genetic Information Processing
Rcr_27613-211624	ricinus_castor_27613	248633	211624	A	G	G	A	A	A	G	A	G	G	G	G	A	G	G	27613.m000639	WRKY transcription factor, putative	64.2857	1
Rcr_27613-218360	ricinus_castor_27613	248633	218360	T	T	C	T	T	T	C	T	C	C	C	T	T	C	C	27613.m000642	Chitin-inducible gibberellin-responsive protein, putative	50	1
Rcr_27614-10380	ricinus_castor_27614	164857	10380	T	C	C	T	C	C	T	C	C	C	C	C	C	T	C	#N/A	#N/A	78.5714	1
Rcr_27617-264	ricinus_castor_27617	6002	264	T	T	C	T	C	C	C	T	C	C	T	C	T	T	T	#N/A	#N/A	50	1
Rcr_27622-23625	ricinus_castor_27622	78528	23625	G	G	A	A	A	A	A	G	G	G	A	A	G	A	A	27622.m000147	Aspartic proteinase nepenthesin-1 precursor, putative	64.2857	1
Rcr_27622-39698	ricinus_castor_27622	78528	39698	G	A	A	G	A	A	A	G	G	G	A	A	G	A	A	27622.m000149	atpase n2b, putative	64.2857	0.988
Rcr_27622-41446	ricinus_castor_27622	78528	41446	C	T	T	T	T	T	T	C	T	C	T	T	C	T	T	27622.m000149	atpase n2b, putative	78.5714	0.935
Rcr_27623-31098	ricinus_castor_27623	73182	31098	T	C	T	C	T	C	T	C	T	C	T	T	C	C	C	27623.m000136	Multidrug resistance protein, putative	57.1429	1
Rcr_27623-47169	ricinus_castor_27623	73182	47169	C	T	C	T	C	T	C	T	C	T	T	C	T	T	T	#N/A	#N/A	64.2857	1
Rcr_27623-63291	ricinus_castor_27623	73182	63291	T	T	T	C	T	C	T	C	T	C	T	C	C	C	C	27623.m000142	Esterase PIR7B, putative	57.1429	0.813
Rcr_27632-25335	ricinus_castor_27632	105515	25335	A	A	G	G	G	A	A	G	G	G	A	G	A	G	G	#N/A	#N/A	64.2857	1
Rcr_27632-68288	ricinus_castor_27632	105515	68288	G	G	G	G	G	G	G	T	T	G	G	G	T	G	T	#N/A	#N/A	28.5714	1
Rcr_27637-1228	ricinus_castor_27637	76068	1228	G	T	T	T	G	G	G	T	T	T	T	T	T	T	T	#N/A	#N/A	78.5714	0.899
Rcr_27646-6289	ricinus_castor_27646	12670	6289	T	T	C	C	T	T	C	C	T	T	C	T	T	T	C	#N/A	#N/A	42.8571	1
Rcr_27647-23051	ricinus_castor_27647	86747	23051	A	A	G	A	A	G	A	G	A	A	A	A	A	G	G	27647.m000175	aspartate semialdehyde dehydrogenase, putative	35.7143	1	K00133 asdaspartate-semialdehyde dehydrogenase [EC:1.2.1.11]	Metabolism
Rcr_27649-2431	ricinus_castor_27649	3243	2431	G	T	T	G	T	T	T	G	T	T	T	T	G	G	T	#N/A	#N/A	71.4286	1
Rcr_27651-20986	ricinus_castor_27651	78685	20986	T	T	T	T	T	T	C	C	T	C	T	T	C	C	C	27651.m000096	Charged multivesicular body protein, putative	42.8571	1	K12195 CHMP6, VPS20charged multivesicular body protein 6	Cellular Processes
Rcr_27651-43923	ricinus_castor_27651	78685	43923	T	T	T	T	T	T	C	C	T	C	C	T	T	C	C	27651.m000097	kinase, putative	42.8571	1
Rcr_27657-2888	ricinus_castor_27657	3532	2888	T	C	C	T	C	C	C	C	C	C	T	T	T	C	C	#N/A	#N/A	71.4286	0.965
Rcr_27660-2858	ricinus_castor_27660	51821	2858	A	A	G	G	G	G	G	G	G	G	G	G	A	A	G	#N/A	#N/A	78.5714	1
Rcr_27660-10252	ricinus_castor_27660	51821	10252	G	T	T	T	T	T	T	T	G	T	G	T	T	G	T	#N/A	#N/A	78.5714	1
Rcr_27660-48526	ricinus_castor_27660	51821	48526	C	C	A	A	A	A	A	A	A	A	A	A	C	C	A	#N/A	#N/A	78.5714	1
Rcr_27688-6871	ricinus_castor_27688	24014	6871	T	T	T	T	T	T	C	T	T	C	C	C	C	T	T	27688.m000060	(R)-limonene synthase, putative	35.7143	0.965
Rcr_27688-9967	ricinus_castor_27688	24014	9967	A	A	A	A	A	A	C	A	A	C	A	C	C	A	A	27688.m000060	(R)-limonene synthase, putative	28.5714	1
Rcr_27688-16253	ricinus_castor_27688	24014	16253	T	T	T	T	T	T	C	T	T	C	C	C	C	T	T	27688.m000061	glucose-6-phosphate 1-dehydrogenase, putative	35.7143	0.965	K00036 G6PD, zwfglucose-6-phosphate 1-dehydrogenase [EC:1.1.1.49]	Metabolism
Rcr_27688-16551	ricinus_castor_27688	24014	16551	G	G	G	A	G	A	G	G	G	G	A	G	G	G	A	27688.m000061	glucose-6-phosphate 1-dehydrogenase, putative	28.5714	1	K00036 G6PD, zwfglucose-6-phosphate 1-dehydrogenase [EC:1.1.1.49]	Metabolism
Rcr_27699-60138	ricinus_castor_27699	167126	60138	C	C	T	C	C	C	T	C	T	T	C	C	C	C	C	27699.m000210	DUF26 domain-containing protein 1 precursor, putative	28.5714	1
Rcr_27700-2231	ricinus_castor_27700	35792	2231	A	G	G	A	G	A	G	A	G	A	G	G	A	A	A	#N/A	#N/A	50	0.935
Rcr_27700-7420	ricinus_castor_27700	35792	7420	A	A	A	G	A	G	A	A	G	G	A	A	G	A	G	#N/A	#N/A	42.8571	1
Rcr_27701-2389	ricinus_castor_27701	3280	2389	G	A	A	G	G	A	G	G	A	G	G	A	A	G	A	#N/A	#N/A	50	0.899
Rcr_27704-27904	ricinus_castor_27704	78743	27904	T	T	C	C	C	T	T	T	T	C	T	C	T	T	T	27704.m000147	cholinephosphate cytidylyltransferase, putative	35.7143	1	K00968 PCYT1choline-phosphate cytidylyltransferase [EC:2.7.7.15]	Metabolism
Rcr_27704-37373	ricinus_castor_27704	78743	37373	G	G	A	A	A	A	A	G	A	A	A	A	G	A	G	27704.m000148	RNA binding protein, putative	71.4286	1
Rcr_27704-37931	ricinus_castor_27704	78743	37931	C	C	T	T	T	T	C	C	C	T	C	T	C	T	C	27704.m000148	RNA binding protein, putative	50	0.935
Rcr_27704-51350	ricinus_castor_27704	78743	51350	C	C	T	T	T	C	C	C	C	T	C	T	C	C	C	27704.m000149	50S ribosomal protein L7/L12, putative	35.7143	1	K02935 RP-L7, MRPL12, rplLlarge subunit ribosomal protein L7/L12	Genetic Information Processing
Rcr_27704-69737	ricinus_castor_27704	78743	69737	G	A	A	A	A	G	G	G	G	A	G	A	G	G	G	27704.m000151	UDP-n-acteylglucosamine pyrophosphorylase, putative	42.8571	1	K00972 UAP1UDP-N-acetylglucosamine pyrophosphorylase [EC:2.7.7.23]	Metabolism
Rcr_27714-12672	ricinus_castor_27714	68332	12672	A	G	G	A	G	G	G	A	A	G	G	G	A	A	G	#N/A	#N/A	64.2857	0.858
Rcr_27715-82864	ricinus_castor_27715	161906	82864	T	T	C	C	C	C	T	C	C	C	C	C	T	T	T	27715.m000181	chromodomain helicase DNA binding protein, putative	64.2857	0.915
Rcr_27715-100671	ricinus_castor_27715	161906	100671	C	T	T	T	C	T	C	T	T	T	T	C	T	T	T	#N/A	#N/A	78.5714	1
Rcr_27715-106561	ricinus_castor_27715	161906	106561	A	A	G	G	G	G	A	G	G	G	A	G	G	G	G	#N/A	#N/A	78.5714	1
Rcr_27715-149956	ricinus_castor_27715	161906	149956	T	C	T	T	C	T	T	T	T	T	T	T	T	C	C	27715.m000186	exosome complex exonuclease rrp45, putative	28.5714	1	K03678 RRP45, EXOSC9exosome complex component RRP45	Genetic Information Processing
Rcr_27715-154859	ricinus_castor_27715	161906	154859	T	T	G	T	T	T	T	G	T	G	T	G	T	T	T	27715.m000186	exosome complex exonuclease rrp45, putative	28.5714	1	K03678 RRP45, EXOSC9exosome complex component RRP45	Genetic Information Processing
Rcr_27716-10391	ricinus_castor_27716	20419	10391	T	C	C	C	C	C	C	T	C	T	C	C	T	C	C	#N/A	#N/A	78.5714	1
Rcr_27716-11223	ricinus_castor_27716	20419	11223	T	T	G	T	G	G	G	T	T	T	T	G	T	G	G	#N/A	#N/A	50	1
Rcr_27717-1561	ricinus_castor_27717	51551	1561	A	C	C	A	C	C	C	C	A	C	A	A	A	A	C	27717.m000088	clathrin assembly protein, putative	57.1429	0.949
Rcr_27717-26645	ricinus_castor_27717	51551	26645	G	T	T	G	T	T	T	G	G	T	T	G	G	G	T	27717.m000090	multidrug resistance pump, putative	57.1429	1
Rcr_27718-10365	ricinus_castor_27718	101543	10365	A	G	G	A	G	G	G	G	A	G	G	G	G	G	A	#N/A	#N/A	78.5714	0.787
Rcr_27718-29685	ricinus_castor_27718	101543	29685	T	C	C	T	C	C	C	C	C	C	C	T	T	C	C	#N/A	#N/A	78.5714	1
Rcr_27718-42600	ricinus_castor_27718	101543	42600	A	A	G	A	G	G	G	G	G	G	G	A	G	G	G	#N/A	#N/A	78.5714	1
Rcr_27721-3810	ricinus_castor_27721	19670	3810	A	G	G	G	G	G	A	G	A	G	A	G	G	G	G	#N/A	#N/A	78.5714	0.813
Rcr_27726-1047	ricinus_castor_27726	2427	1047	C	T	T	C	T	T	C	T	T	T	C	T	T	C	T	#N/A	#N/A	71.4286	0.935
Rcr_27727-528	ricinus_castor_27727	4564	528	G	A	A	G	A	A	G	A	A	G	A	A	A	G	A	#N/A	#N/A	71.4286	0.858
Rcr_27728-4891	ricinus_castor_27728	17803	4891	A	A	C	A	C	C	C	C	C	C	A	C	C	C	C	#N/A	#N/A	78.5714	0.935
Rcr_27731-89726	ricinus_castor_27731	96413	89726	A	G	G	A	G	G	G	G	G	G	G	A	A	G	G	#N/A	#N/A	78.5714	1
Rcr_27732-13763	ricinus_castor_27732	151068	13763	C	T	T	C	C	T	C	C	C	T	C	C	C	C	T	#N/A	#N/A	35.7143	1
Rcr_27732-43590	ricinus_castor_27732	151068	43590	G	G	A	G	G	G	A	G	G	A	G	G	G	G	A	27732.m000277	mads box protein, putative	28.5714	0.899
Rcr_27733-3839	ricinus_castor_27733	20873	3839	G	A	G	G	G	A	A	G	A	G	A	A	G	G	A	27733.m000032	Minor allergen Alt a, putative	50	1
Rcr_27733-5661	ricinus_castor_27733	20873	5661	C	C	A	A	A	A	A	A	A	A	C	A	C	A	A	27733.m000032	Minor allergen Alt a, putative	78.5714	0.988
Rcr_27733-20706	ricinus_castor_27733	20873	20706	T	T	C	T	C	T	C	T	C	C	C	T	T	C	C	27733.m000033	transcription factor, putative	57.1429	1
Rcr_27741-25141	ricinus_castor_27741	26358	25141	A	G	G	G	G	G	A	G	G	G	A	A	G	G	A	#N/A	#N/A	71.4286	0.813
Rcr_27742-24248	ricinus_castor_27742	169285	24248	C	C	T	C	T	T	C	T	T	T	T	T	C	T	T	27742.m000247	ankyrin repeat-containingprotein, putative	71.4286	1
Rcr_27742-159280	ricinus_castor_27742	169285	159280	T	T	C	T	C	C	T	C	C	C	C	C	T	C	C	27742.m000257	ATP-binding cassette transporter, putative	71.4286	1
Rcr_27743-15245	ricinus_castor_27743	32416	15245	T	C	T	C	C	C	T	T	T	T	T	T	T	C	C	#N/A	#N/A	42.8571	0.949
Rcr_27744-37627	ricinus_castor_27744	92506	37627	G	G	A	A	A	A	G	A	A	A	G	A	G	A	A	27744.m000095	hypothetical protein	71.4286	0.858
Rcr_27747-6025	ricinus_castor_27747	79663	6025	T	C	T	T	T	T	T	T	T	T	C	C	C	T	C	#N/A	#N/A	35.7143	1
Rcr_27747-9699	ricinus_castor_27747	79663	9699	C	A	C	C	C	A	C	C	C	C	A	A	A	C	A	#N/A	#N/A	42.8571	1
Rcr_27747-25087	ricinus_castor_27747	79663	25087	T	C	C	C	C	T	C	C	C	C	T	T	T	C	T	#N/A	#N/A	64.2857	0.899
Rcr_27749-33736	ricinus_castor_27749	177051	33736	C	C	T	T	T	T	T	C	T	T	C	T	T	T	T	27749.m000331	phosphatidylinositol glycan, putative	78.5714	1	K05310 GPI7ethanolaminephosphotransferase [EC:2.7.-.-]	Metabolism
Rcr_27749-132475	ricinus_castor_27749	177051	132475	A	A	C	C	C	C	C	C	C	C	C	A	A	C	C	27749.m000346	phosphofructokinase, putative	78.5714	0.965
Rcr_27749-138729	ricinus_castor_27749	177051	138729	C	C	T	T	T	C	T	C	C	C	C	C	C	C	C	27749.m000346	phosphofructokinase, putative	28.5714	1
Rcr_27750-351	ricinus_castor_27750	2825	351	T	T	C	T	C	C	C	C	C	C	T	C	T	T	T	#N/A	#N/A	57.1429	0.949
Rcr_27751-7956	ricinus_castor_27751	146572	7956	T	T	G	G	G	G	G	G	G	G	G	G	T	T	T	#N/A	#N/A	71.4286	1
Rcr_27751-110587	ricinus_castor_27751	146572	110587	C	C	C	C	C	C	A	A	A	C	C	C	A	C	C	27751.m000175	Kinesin heavy chain, putative	28.5714	0.772	K02886 RP-L2, MRPL2, rplBlarge subunit ribosomal protein L2	Genetic Information Processing
Rcr_27753-11162	ricinus_castor_27753	15878	11162	A	G	G	G	A	G	A	G	G	G	A	G	G	G	G	#N/A	#N/A	78.5714	0.765
Rcr_27754-18370	ricinus_castor_27754	23551	18370	G	G	T	G	G	T	G	T	T	T	G	T	T	G	G	#N/A	#N/A	50	1
Rcr_27755-22200	ricinus_castor_27755	72792	22200	A	A	G	G	A	A	G	A	A	A	G	A	A	A	A	27755.m000088	ubiquitin ligase protein cop1, putative	28.5714	1
Rcr_27757-1205	ricinus_castor_27757	32509	1205	C	C	T	T	T	T	T	C	T	T	C	T	T	T	T	#N/A	#N/A	78.5714	1
Rcr_27757-16665	ricinus_castor_27757	32509	16665	T	T	G	G	G	G	T	T	G	G	T	G	G	G	G	#N/A	#N/A	71.4286	1
Rcr_27757-21595	ricinus_castor_27757	32509	21595	G	G	A	G	A	A	G	G	A	A	G	A	A	A	A	27757.m000022	conserved hypothetical protein	64.2857	0.935
Rcr_27758-159295	ricinus_castor_27758	194660	159295	T	T	G	G	G	G	G	T	T	G	T	G	T	G	T	#N/A	#N/A	57.1429	1
Rcr_27762-5188	ricinus_castor_27762	16172	5188	C	T	C	C	T	T	C	C	C	T	C	C	T	C	C	#N/A	#N/A	35.7143	1
Rcr_27762-13900	ricinus_castor_27762	16172	13900	C	C	T	T	C	C	T	C	T	C	C	T	C	T	T	#N/A	#N/A	50	0.965
Rcr_27766-28448	ricinus_castor_27766	114367	28448	A	A	G	A	G	A	G	A	G	G	G	A	A	A	G	27766.m000151	ADP-ribosylation factor, arf, putative	50	0.858
Rcr_27767-3142	ricinus_castor_27767	4769	3142	C	C	A	C	A	A	A	A	A	A	A	A	C	A	A	#N/A	#N/A	78.5714	0.988
Rcr_27769-42406	ricinus_castor_27769	75535	42406	T	G	T	T	G	G	G	G	G	G	T	G	G	T	T	#N/A	#N/A	64.2857	0.988
Rcr_27769-43342	ricinus_castor_27769	75535	43342	A	A	A	A	G	G	G	G	G	G	A	G	A	A	A	#N/A	#N/A	50	1
Rcr_27770-21122	ricinus_castor_27770	47894	21122	C	T	T	C	T	T	C	C	C	C	C	C	C	C	C	#N/A	#N/A	28.5714	0.858
Rcr_27772-40347	ricinus_castor_27772	48857	40347	A	A	A	A	A	G	G	A	G	G	A	A	A	A	A	27772.m000038	s-adenosylmethionine decarboxylase, putative	28.5714	0.949	K01611 speD, AMD1S-adenosylmethionine decarboxylase [EC:4.1.1.50]	Metabolism
Rcr_27773-1859	ricinus_castor_27773	3049	1859	C	T	T	C	T	T	C	T	T	T	C	T	T	T	C	#N/A	#N/A	71.4286	0.965
Rcr_27776-8857	ricinus_castor_27776	10791	8857	G	G	T	T	G	T	G	G	G	G	G	G	T	G	T	#N/A	#N/A	35.7143	0.935
Rcr_27777-24783	ricinus_castor_27777	108891	24783	G	G	A	A	G	G	A	A	A	A	G	G	A	G	A	27777.m000271	cysteine-type peptidase, putative	57.1429	1	K13719 OTU1, YOD1ubiquitin thioesterase OTU1 [EC:3.1.2.-]	Genetic Information Processing
Rcr_27777-34491	ricinus_castor_27777	108891	34491	A	A	A	G	A	A	G	G	G	G	A	A	G	A	A	27777.m000272	translation initiation inhibitor, putative	42.8571	1
Rcr_27777-39229	ricinus_castor_27777	108891	39229	A	A	A	G	A	A	G	G	G	G	A	A	G	A	G	27777.m000273	RING-H2 finger protein ATL2B, putative	50	1
Rcr_27777-75060	ricinus_castor_27777	108891	75060	G	G	G	G	G	G	G	A	A	G	A	A	G	G	A	27777.m000279	aconitase, putative	35.7143	1
Rcr_27777-84131	ricinus_castor_27777	108891	84131	C	A	C	C	C	C	C	A	A	C	C	A	C	C	A	27777.m000280	oxidoreductase, putative	35.7143	1
Rcr_27782-2292	ricinus_castor_27782	10514	2292	T	C	T	T	T	C	T	C	T	C	C	C	T	C	C	#N/A	#N/A	57.1429	1
Rcr_27783-1300	ricinus_castor_27783	4045	1300	G	T	T	T	T	T	G	G	T	G	G	T	G	G	G	#N/A	#N/A	50	0.858
Rcr_27784-519	ricinus_castor_27784	2994	519	T	T	T	T	C	T	T	T	T	C	T	T	C	T	C	#N/A	#N/A	28.5714	0.988
Rcr_27785-20126	ricinus_castor_27785	21758	20126	G	G	T	G	T	T	G	T	G	T	G	G	G	T	T	27785.m000034	retinoblastoma-binding protein, putative	50	0.899
Rcr_27786-1946	ricinus_castor_27786	5375	1946	A	A	G	A	A	G	A	G	G	A	A	G	A	A	A	#N/A	#N/A	35.7143	0.965
Rcr_27787-6423	ricinus_castor_27787	8754	6423	A	A	C	A	C	A	C	C	C	A	A	A	A	A	A	#N/A	#N/A	35.7143	0.965
Rcr_27789-15769	ricinus_castor_27789	20377	15769	T	C	C	T	C	C	C	C	C	C	T	C	C	T	C	#N/A	#N/A	78.5714	0.965
Rcr_27791-40398	ricinus_castor_27791	58950	40398	G	G	G	G	G	G	G	A	G	A	A	G	G	G	A	27791.m000086	dihydroorotate dehydrogenase, putative	28.5714	1	K00207 DPYDdihydropyrimidine dehydrogenase (NADP+) [EC:1.3.1.2]	Metabolism
Rcr_27791-50696	ricinus_castor_27791	58950	50696	A	G	G	A	G	G	G	A	G	A	A	G	A	A	A	#N/A	#N/A	50	1
Rcr_27792-693	ricinus_castor_27792	12918	693	C	C	T	C	T	T	C	T	T	T	T	T	C	C	T	#N/A	#N/A	64.2857	1
Rcr_27792-2136	ricinus_castor_27792	12918	2136	A	C	C	A	C	C	A	C	C	C	A	C	A	A	C	#N/A	#N/A	64.2857	0.858
Rcr_27793-2082	ricinus_castor_27793	8632	2082	A	A	G	G	A	G	A	A	A	G	A	A	A	A	A	#N/A	#N/A	28.5714	1
Rcr_27796-2497	ricinus_castor_27796	5324	2497	T	T	T	C	C	T	C	C	T	C	C	C	T	C	C	#N/A	#N/A	64.2857	1
Rcr_27797-6457	ricinus_castor_27797	13445	6457	G	G	G	A	A	A	G	G	G	A	G	G	G	A	G	#N/A	#N/A	35.7143	0.899
Rcr_27798-11889	ricinus_castor_27798	291678	11889	T	C	C	C	C	C	C	T	T	C	C	C	T	C	C	27798.m000580	Sialin, putative	78.5714	1
Rcr_27798-31941	ricinus_castor_27798	291678	31941	A	A	G	A	G	A	G	A	A	A	A	G	A	G	G	27798.m000582	mRNA capping enzyme, putative	42.8571	1	K13917 RNGTTmRNA-capping enzyme [EC:2.7.7.50 3.1.3.33]	Genetic Information Processing
Rcr_27798-41455	ricinus_castor_27798	291678	41455	A	A	G	A	G	A	G	A	A	A	G	G	A	G	G	27798.m000582	mRNA capping enzyme, putative	50	1	K13917 RNGTTmRNA-capping enzyme [EC:2.7.7.50 3.1.3.33]	Genetic Information Processing
Rcr_27798-73654	ricinus_castor_27798	291678	73654	A	A	C	A	C	A	A	A	A	A	A	C	A	C	C	27798.m000587	Ataxin-3, putative	35.7143	1	K11863 ATXN3, MJDAtaxin-3 [EC:3.4.22.-]	Genetic Information Processing
Rcr_27798-74063	ricinus_castor_27798	291678	74063	G	T	T	T	T	T	G	G	G	T	T	T	G	T	T	27798.m000587	Ataxin-3, putative	71.4286	0.899	K11863 ATXN3, MJDAtaxin-3 [EC:3.4.22.-]	Genetic Information Processing
Rcr_27798-112838	ricinus_castor_27798	291678	112838	C	C	T	C	T	C	C	C	C	C	T	T	C	T	T	27798.m000593	ceramidase, putative	42.8571	1	K12349 ASAH2neutral ceramidase [EC:3.5.1.23]	Metabolism
Rcr_27798-133868	ricinus_castor_27798	291678	133868	G	T	T	G	T	G	T	G	G	G	G	T	G	T	T	27798.m000594	nut2, putative	50	0.996
Rcr_27798-159739	ricinus_castor_27798	291678	159739	G	A	A	A	A	G	G	G	G	G	G	A	G	A	A	27798.m000598	fructokinase, putative	50	0.976
Rcr_27798-174927	ricinus_castor_27798	291678	174927	G	A	A	A	A	G	G	G	G	G	A	A	G	A	A	27798.m000603	tubulin beta chain, putative	57.1429	1
Rcr_27798-262384	ricinus_castor_27798	291678	262384	T	G	G	T	G	T	T	T	T	G	G	T	G	T	G	27798.m000612	r2r3-myb transcription factor, putative	50	0.965
Rcr_27800-12805	ricinus_castor_27800	26431	12805	C	C	T	T	C	T	C	T	C	T	C	T	C	T	T	27800.m000036	Serine/threonine-protein kinase PBS1, putative	57.1429	1
Rcr_27801-1367	ricinus_castor_27801	4199	1367	A	A	G	A	G	G	A	G	G	G	G	G	A	G	G	#N/A	#N/A	71.4286	0.988
Rcr_27809-462	ricinus_castor_27809	12160	462	T	C	C	T	C	T	T	T	T	T	T	C	T	T	T	#N/A	#N/A	28.5714	1
Rcr_27810-3759	ricinus_castor_27810	350809	3759	A	A	A	A	A	A	G	G	G	A	A	A	A	G	G	27810.m000630	Polygalacturonase precursor, putative	35.7143	0.965
Rcr_27810-28301	ricinus_castor_27810	350809	28301	C	C	T	T	C	C	T	T	T	T	T	T	C	T	T	27810.m000633	nucleic acid binding protein, putative	71.4286	0.965
Rcr_27810-143380	ricinus_castor_27810	350809	143380	A	C	A	A	C	A	A	A	A	A	C	A	C	A	C	27810.m000643	adenylosuccinate synthetase, putative	35.7143	1	K01939 purA, ADSSadenylosuccinate synthase [EC:6.3.4.4]	Metabolism
Rcr_27810-164968	ricinus_castor_27810	350809	164968	T	T	T	T	T	C	C	C	C	C	T	T	T	T	T	27810.m000646	lysophosphatidic acid acyltransferase, putative	35.7143	1	K13523 AGPAT3_4lysophosphatidic acid acyltransferase / lysophosphatidylinositol acyltransferase [EC:2.3.1.51 2.3.1.-]	Biosynthesis of fatty acids and triacylglycerol
Rcr_27810-165759	ricinus_castor_27810	350809	165759	G	G	G	G	G	A	A	A	A	A	G	G	G	G	G	27810.m000646	lysophosphatidic acid acyltransferase, putative	35.7143	0.899	K13523 AGPAT3_4lysophosphatidic acid acyltransferase / lysophosphatidylinositol acyltransferase [EC:2.3.1.51 2.3.1.-]	Biosynthesis of fatty acids and triacylglycerol
Rcr_27810-171805	ricinus_castor_27810	350809	171805	A	C	A	A	C	A	A	A	A	A	C	A	C	A	C	27810.m000648	aspartyl-tRNA synthetase, putative	35.7143	1
Rcr_27810-187875	ricinus_castor_27810	350809	187875	C	C	T	C	T	T	C	C	C	C	C	C	C	C	T	27810.m000650	DNA-directed RNA polymerase I largest subunit, putative	28.5714	1	K02999 RPA1, POLR1ADNA-directed RNA polymerase I subunit RPA1 [EC:2.7.7.6]	Genetic Information Processing;Metabolism
Rcr_27810-249262	ricinus_castor_27810	350809	249262	G	G	G	G	G	G	A	A	A	G	G	G	G	A	A	27810.m000652	protease, putative	35.7143	1
Rcr_27810-279257	ricinus_castor_27810	350809	279257	C	C	C	C	C	C	A	A	A	C	A	C	C	C	C	27810.m000664	ATP binding protein, putative	28.5714	1
Rcr_27810-286079	ricinus_castor_27810	350809	286079	A	A	A	A	G	A	G	G	G	A	G	G	G	G	G	27810.m000665	Chaperone protein dnaJ, putative	64.2857	1
Rcr_27810-300633	ricinus_castor_27810	350809	300633	T	T	C	T	C	T	T	T	T	T	C	C	C	T	C	27810.m000666	Receptor protein kinase CLAVATA1 precursor, putative	42.8571	1
Rcr_27810-335524	ricinus_castor_27810	350809	335524	C	C	C	C	A	C	A	A	A	C	C	C	A	C	C	27810.m000670	pentatricopeptide repeat-containing protein, putative	35.7143	0.858
Rcr_27811-25519	ricinus_castor_27811	39683	25519	C	T	T	C	T	T	C	C	C	C	C	T	C	C	C	#N/A	#N/A	35.7143	1
Rcr_27811-35495	ricinus_castor_27811	39683	35495	G	G	A	G	A	A	G	G	G	A	G	A	G	G	A	27811.m000087	ribophorin, putative	42.8571	0.899	K12666 OST1, RPN1oligosaccharyltransferase complex subunit alpha (ribophorin I)	Genetic Information Processing;Metabolism
Rcr_27814-8482	ricinus_castor_27814	11680	8482	A	C	C	C	A	C	A	A	C	C	C	C	A	C	A	#N/A	#N/A	64.2857	0.858
Rcr_27816-842	ricinus_castor_27816	12316	842	A	G	G	G	G	G	A	A	A	G	G	G	A	G	G	#N/A	#N/A	71.4286	0.965
Rcr_27816-10419	ricinus_castor_27816	12316	10419	G	G	G	A	G	A	G	G	G	A	G	G	A	G	A	#N/A	#N/A	35.7143	1
Rcr_27817-1490	ricinus_castor_27817	2721	1490	A	A	A	G	A	A	G	A	G	G	A	A	A	A	G	#N/A	#N/A	35.7143	0.809
Rcr_27818-7104	ricinus_castor_27818	9887	7104	A	G	G	A	G	G	A	A	G	G	A	G	A	A	A	#N/A	#N/A	50	1
Rcr_27818-7315	ricinus_castor_27818	9887	7315	G	G	G	G	A	A	G	G	A	A	G	A	G	A	G	#N/A	#N/A	42.8571	1
Rcr_27822-1682	ricinus_castor_27822	18320	1682	C	C	T	C	T	T	T	C	T	T	C	T	C	C	T	#N/A	#N/A	57.1429	0.935
Rcr_27827-17417	ricinus_castor_27827	33489	17417	G	A	A	A	A	A	A	G	G	A	A	A	G	A	A	#N/A	#N/A	78.5714	0.765
Rcr_27827-32431	ricinus_castor_27827	33489	32431	A	A	G	G	G	G	A	G	G	G	G	G	G	A	G	#N/A	#N/A	78.5714	1
Rcr_27828-27865	ricinus_castor_27828	75238	27865	G	G	T	T	T	G	G	G	G	G	T	G	G	T	T	#N/A	#N/A	42.8571	1
Rcr_27828-37587	ricinus_castor_27828	75238	37587	C	C	A	A	A	C	C	C	C	C	A	A	C	A	A	27828.m000098	DNA double-strand break repair rad50 ATPase, putative	50	1
Rcr_27828-38381	ricinus_castor_27828	75238	38381	A	A	G	G	G	A	A	A	A	A	A	A	A	G	G	27828.m000098	DNA double-strand break repair rad50 ATPase, putative	35.7143	1
Rcr_27828-46317	ricinus_castor_27828	75238	46317	A	A	G	G	G	A	A	A	A	A	G	A	A	G	G	27828.m000099	pentatricopeptide repeat-containing protein, putative	42.8571	1
Rcr_27828-58151	ricinus_castor_27828	75238	58151	G	G	A	A	A	G	G	G	G	G	A	A	G	A	A	#N/A	#N/A	50	1
Rcr_27828-64440	ricinus_castor_27828	75238	64440	G	G	T	T	T	G	G	G	G	G	T	T	G	T	T	#N/A	#N/A	50	1
Rcr_27829-17578	ricinus_castor_27829	29856	17578	G	G	G	T	G	G	G	G	G	T	G	G	G	T	T	#N/A	#N/A	28.5714	1
Rcr_27829-29028	ricinus_castor_27829	29856	29028	T	T	T	C	T	C	T	T	T	C	T	T	C	T	C	#N/A	#N/A	35.7143	0.935
Rcr_27833-1086	ricinus_castor_27833	2239	1086	G	A	A	A	A	A	G	G	A	G	G	A	G	G	G	#N/A	#N/A	50	0.988
Rcr_27837-24945	ricinus_castor_27837	103258	24945	A	A	G	A	G	A	A	G	A	A	A	G	G	A	A	27837.m000155	protease m50 membrane-bound transcription factor site 2 protease, putative	35.7143	1	K07765 MBTPS2S2P endopeptidase [EC:3.4.24.85]	Genetic Information Processing
Rcr_27837-49223	ricinus_castor_27837	103258	49223	A	A	G	A	G	A	A	G	A	A	A	G	A	A	A	27837.m000158	Transcription initiation factor TFIID subunit, putative	28.5714	1	K03135 TAF11transcription initiation factor TFIID subunit 11	Genetic Information Processing
Rcr_27837-50088	ricinus_castor_27837	103258	50088	G	A	A	G	A	G	G	A	G	G	A	A	A	G	G	27837.m000158	Transcription initiation factor TFIID subunit, putative	50	1	K03135 TAF11transcription initiation factor TFIID subunit 11	Genetic Information Processing
Rcr_27837-66459	ricinus_castor_27837	103258	66459	G	A	A	G	A	G	G	A	G	G	G	A	A	G	G	27837.m000161	Receptor protein kinase CLAVATA1 precursor, putative	42.8571	0.988
Rcr_27837-90140	ricinus_castor_27837	103258	90140	C	C	T	T	T	T	T	T	T	T	C	T	C	T	C	27837.m000164	bromodomain-containing protein, putative	71.4286	1
Rcr_27837-97014	ricinus_castor_27837	103258	97014	G	G	G	G	G	A	A	G	A	A	G	G	G	G	G	27837.m000165	endomembrane-associated protein, putative	28.5714	0.976
Rcr_27843-23633	ricinus_castor_27843	77387	23633	C	C	T	T	T	T	C	C	C	C	C	C	C	C	T	27843.m000160	Enoyl-ACP reductase precursor (EAR)	35.7143	0.935	Enoyl-ACP reductase precursor (EAR), EC 1.3.1.9	Biosynthesis of fatty acids and triacylglycerol
Rcr_27844-12477	ricinus_castor_27844	21293	12477	G	G	A	G	A	A	A	G	A	A	A	A	G	G	A	#N/A	#N/A	64.2857	1
Rcr_27847-21139	ricinus_castor_27847	55903	21139	G	G	G	A	A	A	G	G	G	A	A	G	G	G	G	27847.m000125	peptide transporter, putative	35.7143	1
Rcr_27847-31836	ricinus_castor_27847	55903	31836	T	C	T	C	C	C	C	T	T	C	T	T	T	T	T	27847.m000125	peptide transporter, putative	42.8571	0.976
Rcr_27847-42911	ricinus_castor_27847	55903	42911	A	A	G	G	A	A	A	A	A	A	G	G	A	G	G	#N/A	#N/A	42.8571	1
Rcr_27847-43385	ricinus_castor_27847	55903	43385	T	T	C	T	T	T	T	T	T	T	T	C	T	C	C	27847.m000126	laccase, putative	28.5714	0.899
Rcr_27849-1008	ricinus_castor_27849	35342	1008	C	C	A	C	A	A	C	C	A	C	C	A	C	A	A	#N/A	#N/A	50	0.988
Rcr_27850-2435	ricinus_castor_27850	6007	2435	T	T	C	T	C	C	C	C	C	T	T	T	T	C	T	#N/A	#N/A	50	0.965
Rcr_27856-451	ricinus_castor_27856	23667	451	T	T	T	C	C	C	T	C	C	T	T	C	T	T	T	#N/A	#N/A	42.8571	1
Rcr_27856-18337	ricinus_castor_27856	23667	18337	C	C	C	A	A	A	A	A	A	A	A	A	A	C	A	#N/A	#N/A	78.5714	0.965
Rcr_27857-3393	ricinus_castor_27857	15443	3393	C	T	T	T	T	T	T	C	T	T	C	T	C	T	T	#N/A	#N/A	78.5714	1
Rcr_27858-10820	ricinus_castor_27858	28558	10820	A	C	C	A	C	C	A	C	A	A	A	A	A	C	A	#N/A	#N/A	42.8571	0.935
Rcr_27862-1872	ricinus_castor_27862	3155	1872	T	T	C	T	C	C	T	C	C	C	C	C	T	T	C	#N/A	#N/A	64.2857	0.965
Rcr_27866-53893	ricinus_castor_27866	111667	53893	A	A	G	A	G	A	A	A	A	G	A	G	G	A	A	27866.m000230	UDP-glucosyltransferase, putative	35.7143	1
Rcr_27870-2511	ricinus_castor_27870	13598	2511	G	G	G	A	G	A	A	G	G	G	A	A	A	G	A	#N/A	#N/A	50	1
Rcr_27870-3200	ricinus_castor_27870	13598	3200	T	T	T	C	T	C	C	T	T	T	C	C	T	C	C	#N/A	#N/A	50	1
Rcr_27872-2254	ricinus_castor_27872	16122	2254	T	C	C	T	C	C	T	C	T	T	C	C	T	C	T	#N/A	#N/A	57.1429	0.858
Rcr_27884-3465	ricinus_castor_27884	9577	3465	G	G	G	G	G	G	A	G	A	A	G	G	G	G	A	#N/A	#N/A	28.5714	1
Rcr_27884-3670	ricinus_castor_27884	9577	3670	A	G	G	A	G	G	G	G	G	G	G	A	A	G	G	#N/A	#N/A	78.5714	0.988
Rcr_27884-5096	ricinus_castor_27884	9577	5096	G	A	A	G	A	A	G	G	G	G	A	G	G	A	G	#N/A	#N/A	42.8571	1
Rcr_27887-5831	ricinus_castor_27887	28278	5831	G	A	A	A	A	A	A	G	A	A	G	A	G	A	A	#N/A	#N/A	78.5714	0.935
Rcr_27889-46352	ricinus_castor_27889	86487	46352	G	A	G	G	A	A	A	G	G	A	A	A	A	A	A	27889.m000169	Rhicadhesin receptor precursor, putative	71.4286	0.935
Rcr_27889-52374	ricinus_castor_27889	86487	52374	G	G	G	G	A	A	A	G	G	A	A	A	A	A	A	27889.m000170	heat shock protein 70 (HSP70)-interacting protein, putative	64.2857	0.965
Rcr_27889-82617	ricinus_castor_27889	86487	82617	A	A	G	G	G	G	G	A	A	G	G	A	A	G	G	27889.m000173	Glucan 1,3-beta-glucosidase 2 precursor, putative	64.2857	0.996
Rcr_27890-8432	ricinus_castor_27890	32208	8432	A	A	G	A	G	G	A	A	G	G	G	G	A	A	G	#N/A	#N/A	57.1429	1
Rcr_27893-19977	ricinus_castor_27893	121634	19977	T	T	T	T	C	C	T	C	T	C	C	C	C	T	C	27893.m000222	beta1,4 mannosyltransferase, putative	57.1429	1	K03842 ALG1beta-1,4-mannosyltransferase [EC:2.4.1.142]	Metabolism
Rcr_27894-33698	ricinus_castor_27894	494138	33698	C	C	T	C	T	T	C	T	T	T	C	T	T	C	T	27894.m000773	bromodomain-containing protein, putative	64.2857	1
Rcr_27894-46426	ricinus_castor_27894	494138	46426	T	C	C	T	C	C	T	C	C	C	T	C	T	T	C	27894.m000774	kinase, putative	64.2857	0.988
Rcr_27894-68169	ricinus_castor_27894	494138	68169	A	A	G	A	G	A	A	G	G	G	A	A	A	A	G	27894.m000775	ATP binding protein, putative	42.8571	0.858
Rcr_27894-111133	ricinus_castor_27894	494138	111133	C	T	T	C	T	T	C	T	T	T	C	T	T	C	C	27894.m000778	ATP binding protein, putative	64.2857	1
Rcr_27894-121196	ricinus_castor_27894	494138	121196	T	C	C	T	C	C	T	C	C	C	C	C	C	T	C	27894.m000779	polynucleotide kinase- 3'-phosphatase, putative	78.5714	1
Rcr_27894-237194	ricinus_castor_27894	494138	237194	G	G	T	G	T	T	G	T	T	T	G	T	T	G	T	27894.m000787	Gamma-glutamyl hydrolase precursor, putative	64.2857	0.935	K01307 GGHgamma-glutamyl hydrolase [EC:3.4.19.9]	Metabolism
Rcr_27894-238560	ricinus_castor_27894	494138	238560	A	G	A	A	G	G	A	G	G	G	G	A	G	A	G	27894.m000787	Gamma-glutamyl hydrolase precursor, putative	64.2857	1	K01307 GGHgamma-glutamyl hydrolase [EC:3.4.19.9]	Metabolism
Rcr_27894-284045	ricinus_castor_27894	494138	284045	C	C	T	T	T	T	T	T	T	T	C	T	T	C	T	27894.m000789	Ubiquitin domain-containing protein, putative	78.5714	1
Rcr_27894-392845	ricinus_castor_27894	494138	392845	C	C	C	C	T	C	T	C	T	T	C	C	C	C	T	27894.m000799	Multiprotein-bridging factor, putative	35.7143	1
Rcr_27894-433379	ricinus_castor_27894	494138	433379	A	G	G	A	G	G	A	G	G	G	G	G	G	A	G	27894.m000805	Protein AFR, putative	78.5714	0.965
Rcr_27894-434010	ricinus_castor_27894	494138	434010	A	G	G	A	G	G	A	G	A	G	G	G	G	A	G	27894.m000805	Protein AFR, putative	71.4286	0.765
Rcr_27894-463461	ricinus_castor_27894	494138	463461	C	C	A	C	A	A	C	A	A	A	C	A	C	C	A	27894.m000807	zinc finger protein, putative	57.1429	1
Rcr_27894-465571	ricinus_castor_27894	494138	465571	T	T	C	C	C	C	C	C	C	C	T	C	T	T	C	27894.m000807	zinc finger protein, putative	71.4286	1
Rcr_27898-3223	ricinus_castor_27898	3852	3223	G	A	A	G	A	A	A	A	A	A	G	G	A	A	A	#N/A	#N/A	78.5714	0.899
Rcr_27900-7265	ricinus_castor_27900	16825	7265	G	G	A	A	G	G	G	G	G	A	A	G	G	A	G	#N/A	#N/A	35.7143	0.935
Rcr_27901-197	ricinus_castor_27901	4043	197	G	G	G	A	G	A	A	G	G	A	G	G	A	G	A	#N/A	#N/A	42.8571	0.714
Rcr_27902-36678	ricinus_castor_27902	64395	36678	A	G	G	A	G	A	G	G	G	G	G	A	G	A	G	#N/A	#N/A	71.4286	1
Rcr_27903-1994	ricinus_castor_27903	5501	1994	C	C	A	A	A	A	C	C	C	C	A	C	C	C	A	27903.m000017	Major latex protein, putative	42.8571	1
Rcr_27905-7012	ricinus_castor_27905	42568	7012	A	A	C	C	C	C	C	A	A	C	C	A	A	C	C	27905.m000071	conserved hypothetical protein	64.2857	1
Rcr_27911-428	ricinus_castor_27911	9789	428	T	T	C	C	C	C	T	C	T	C	C	C	C	T	T	27911.m000025	conserved hypothetical protein	64.2857	0.988
Rcr_27913-19598	ricinus_castor_27913	20312	19598	A	A	G	G	A	A	A	G	A	A	A	G	G	A	G	#N/A	#N/A	42.8571	0.714
Rcr_27914-89380	ricinus_castor_27914	266854	89380	C	C	T	T	C	C	C	C	T	T	C	T	C	T	T	27914.m000415	binding, putative	50	1	K12850 PRPF38Bpre-mRNA-splicing factor 38B	Genetic Information Processing
Rcr_27914-89685	ricinus_castor_27914	266854	89685	G	G	T	T	G	G	G	G	T	T	G	T	G	T	T	27914.m000415	binding, putative	50	0.965	K12850 PRPF38Bpre-mRNA-splicing factor 38B	Genetic Information Processing
Rcr_27914-112928	ricinus_castor_27914	266854	112928	A	A	G	G	A	A	A	A	G	G	G	G	A	G	G	27914.m000418	spliceosome associated protein, putative	57.1429	0.976	K12825 SF3A1, SAP114splicing factor 3A subunit 1	Genetic Information Processing
Rcr_27914-133718	ricinus_castor_27914	266854	133718	G	A	A	A	G	G	G	G	A	A	G	A	G	A	A	27914.m000421	nnp-1 protein, putative	57.1429	1
Rcr_27914-186222	ricinus_castor_27914	266854	186222	T	T	G	G	T	T	T	T	G	G	T	G	T	G	G	27914.m000427	glutamate decarboxylase, putative	50	1
Rcr_27914-230683	ricinus_castor_27914	266854	230683	G	G	T	T	G	G	G	G	T	T	T	T	G	T	T	27914.m000429	Ubiquinone biosynthesis protein coq-8, putative	57.1429	0.858
Rcr_27914-253516	ricinus_castor_27914	266854	253516	T	C	C	C	T	T	T	T	C	C	T	C	T	C	C	27914.m000430	NADP-specific isocitrate dehydrogenase, putative	57.1429	1	K00031 IDH1, IDH2, icdisocitrate dehydrogenase [EC:1.1.1.42]	Cellular Processes;Metabolism
Rcr_27916-10724	ricinus_castor_27916	98223	10724	G	A	A	A	A	A	G	G	A	A	A	A	G	A	A	#N/A	#N/A	78.5714	0.988
Rcr_27916-24521	ricinus_castor_27916	98223	24521	T	T	G	G	G	G	T	T	G	G	T	G	T	G	G	27916.m000153	transferase, transferring glycosyl groups, putative	64.2857	0.988
Rcr_27916-37269	ricinus_castor_27916	98223	37269	T	T	C	C	C	C	T	T	C	C	C	C	T	C	C	27916.m000154	phosphoprotein phosphatase, putative	71.4286	1
Rcr_27916-56476	ricinus_castor_27916	98223	56476	G	G	G	A	A	A	G	G	A	A	A	A	G	A	A	27916.m000157	nucleotide binding protein, putative	64.2857	1	K14003 PREB, SEC12prolactin regulatory element-binding protein	Genetic Information Processing
Rcr_27916-58039	ricinus_castor_27916	98223	58039	T	T	G	G	G	G	T	G	G	G	G	G	T	G	G	27916.m000157	nucleotide binding protein, putative	78.5714	1	K14003 PREB, SEC12prolactin regulatory element-binding protein	Genetic Information Processing
Rcr_27917-16542	ricinus_castor_27917	45760	16542	C	T	T	T	T	C	C	C	C	T	C	C	C	C	C	27917.m000091	chloroplast-targeted copper chaperone, putative	35.7143	0.858
Rcr_27918-9194	ricinus_castor_27918	28873	9194	T	C	T	T	C	C	T	T	T	C	T	T	T	T	T	27918.m000042	hypothetical protein	28.5714	1
Rcr_27918-13764	ricinus_castor_27918	28873	13764	C	C	C	T	T	T	C	C	T	T	C	T	C	C	C	#N/A	#N/A	42.8571	1
Rcr_27918-27854	ricinus_castor_27918	28873	27854	T	G	T	T	G	G	T	T	T	G	T	T	G	T	T	#N/A	#N/A	35.7143	1
Rcr_27921-35413	ricinus_castor_27921	90504	35413	C	T	T	C	T	T	C	T	T	T	T	T	T	C	T	#N/A	#N/A	78.5714	1
Rcr_27922-8264	ricinus_castor_27922	9196	8264	G	G	G	G	G	A	A	G	A	A	G	G	G	G	G	#N/A	#N/A	28.5714	1
Rcr_27925-9498	ricinus_castor_27925	64879	9498	A	G	G	A	G	G	A	G	A	A	G	G	A	G	A	#N/A	#N/A	57.1429	1
Rcr_27925-23285	ricinus_castor_27925	64879	23285	T	T	C	T	C	C	C	C	C	C	T	T	T	C	C	#N/A	#N/A	64.2857	0.965
Rcr_27928-4030	ricinus_castor_27928	6365	4030	C	C	A	C	A	A	C	C	A	A	C	C	A	C	A	#N/A	#N/A	50	1
Rcr_27928-6065	ricinus_castor_27928	6365	6065	C	C	C	C	C	A	A	C	C	A	C	C	C	C	A	#N/A	#N/A	28.5714	1
Rcr_27934-37259	ricinus_castor_27934	167105	37259	C	C	C	C	A	A	C	A	A	C	C	C	A	C	A	27934.m000192	t20m3.5 protein, putative	42.8571	1
Rcr_27934-49933	ricinus_castor_27934	167105	49933	T	T	T	T	C	C	T	C	C	T	C	T	C	T	C	27934.m000192	t20m3.5 protein, putative	50	1
Rcr_27934-84042	ricinus_castor_27934	167105	84042	A	A	A	A	G	G	A	G	G	A	A	A	G	A	G	27934.m000195	Transitional endoplasmic reticulum ATPase, putative	42.8571	1
Rcr_27934-87153	ricinus_castor_27934	167105	87153	A	A	A	A	C	C	A	C	C	A	C	A	C	A	C	27934.m000195	Transitional endoplasmic reticulum ATPase, putative	50	1
Rcr_27934-137096	ricinus_castor_27934	167105	137096	A	A	A	A	G	G	A	G	G	A	A	A	G	A	G	27934.m000198	Vesicle transport protein GOT1B, putative	42.8571	0.988
Rcr_27934-137737	ricinus_castor_27934	167105	137737	C	C	C	C	A	A	C	A	A	C	C	C	A	C	A	27934.m000198	Vesicle transport protein GOT1B, putative	42.8571	1
Rcr_27936-8185	ricinus_castor_27936	26385	8185	T	T	C	C	C	C	T	C	T	C	T	C	C	C	C	#N/A	#N/A	71.4286	1
Rcr_27936-9620	ricinus_castor_27936	26385	9620	T	T	C	C	C	C	T	C	T	C	T	C	C	C	C	27936.m000052	DNA binding protein, putative	71.4286	1
Rcr_27936-18004	ricinus_castor_27936	26385	18004	C	C	T	C	C	C	C	T	C	C	T	T	C	C	C	27936.m000053	type I inositol polyphosphate 5-phosphatase, putative	28.5714	1	K01099 E3.1.3.36phosphatidylinositol-bisphosphatase [EC:3.1.3.36]	Environmental Information Processing;Metabolism
Rcr_27936-19753	ricinus_castor_27936	26385	19753	G	G	A	A	A	A	G	A	G	A	A	A	G	A	A	27936.m000053	type I inositol polyphosphate 5-phosphatase, putative	71.4286	0.899	K01099 E3.1.3.36phosphatidylinositol-bisphosphatase [EC:3.1.3.36]	Environmental Information Processing;Metabolism
Rcr_27940-94730	ricinus_castor_27940	159162	94730	G	G	G	G	G	A	A	A	A	G	G	A	G	G	G	27940.m000332	DNA repair endonuclease xp-f / mei-9 / rad1, putative	35.7143	1	K10848 ERCC4, XPFDNA excision repair protein ERCC-4 [EC:3.1.-.-]	Genetic Information Processing
Rcr_27940-97267	ricinus_castor_27940	159162	97267	C	C	C	C	C	T	T	T	T	C	T	T	C	C	C	27940.m000333	Phospho-2-dehydro-3-deoxyheptonate aldolase 1, chloroplast precursor, putative	42.8571	0.858
Rcr_27940-129541	ricinus_castor_27940	159162	129541	T	T	C	C	C	T	T	T	T	C	T	T	T	C	C	27940.m000339	cationic amino acid transporter, putative	42.8571	0.965
Rcr_27942-56486	ricinus_castor_27942	123440	56486	C	C	T	T	T	T	T	C	T	T	C	T	C	T	C	27942.m000158	transcription elongation factor s-II, putative	64.2857	1
Rcr_27942-75627	ricinus_castor_27942	123440	75627	C	C	T	C	T	T	C	C	C	T	C	T	C	T	C	27942.m000159	stromal antigen, putative	42.8571	1	K06671 STAG1_2, SCC3, IRR1cohesin complex subunit SA-1/2	Cellular Processes
Rcr_27943-871	ricinus_castor_27943	4031	871	T	G	G	T	G	G	T	G	T	T	G	T	T	T	T	#N/A	#N/A	42.8571	0.813
Rcr_27945-29807	ricinus_castor_27945	33291	29807	A	A	C	C	C	C	C	A	A	C	C	A	A	C	C	#N/A	#N/A	64.2857	1
Rcr_27947-23488	ricinus_castor_27947	47219	23488	T	C	C	T	C	C	C	C	C	C	C	C	T	T	C	#N/A	#N/A	78.5714	0.988
Rcr_27947-35296	ricinus_castor_27947	47219	35296	A	G	G	G	G	G	A	G	G	A	A	G	G	G	G	#N/A	#N/A	78.5714	1
Rcr_27949-22097	ricinus_castor_27949	91532	22097	A	A	A	G	A	G	A	G	G	G	G	G	A	G	G	#N/A	#N/A	64.2857	0.899
Rcr_27950-11074	ricinus_castor_27950	155870	11074	G	A	A	G	A	A	A	A	A	A	G	A	A	G	A	#N/A	#N/A	78.5714	1
Rcr_27952-4861	ricinus_castor_27952	5538	4861	T	T	T	G	T	G	T	T	G	G	G	G	G	G	T	#N/A	#N/A	57.1429	0.935
Rcr_27954-4059	ricinus_castor_27954	12379	4059	A	A	G	G	G	G	G	G	G	G	G	A	A	G	A	#N/A	#N/A	71.4286	1
Rcr_27955-13980	ricinus_castor_27955	139632	13980	G	G	A	A	G	G	G	G	A	G	G	A	G	A	A	27955.m000374	N-acetyltransferase, putative	42.8571	1
Rcr_27955-24088	ricinus_castor_27955	139632	24088	A	A	G	G	A	A	A	A	G	A	G	G	A	G	G	27955.m000375	ATP binding protein, putative	50	1
Rcr_27955-61515	ricinus_castor_27955	139632	61515	G	G	G	T	G	T	G	G	T	G	T	T	G	T	T	27955.m000380	protein binding protein, putative	50	1
Rcr_27955-71723	ricinus_castor_27955	139632	71723	C	C	C	T	C	T	T	C	T	C	T	T	C	T	T	27955.m000382	bromodomain containing, putative	57.1429	1
Rcr_27955-93054	ricinus_castor_27955	139632	93054	G	G	G	A	G	A	A	G	A	G	A	A	G	A	A	27955.m000384	auxin	57.1429	1
Rcr_27955-105818	ricinus_castor_27955	139632	105818	G	G	G	T	G	T	G	G	T	G	G	T	G	T	T	27955.m000385	cytochrome P450, putative	42.8571	1
Rcr_27955-109527	ricinus_castor_27955	139632	109527	G	G	T	T	G	T	G	G	T	G	T	T	G	T	T	27955.m000385	cytochrome P450, putative	57.1429	1
Rcr_27955-126669	ricinus_castor_27955	139632	126669	T	C	C	C	C	C	T	T	C	C	T	C	T	T	C	27955.m000389	calcium binding protein/cast, putative	64.2857	0.949	K13448 CMLcalcium-binding protein CML	Organismal Systems
Rcr_27956-7232	ricinus_castor_27956	204082	7232	T	C	C	T	C	C	T	C	T	T	T	T	C	C	T	27956.m000346	DNA-3-methyladenine glycosylase, putative	50	0.976	K01246 tagDNA-3-methyladenine glycosylase I [EC:3.2.2.20]	Genetic Information Processing
Rcr_27956-19447	ricinus_castor_27956	204082	19447	T	T	C	T	C	T	C	C	T	T	C	T	T	T	T	27956.m000348	D-galactonate transporter, putative	35.7143	1
Rcr_27956-61681	ricinus_castor_27956	204082	61681	T	T	C	T	C	T	C	C	T	T	C	T	T	T	T	27956.m000349	UDP-glucuronosyltransferase, putative	35.7143	1
Rcr_27956-107756	ricinus_castor_27956	204082	107756	C	T	C	T	C	T	C	C	T	T	C	T	T	T	C	27956.m000352	UDP-glucuronosyltransferase, putative	57.1429	0.996
Rcr_27956-111835	ricinus_castor_27956	204082	111835	T	T	C	C	C	C	C	C	C	C	C	C	T	C	T	27956.m000353	ubiquitin-protein ligase, putative	78.5714	1
Rcr_27956-121676	ricinus_castor_27956	204082	121676	G	T	T	G	T	G	G	T	G	G	G	G	G	G	G	27956.m000355	Leucine-rich repeat receptor protein kinase EXS precursor, putative	28.5714	1
Rcr_27956-122626	ricinus_castor_27956	204082	122626	A	A	G	A	G	A	G	G	A	A	G	A	A	A	A	27956.m000355	Leucine-rich repeat receptor protein kinase EXS precursor, putative	35.7143	0.996
Rcr_27956-124187	ricinus_castor_27956	204082	124187	T	C	T	C	T	C	T	T	C	C	T	C	T	C	T	27956.m000355	Leucine-rich repeat receptor protein kinase EXS precursor, putative	50	1
Rcr_27956-186005	ricinus_castor_27956	204082	186005	A	A	A	G	A	A	G	G	G	G	A	A	A	A	G	27956.m000360	fk506-binding protein, putative	42.8571	0.858
Rcr_27957-393	ricinus_castor_27957	12095	393	C	T	T	T	T	T	T	T	C	T	C	T	C	T	T	#N/A	#N/A	78.5714	0.988
Rcr_27958-210	ricinus_castor_27958	20491	210	C	C	T	T	T	T	C	C	C	T	C	T	C	T	T	#N/A	#N/A	57.1429	1
Rcr_27958-6130	ricinus_castor_27958	20491	6130	C	A	A	A	A	A	A	C	C	A	C	A	C	A	A	#N/A	#N/A	71.4286	1
Rcr_27958-13646	ricinus_castor_27958	20491	13646	A	G	G	G	G	G	A	A	A	G	A	G	G	G	G	27958.m000040	proteasome inhibitor, putative	71.4286	0.858	K06700 PSMF1proteasome inhibitor subunit 1 (PI31)	Genetic Information Processing
Rcr_27959-1096	ricinus_castor_27959	10265	1096	G	A	G	G	A	A	G	A	A	A	G	A	A	G	G	#N/A	#N/A	57.1429	0.965
Rcr_27963-1431	ricinus_castor_27963	2643	1431	C	C	T	C	T	C	C	T	T	T	C	C	C	C	T	#N/A	#N/A	42.8571	0.858
Rcr_27964-42380	ricinus_castor_27964	208092	42380	G	A	G	A	A	G	G	G	G	G	G	G	G	G	A	27964.m000349	Xyloglucan endotransglucosylase/hydrolase protein 2 precursor, putative	28.5714	1
Rcr_27964-50467	ricinus_castor_27964	208092	50467	C	A	C	A	A	C	A	C	C	C	A	A	C	C	A	27964.m000350	calcium-dependent protein kinase, putative	50	0.988
Rcr_27964-75185	ricinus_castor_27964	208092	75185	T	G	T	G	G	T	G	T	T	T	T	G	T	T	G	27964.m000351	gtpase activating protein, putative	42.8571	0.965
Rcr_27964-132729	ricinus_castor_27964	208092	132729	G	G	G	A	A	A	G	G	G	A	G	G	G	G	G	27964.m000360	zinc finger protein, putative	28.5714	0.988
Rcr_27964-142384	ricinus_castor_27964	208092	142384	C	T	C	T	T	C	C	C	C	T	C	C	C	C	C	27964.m000362	ATP binding protein, putative	28.5714	1
Rcr_27967-7215	ricinus_castor_27967	38075	7215	T	G	G	T	G	T	G	G	G	G	G	G	G	T	T	27967.m000046	minichromosome maintenance protein, putative	71.4286	1	K02542 MCM6DNA replication licensing factor MCM6 [EC:3.6.4.12]	Cellular Processes;Genetic Information Processing
Rcr_27968-14881	ricinus_castor_27968	126391	14881	T	C	C	T	C	C	C	C	C	C	T	C	T	C	C	#N/A	#N/A	78.5714	1
Rcr_27968-93273	ricinus_castor_27968	126391	93273	G	G	A	G	A	A	G	A	G	G	G	A	G	A	G	27968.m000066	RNA binding motif protein, putative	42.8571	1
Rcr_27968-109448	ricinus_castor_27968	126391	109448	G	A	A	G	A	A	A	A	A	A	G	A	G	A	A	#N/A	#N/A	78.5714	1
Rcr_27973-10525	ricinus_castor_27973	64188	10525	T	C	C	T	C	T	C	T	C	T	T	C	T	T	T	27973.m000086	DNA binding protein, putative	42.8571	1
Rcr_27973-12362	ricinus_castor_27973	64188	12362	T	C	C	T	C	C	C	T	C	T	T	C	T	T	T	27973.m000086	DNA binding protein, putative	50	1
Rcr_27973-30954	ricinus_castor_27973	64188	30954	G	G	A	G	A	A	A	G	A	A	A	A	G	A	G	27973.m000087	N-acetyltransferase, putative	64.2857	0.988
Rcr_27973-38450	ricinus_castor_27973	64188	38450	G	G	A	G	A	A	A	G	A	A	A	A	G	G	G	27973.m000088	Dihydroxyacetone kinase, putative	57.1429	1
Rcr_27973-39984	ricinus_castor_27973	64188	39984	A	G	G	A	G	G	G	A	G	G	G	G	A	G	A	27973.m000088	Dihydroxyacetone kinase, putative	71.4286	1
Rcr_27974-1629	ricinus_castor_27974	7335	1629	T	G	G	G	T	G	G	G	G	G	T	G	T	G	T	#N/A	#N/A	71.4286	1
Rcr_27977-1144	ricinus_castor_27977	2161	1144	G	G	G	G	G	T	T	G	G	G	G	G	G	T	T	#N/A	#N/A	28.5714	0.935
Rcr_27981-37824	ricinus_castor_27981	47841	37824	T	T	C	C	C	C	T	C	C	C	C	C	C	T	C	#N/A	#N/A	78.5714	0.858
Rcr_27985-10741	ricinus_castor_27985	376213	10741	C	C	C	T	T	T	T	T	C	T	C	T	T	C	T	27985.m000838	Ran GTPase binding protein, putative	64.2857	1
Rcr_27985-33281	ricinus_castor_27985	376213	33281	A	A	A	G	G	G	G	A	A	G	A	A	A	A	G	27985.m000842	kinase, putative	42.8571	1
Rcr_27985-48946	ricinus_castor_27985	376213	48946	A	A	C	C	C	C	C	C	A	C	C	C	A	A	C	27985.m000845	serine-threonine protein kinase, plant-type, putative	71.4286	1
Rcr_27985-52232	ricinus_castor_27985	376213	52232	C	C	A	A	A	A	A	A	C	A	A	A	C	C	A	27985.m000846	serine-threonine protein kinase, plant-type, putative	71.4286	1
Rcr_27985-164431	ricinus_castor_27985	376213	164431	G	G	A	A	G	A	A	A	G	G	A	G	G	G	A	27985.m000860	Brassinosteroid LRR receptor kinase precursor, putative	50	1
Rcr_27985-191227	ricinus_castor_27985	376213	191227	T	T	C	C	C	C	C	C	T	T	C	C	T	C	C	27985.m000864	endo-1,4-beta-glucanase, putative	71.4286	1
Rcr_27985-233553	ricinus_castor_27985	376213	233553	C	C	T	T	T	T	T	T	C	C	T	C	C	T	T	27985.m000869	vacuolar protein sorting-associated, putative	64.2857	1	K12479 VPS45vacuolar protein sorting-associated protein 45	Cellular Processes
Rcr_27985-235267	ricinus_castor_27985	376213	235267	T	T	C	C	C	C	C	C	T	T	C	T	T	C	C	27985.m000869	vacuolar protein sorting-associated, putative	64.2857	1	K12479 VPS45vacuolar protein sorting-associated protein 45	Cellular Processes
Rcr_27985-256760	ricinus_castor_27985	376213	256760	A	A	C	A	A	C	A	C	A	A	C	A	A	A	A	27985.m000872	serine carboxypeptidase, putative	28.5714	1
Rcr_27985-281357	ricinus_castor_27985	376213	281357	A	A	G	A	G	G	G	G	A	A	G	A	A	A	A	27985.m000877	stearoyl-ACP desaturase	42.8571	1	K03921 DESA1acyl-[acyl-carrier-protein] desaturase [EC:1.14.19.2]	Biosynthesis of fatty acids and triacylglycerol
Rcr_27985-302595	ricinus_castor_27985	376213	302595	G	G	T	G	T	T	G	G	G	G	T	G	G	G	G	27985.m000882	Auxin efflux carrier component, putative	28.5714	1
Rcr_27985-320625	ricinus_castor_27985	376213	320625	G	G	T	T	G	T	G	G	G	G	G	T	G	G	G	27985.m000885	alcohol dehydrogenase, putative	28.5714	0.915	K00001 E1.1.1.1, adhalcohol dehydrogenase [EC:1.1.1.1]	Metabolism
Rcr_27985-326206	ricinus_castor_27985	376213	326206	T	T	G	G	T	G	G	T	T	T	T	G	T	G	T	27985.m000887	suppressor of ty, putative	42.8571	0.988
Rcr_27985-343309	ricinus_castor_27985	376213	343309	T	T	C	C	C	C	T	T	T	T	C	C	T	T	T	27985.m000889	catalytic, putative	42.8571	1
Rcr_27985-348424	ricinus_castor_27985	376213	348424	T	T	C	C	C	C	T	T	T	T	T	C	T	T	T	27985.m000891	pentatricopeptide repeat-containing protein, putative	35.7143	1
Rcr_27986-4967	ricinus_castor_27986	10436	4967	A	G	G	G	G	G	A	G	G	G	G	G	A	A	G	#N/A	#N/A	78.5714	0.965
Rcr_27996-7280	ricinus_castor_27996	61655	7280	T	G	G	T	G	G	T	T	T	T	T	G	T	G	T	27996.m000145	WRKY transcription factor, putative	42.8571	1
Rcr_27996-19401	ricinus_castor_27996	61655	19401	C	C	C	T	C	C	T	T	C	T	T	C	T	C	T	27996.m000147	short-chain dehydrogenase, putative	50	0.899
Rcr_27996-42994	ricinus_castor_27996	61655	42994	G	G	A	G	A	A	G	A	G	G	G	A	G	A	G	27996.m000151	Protein C9orf32, putative	42.8571	1
Rcr_27999-7585	ricinus_castor_27999	31487	7585	C	A	A	C	C	A	C	C	C	A	C	A	C	C	A	#N/A	#N/A	42.8571	0.988
Rcr_28007-10567	ricinus_castor_28007	105948	10567	A	A	A	A	C	A	C	A	C	A	C	A	A	A	A	28007.m000174	carbonic anhydrase, putative	28.5714	0.765
Rcr_28007-46976	ricinus_castor_28007	105948	46976	G	G	G	G	A	G	A	G	A	G	A	G	G	G	G	#N/A	#N/A	28.5714	1
Rcr_28008-10412	ricinus_castor_28008	21444	10412	G	G	A	G	G	A	G	A	G	A	G	G	A	A	G	28008.m000029	DNA-binding protein RAV1, putative	42.8571	0.976
Rcr_28009-20304	ricinus_castor_28009	23687	20304	C	C	C	C	T	T	C	C	T	C	T	C	T	C	T	#N/A	#N/A	42.8571	0.899
Rcr_28011-7835	ricinus_castor_28011	40658	7835	C	T	T	T	T	C	C	T	T	T	T	T	C	T	T	#N/A	#N/A	78.5714	1
Rcr_28014-53571	ricinus_castor_28014	83416	53571	C	C	T	T	T	T	C	T	T	T	C	T	C	T	T	#N/A	#N/A	71.4286	1
Rcr_28016-22633	ricinus_castor_28016	54036	22633	G	G	A	G	A	G	G	G	G	A	A	G	G	A	A	28016.m000096	protein binding protein, putative	42.8571	0.996
Rcr_28019-7262	ricinus_castor_28019	7814	7262	C	C	C	C	T	T	T	T	T	C	C	C	T	C	C	#N/A	#N/A	42.8571	1
Rcr_28024-138821	ricinus_castor_28024	193770	138821	T	T	G	G	T	G	G	G	T	G	G	G	T	T	T	#N/A	#N/A	57.1429	1
Rcr_28024-157881	ricinus_castor_28024	193770	157881	A	G	G	G	G	G	A	G	G	G	A	G	A	G	A	#N/A	#N/A	71.4286	1
Rcr_28024-178200	ricinus_castor_28024	193770	178200	G	G	A	A	A	A	A	A	A	A	G	A	A	A	G	#N/A	#N/A	78.5714	1
Rcr_28025-15459	ricinus_castor_28025	17087	15459	T	T	C	T	C	C	T	C	C	C	C	C	C	T	C	#N/A	#N/A	71.4286	0.935
Rcr_28026-1655	ricinus_castor_28026	9988	1655	T	C	C	T	T	C	C	C	C	C	T	T	T	C	C	#N/A	#N/A	64.2857	0.858
Rcr_28027-2564	ricinus_castor_28027	5937	2564	C	T	C	C	T	T	T	T	T	C	C	T	T	C	C	#N/A	#N/A	57.1429	0.965
Rcr_28029-3664	ricinus_castor_28029	5568	3664	G	G	T	T	G	G	G	G	T	T	T	T	G	T	T	#N/A	#N/A	57.1429	1
Rcr_28031-376	ricinus_castor_28031	8438	376	G	G	A	G	A	A	G	A	G	G	G	G	G	A	G	#N/A	#N/A	35.7143	1
Rcr_28032-5731	ricinus_castor_28032	5894	5731	A	A	A	A	G	G	G	A	A	A	A	G	A	G	G	#N/A	#N/A	42.8571	0.813
Rcr_28035-24137	ricinus_castor_28035	280012	24137	A	A	A	G	G	G	G	A	G	G	A	G	A	G	G	28035.m000358	1,3-beta-glucan synthase, putative	64.2857	1
Rcr_28035-124103	ricinus_castor_28035	280012	124103	A	C	A	C	A	A	C	A	C	A	A	C	A	A	C	28035.m000359	transferase, transferring glycosyl groups, putative	42.8571	0.965
Rcr_28035-182590	ricinus_castor_28035	280012	182590	T	C	T	C	T	C	C	T	C	T	C	T	T	T	C	28035.m000362	oleate 12-hydroxylase	50	1	Oleate 12-hydroxylase	Biosynthesis of fatty acids and triacylglycerol
Rcr_28037-18339	ricinus_castor_28037	58157	18339	A	G	G	A	G	G	A	G	G	G	A	A	G	G	A	#N/A	#N/A	64.2857	1
Rcr_28037-22735	ricinus_castor_28037	58157	22735	A	G	G	G	G	G	G	G	G	G	A	A	A	G	A	#N/A	#N/A	71.4286	1
Rcr_28037-33296	ricinus_castor_28037	58157	33296	T	C	C	T	C	C	T	C	C	T	T	C	C	T	T	28037.m000045	serine/threonine protein kinase, putative	57.1429	1
Rcr_28040-16042	ricinus_castor_28040	47106	16042	A	A	A	A	G	G	A	A	A	A	G	A	A	A	G	#N/A	#N/A	28.5714	1
Rcr_28040-17791	ricinus_castor_28040	47106	17791	A	A	G	G	A	A	G	A	A	A	A	G	G	A	A	#N/A	#N/A	35.7143	0.858
Rcr_28041-3675	ricinus_castor_28041	10444	3675	A	A	A	G	G	G	G	A	G	G	A	A	A	G	A	#N/A	#N/A	50	1
Rcr_28041-8078	ricinus_castor_28041	10444	8078	C	T	T	C	T	T	T	T	T	C	C	T	T	T	T	#N/A	#N/A	78.5714	0.813
Rcr_28047-7057	ricinus_castor_28047	11009	7057	T	T	C	C	T	C	C	C	T	C	T	T	T	T	T	#N/A	#N/A	42.8571	0.988
Rcr_28049-442	ricinus_castor_28049	106251	442	A	G	G	A	G	G	A	G	G	G	G	G	G	A	G	#N/A	#N/A	78.5714	1
Rcr_28049-1192	ricinus_castor_28049	106251	1192	T	C	C	T	C	C	T	C	C	C	C	C	C	T	T	#N/A	#N/A	71.4286	1
Rcr_28052-34935	ricinus_castor_28052	50714	34935	T	T	T	T	C	C	T	T	C	T	C	C	T	T	C	28052.m000040	r2r3-myb transcription factor, putative	42.8571	0.988
Rcr_28052-35859	ricinus_castor_28052	50714	35859	G	G	G	G	A	A	A	G	A	G	G	A	G	G	A	28052.m000040	r2r3-myb transcription factor, putative	42.8571	0.996
Rcr_28052-49422	ricinus_castor_28052	50714	49422	C	C	A	A	A	A	C	A	A	A	C	A	A	A	A	#N/A	#N/A	78.5714	1
Rcr_28053-4293	ricinus_castor_28053	23224	4293	G	G	G	G	G	G	A	A	A	G	A	G	A	G	G	28053.m000048	Calcium-binding allergen Ole e, putative	35.7143	0.765	K13448 CMLcalcium-binding protein CML	Organismal Systems
Rcr_28059-1037	ricinus_castor_28059	29089	1037	A	G	G	A	G	G	G	G	G	G	A	G	G	A	G	#N/A	#N/A	78.5714	0.899
Rcr_28067-22724	ricinus_castor_28067	66652	22724	T	C	C	C	C	C	T	C	C	C	T	C	C	T	T	#N/A	#N/A	71.4286	0.899
Rcr_28073-732	ricinus_castor_28073	21022	732	G	G	A	G	A	A	A	A	A	A	A	A	A	G	A	28073.m000030	cytochrome P450, putative	78.5714	1
Rcr_28076-46152	ricinus_castor_28076	191291	46152	A	C	A	C	C	C	C	C	C	C	A	C	C	A	C	28076.m000415	protein disulfide isomerase, putative	78.5714	1	K09580 PDIA1, P4HBprotein disulfide-isomerase A1 [EC:5.3.4.1]	Genetic Information Processing
Rcr_28076-78877	ricinus_castor_28076	191291	78877	G	G	G	G	T	T	T	G	G	T	G	T	G	G	T	28076.m000419	protein binding protein, putative	42.8571	1
Rcr_28076-91089	ricinus_castor_28076	191291	91089	A	G	G	A	G	G	G	G	G	A	A	G	G	A	G	28076.m000420	RNA m5u methyltransferase, putative	71.4286	1
Rcr_28076-96990	ricinus_castor_28076	191291	96990	A	G	G	A	G	G	A	G	G	G	A	G	A	A	G	28076.m000421	mahogunin, putative	64.2857	1
Rcr_28076-126340	ricinus_castor_28076	191291	126340	C	C	A	C	A	A	C	A	A	C	C	A	A	C	A	28076.m000423	calcium/calmodulin-dependent protein kinase kinase, putative	57.1429	1
Rcr_28076-144284	ricinus_castor_28076	191291	144284	G	A	A	A	A	A	G	A	A	A	G	A	A	G	A	28076.m000425	Glutamine amidotransferase subunit pdxT, putative	78.5714	0.899	K08681 pdxT, pdx25'-phosphate synthase pdxT subunit [EC:4.3.3.6]	Metabolism
Rcr_28076-151308	ricinus_castor_28076	191291	151308	G	G	A	A	A	A	G	A	A	A	G	A	G	G	A	28076.m000427	structural constituent of cell wall, putative	64.2857	0.988
Rcr_28076-182054	ricinus_castor_28076	191291	182054	T	T	T	C	C	C	T	C	C	C	T	C	C	T	C	28076.m000429	serine-threonine protein kinase, plant-type, putative	64.2857	1
Rcr_28077-1026	ricinus_castor_28077	54017	1026	T	T	C	C	C	C	T	C	C	C	T	C	C	T	T	#N/A	#N/A	64.2857	1
Rcr_28077-13016	ricinus_castor_28077	54017	13016	C	T	C	T	T	C	C	C	T	C	C	T	C	T	C	28077.m000081	Uridylate kinase, putative	42.8571	0.976
Rcr_28077-20959	ricinus_castor_28077	54017	20959	C	C	T	T	T	T	C	T	T	T	T	T	T	T	C	28077.m000082	phosphoprotein phosphatase, putative	78.5714	1
Rcr_28077-21378	ricinus_castor_28077	54017	21378	A	C	A	C	C	A	A	A	C	C	C	C	A	C	A	28077.m000082	phosphoprotein phosphatase, putative	57.1429	0.988
Rcr_28078-4306	ricinus_castor_28078	6438	4306	T	C	C	C	C	T	T	T	T	C	T	C	T	C	C	#N/A	#N/A	57.1429	0.935
Rcr_28078-5077	ricinus_castor_28078	6438	5077	T	T	G	T	G	T	T	T	T	T	T	G	T	G	G	#N/A	#N/A	35.7143	1
Rcr_28079-7034	ricinus_castor_28079	8294	7034	T	C	C	T	C	C	T	C	C	C	C	C	C	T	C	#N/A	#N/A	78.5714	0.965
Rcr_28079-7300	ricinus_castor_28079	8294	7300	C	T	T	C	T	T	C	T	T	C	T	T	C	C	T	#N/A	#N/A	64.2857	1
Rcr_28087-6639	ricinus_castor_28087	7380	6639	T	T	T	G	T	G	T	T	T	G	T	G	G	G	G	#N/A	#N/A	50	0.899
Rcr_28092-39185	ricinus_castor_28092	60718	39185	A	A	C	C	C	C	C	A	C	C	C	C	A	C	C	28092.m000080	D-alanine-D-alanine ligase, putative	78.5714	0.965
Rcr_28093-8822	ricinus_castor_28093	74680	8822	C	C	C	T	C	T	C	C	C	T	T	C	C	T	T	28093.m000117	Cellulose synthase A catalytic subunit 6 [UDP-forming], putative	42.8571	1
Rcr_28093-12497	ricinus_castor_28093	74680	12497	A	G	A	G	A	G	A	A	A	G	G	A	A	G	G	28093.m000117	Cellulose synthase A catalytic subunit 6 [UDP-forming], putative	50	1
Rcr_28094-35474	ricinus_castor_28094	108132	35474	T	C	C	T	T	T	T	T	T	T	C	T	T	C	C	#N/A	#N/A	35.7143	1
Rcr_28094-77465	ricinus_castor_28094	108132	77465	G	G	A	G	G	A	G	G	G	G	G	A	G	A	A	28094.m000178	strictosidine synthase, putative	35.7143	0.988
Rcr_28095-35371	ricinus_castor_28095	39617	35371	A	A	A	A	A	A	G	A	A	A	A	G	A	G	G	28095.m000098	ATP binding protein, putative	28.5714	1
Rcr_28097-22365	ricinus_castor_28097	37832	22365	G	G	A	A	A	A	G	G	G	G	G	A	G	G	G	28097.m000052	big map kinase/bmk, putative	35.7143	0.714	K04371 MAPK1_3mitogen-activated protein kinase 1/3 [EC:2.7.11.24]	Cellular Processes;Environmental Information Processing;Organismal Systems
Rcr_28100-1624	ricinus_castor_28100	2173	1624	T	T	C	C	T	C	T	T	C	C	C	T	T	C	C	#N/A	#N/A	57.1429	1
Rcr_28101-6447	ricinus_castor_28101	6905	6447	A	G	G	A	G	G	G	G	G	G	A	A	G	A	G	#N/A	#N/A	71.4286	0.899
Rcr_28102-8466	ricinus_castor_28102	125786	8466	G	A	G	G	G	G	G	A	G	A	A	A	G	G	A	28102.m000106	Protein WUSCHEL, putative	42.8571	0.858
Rcr_28102-54119	ricinus_castor_28102	125786	54119	T	C	C	T	C	C	C	C	T	C	C	C	C	T	C	#N/A	#N/A	78.5714	1
Rcr_28102-70852	ricinus_castor_28102	125786	70852	C	C	T	C	T	T	T	T	T	T	T	T	T	C	T	28102.m000110	phosphoethanolamine n-methyltransferase, putative	78.5714	1	K05929 E2.1.1.103, NMTphosphoethanolamine N-methyltransferase [EC:2.1.1.103]	Metabolism
Rcr_28103-1447	ricinus_castor_28103	12793	1447	A	A	G	G	G	G	A	G	G	G	A	G	G	G	A	#N/A	#N/A	71.4286	0.899
Rcr_28104-4889	ricinus_castor_28104	17415	4889	C	C	T	T	T	T	C	C	C	T	T	T	C	T	T	#N/A	#N/A	64.2857	1
Rcr_28104-5788	ricinus_castor_28104	17415	5788	T	C	C	C	C	C	T	T	T	C	C	C	T	C	C	28104.m000010	conserved hypothetical protein	71.4286	0.976
Rcr_28104-11221	ricinus_castor_28104	17415	11221	T	T	C	T	C	C	T	T	T	C	T	C	T	C	C	#N/A	#N/A	50	1
Rcr_28105-7045	ricinus_castor_28105	13007	7045	C	C	A	C	A	A	A	C	A	A	A	A	C	C	A	#N/A	#N/A	64.2857	0.965
Rcr_28106-3372	ricinus_castor_28106	5082	3372	T	C	C	T	C	C	C	T	C	C	C	C	T	T	C	#N/A	#N/A	71.4286	0.858
Rcr_28106-4523	ricinus_castor_28106	5082	4523	G	G	A	G	A	A	A	G	A	A	G	A	G	G	A	#N/A	#N/A	57.1429	0.988
Rcr_28107-992	ricinus_castor_28107	2255	992	G	G	G	G	G	G	A	G	A	A	G	G	A	G	A	#N/A	#N/A	35.7143	0.988
Rcr_28108-112989	ricinus_castor_28108	129805	112989	G	A	G	G	G	A	G	A	A	G	G	A	G	G	A	28108.m000146	Epidermis-specific secreted glycoprotein EP1 precursor, putative	42.8571	1
Rcr_28108-113306	ricinus_castor_28108	129805	113306	G	G	G	G	G	T	G	T	T	G	G	T	T	G	T	28108.m000146	Epidermis-specific secreted glycoprotein EP1 precursor, putative	42.8571	1
Rcr_28108-114650	ricinus_castor_28108	129805	114650	G	T	T	T	T	T	T	T	T	T	G	T	G	G	T	#N/A	#N/A	78.5714	1
Rcr_28111-279807	ricinus_castor_28111	350377	279807	T	C	C	T	C	C	T	C	C	C	C	T	T	C	T	#N/A	#N/A	64.2857	1
Rcr_28111-347202	ricinus_castor_28111	350377	347202	T	T	C	C	C	C	C	T	C	T	T	C	T	C	C	#N/A	#N/A	64.2857	1
Rcr_28114-6666	ricinus_castor_28114	24381	6666	A	G	A	A	G	G	G	G	G	G	G	G	G	G	A	#N/A	#N/A	78.5714	1
Rcr_28115-186	ricinus_castor_28115	2061	186	G	A	A	G	A	A	G	A	G	G	G	G	G	A	G	#N/A	#N/A	42.8571	0.935
Rcr_28122-15383	ricinus_castor_28122	21057	15383	G	G	A	G	A	G	G	G	A	G	G	A	G	G	G	#N/A	#N/A	28.5714	1
Rcr_28124-10231	ricinus_castor_28124	98977	10231	T	T	C	T	T	C	C	T	C	C	C	C	T	C	T	28124.m000232	Cyclic nucleotide-gated ion channel, putative	57.1429	1	K05391 CNGFcyclic nucleotide gated channel, other eukaryote	Organismal Systems
Rcr_28124-38495	ricinus_castor_28124	98977	38495	T	C	C	T	T	C	C	T	C	C	C	C	C	C	T	28124.m000236	ubiquitin-protein ligase, putative	71.4286	1	K10597 UBE4B, UFD2ubiquitin conjugation factor E4 B [EC:6.3.2.19]	Genetic Information Processing
Rcr_28124-64831	ricinus_castor_28124	98977	64831	T	G	G	T	T	G	T	T	G	G	T	T	G	G	T	28124.m000243	pentatricopeptide repeat-containing protein, putative	50	1
Rcr_28124-70248	ricinus_castor_28124	98977	70248	G	G	A	G	G	A	A	G	A	A	G	G	A	A	G	28124.m000244	Chorismate mutase, chloroplast precursor, putative	50	1	K01850 E5.4.99.5chorismate mutase [EC:5.4.99.5]	Metabolism
Rcr_28124-72114	ricinus_castor_28124	98977	72114	G	G	A	A	A	A	A	A	A	A	G	A	G	A	A	28124.m000244	Chorismate mutase, chloroplast precursor, putative	78.5714	1	K01850 E5.4.99.5chorismate mutase [EC:5.4.99.5]	Metabolism
Rcr_28124-78129	ricinus_castor_28124	98977	78129	A	A	G	A	A	G	G	G	G	G	A	A	A	G	G	28124.m000245	Blue copper protein precursor, putative	57.1429	0.965
Rcr_28124-86061	ricinus_castor_28124	98977	86061	C	C	T	C	C	T	T	T	T	T	T	C	C	T	T	28124.m000247	Early nodulin 55-2 precursor, putative	64.2857	1
Rcr_28128-11223	ricinus_castor_28128	97257	11223	G	A	A	G	A	A	G	A	A	A	G	A	G	G	G	28128.m000154	ubiquitin-conjugating enzyme E2, putative	57.1429	0.988	K06689 UBE2D_E, UBC4, UBC5ubiquitin-conjugating enzyme E2 D/E [EC:6.3.2.19]	Genetic Information Processing
Rcr_28129-22263	ricinus_castor_28129	44386	22263	C	C	T	T	C	C	T	T	T	T	T	T	C	T	T	#N/A	#N/A	71.4286	0.935
Rcr_28130-3311	ricinus_castor_28130	4280	3311	A	G	G	A	A	A	A	A	A	A	A	G	G	A	A	#N/A	#N/A	28.5714	1
Rcr_28131-725	ricinus_castor_28131	2186	725	T	G	T	G	G	G	T	T	T	G	G	G	T	T	G	#N/A	#N/A	57.1429	0.9
Rcr_28131-1166	ricinus_castor_28131	2186	1166	G	A	G	A	A	A	G	G	G	A	G	A	G	G	A	#N/A	#N/A	50	0.935
Rcr_28134-9738	ricinus_castor_28134	110151	9738	G	G	G	G	A	A	G	A	A	A	A	A	A	G	A	28134.m000170	rab11, putative	64.2857	0.899	K07904 RAB11ARas-related protein Rab-11A	Cellular Processes
Rcr_28138-64546	ricinus_castor_28138	101470	64546	A	A	G	A	A	A	G	G	G	A	G	A	A	A	A	#N/A	#N/A	35.7143	1
Rcr_28139-686	ricinus_castor_28139	11967	686	C	T	C	C	C	T	C	T	C	T	C	T	C	T	T	#N/A	#N/A	50	0.976
Rcr_28139-6974	ricinus_castor_28139	11967	6974	A	A	A	A	A	G	G	G	A	G	G	G	G	G	G	#N/A	#N/A	64.2857	0.996
Rcr_28140-49001	ricinus_castor_28140	60379	49001	A	A	G	G	A	A	A	G	A	A	A	A	G	A	A	28140.m000105	nuclear receptor binding set domain containing protein 1, nsd, putative	28.5714	0.965
Rcr_28142-1788	ricinus_castor_28142	2157	1788	T	C	C	T	T	C	T	C	C	C	C	C	C	T	C	#N/A	#N/A	71.4286	0.965
Rcr_28143-12838	ricinus_castor_28143	127875	12838	C	C	C	C	T	T	T	T	T	T	C	T	C	T	T	#N/A	#N/A	64.2857	0.899
Rcr_28146-3856	ricinus_castor_28146	9206	3856	A	G	G	A	G	G	A	G	A	A	A	A	A	G	A	#N/A	#N/A	42.8571	0.935
Rcr_28146-8665	ricinus_castor_28146	9206	8665	T	C	T	T	C	C	C	C	C	C	T	T	C	C	T	#N/A	#N/A	64.2857	0.965
Rcr_28147-23519	ricinus_castor_28147	42694	23519	T	T	C	T	C	T	C	C	T	T	T	T	T	C	T	#N/A	#N/A	35.7143	0.976
Rcr_28151-5186	ricinus_castor_28151	12618	5186	T	C	C	T	C	C	T	C	C	C	T	T	C	C	T	28151.m000041	Auxin-induced protein 5NG4, putative	64.2857	0.988
Rcr_28151-12413	ricinus_castor_28151	12618	12413	G	G	A	A	A	A	G	A	A	A	G	G	A	G	G	#N/A	#N/A	57.1429	0.858
Rcr_28152-2719	ricinus_castor_28152	311708	2719	T	T	G	G	T	T	G	G	G	T	T	T	T	T	G	28152.m000872	Indole-3-acetic acid-amido synthetase GH3.3, putative	42.8571	1	K14487 GH3auxin responsive GH3 gene family	Environmental Information Processing
Rcr_28152-4331	ricinus_castor_28152	311708	4331	G	G	A	A	G	G	G	A	A	G	G	G	G	G	G	28152.m000872	Indole-3-acetic acid-amido synthetase GH3.3, putative	28.5714	1	K14487 GH3auxin responsive GH3 gene family	Environmental Information Processing
Rcr_28152-14094	ricinus_castor_28152	311708	14094	A	A	C	C	A	A	A	C	C	A	A	C	C	A	C	28152.m000873	Homeobox protein HAT3.1, putative	50	0.996
Rcr_28152-22985	ricinus_castor_28152	311708	22985	G	G	A	A	G	G	G	A	A	G	G	G	A	G	A	28152.m000875	cyclin A, putative	42.8571	1	K06627 CCNAcyclin A	Cellular Processes;Environmental Information Processing
Rcr_28152-35446	ricinus_castor_28152	311708	35446	T	T	G	G	T	T	T	G	G	T	T	G	G	T	G	28152.m000878	zinc finger protein, putative	50	0.935
Rcr_28152-74613	ricinus_castor_28152	311708	74613	A	A	G	G	A	A	G	G	G	A	A	G	G	A	G	28152.m000885	transcription factor, putative	57.1429	0.996
Rcr_28152-74852	ricinus_castor_28152	311708	74852	A	A	G	G	A	A	G	G	G	A	A	G	G	G	G	28152.m000885	transcription factor, putative	64.2857	1
Rcr_28152-130690	ricinus_castor_28152	311708	130690	C	C	T	C	C	C	C	T	T	C	C	T	C	C	T	28152.m000895	serine-threonine protein kinase, plant-type, putative	35.7143	1
Rcr_28152-188328	ricinus_castor_28152	311708	188328	A	C	A	A	C	A	A	A	A	A	A	C	A	A	C	28152.m000907	signal transducer, putative	28.5714	1
Rcr_28152-203572	ricinus_castor_28152	311708	203572	G	G	G	G	T	G	T	G	G	G	G	T	G	G	T	28152.m000908	zinc finger protein, putative	28.5714	1
Rcr_28152-245067	ricinus_castor_28152	311708	245067	A	A	G	A	G	A	A	A	A	A	A	G	A	A	G	28152.m000915	zinc finger protein, putative	28.5714	1
Rcr_28152-272317	ricinus_castor_28152	311708	272317	T	G	T	T	T	T	T	G	G	T	G	T	T	G	T	28152.m000921	transferase, transferring glycosyl groups, putative	35.7143	1
Rcr_28159-10439	ricinus_castor_28159	15652	10439	T	C	C	C	C	C	C	T	C	C	C	C	T	T	C	#N/A	#N/A	78.5714	1
Rcr_28161-10522	ricinus_castor_28161	100977	10522	A	C	C	C	A	A	C	A	A	A	A	A	A	A	A	28161.m000220	50S ribosomal protein L29, chloroplast precursor, putative	28.5714	1	K02904 RP-L29, rpmClarge subunit ribosomal protein L29	Genetic Information Processing
Rcr_28161-10726	ricinus_castor_28161	100977	10726	A	G	G	G	A	A	G	A	A	A	A	A	A	A	A	28161.m000220	50S ribosomal protein L29, chloroplast precursor, putative	28.5714	1	K02904 RP-L29, rpmClarge subunit ribosomal protein L29	Genetic Information Processing
Rcr_28161-14930	ricinus_castor_28161	100977	14930	T	T	T	T	C	C	T	C	C	C	C	C	T	C	C	28161.m000224	tubulin folding cofactor C, putative	64.2857	1
Rcr_28161-17071	ricinus_castor_28161	100977	17071	A	A	C	C	A	C	C	A	C	C	C	C	C	C	C	#N/A	#N/A	78.5714	1
Rcr_28162-14768	ricinus_castor_28162	80342	14768	G	G	G	G	G	G	G	G	G	T	T	G	T	T	T	28162.m000124	conserved hypothetical protein	35.7143	0.935
Rcr_28164-5204	ricinus_castor_28164	29387	5204	T	C	T	C	C	C	T	T	T	C	T	T	T	T	T	#N/A	#N/A	35.7143	1
Rcr_28164-18261	ricinus_castor_28164	29387	18261	C	A	C	A	A	A	C	C	C	A	C	C	C	C	C	28164.m000044	Transcription initiation factor IIF subunit beta, putative	35.7143	0.965
Rcr_28165-9844	ricinus_castor_28165	27236	9844	C	T	T	C	T	T	T	C	T	T	T	T	C	C	T	#N/A	#N/A	71.4286	1
Rcr_28166-25021	ricinus_castor_28166	602113	25021	T	T	T	G	T	T	G	T	T	T	G	T	T	G	T	28166.m001040	Chitin-inducible gibberellin-responsive protein, putative	28.5714	1
Rcr_28166-121746	ricinus_castor_28166	602113	121746	G	G	G	G	G	G	A	G	G	A	A	G	G	A	G	28166.m001048	actin binding protein, putative	28.5714	1
Rcr_28166-239698	ricinus_castor_28166	602113	239698	G	G	G	G	G	G	G	A	G	A	A	A	G	A	A	28166.m001064	pentatricopeptide repeat-containing protein, putative	42.8571	0.965
Rcr_28166-249455	ricinus_castor_28166	602113	249455	C	C	C	C	C	C	C	A	C	A	C	A	A	C	A	28166.m001065	ank repeat-containingprotein, putative	35.7143	1
Rcr_28166-255050	ricinus_castor_28166	602113	255050	G	G	G	G	G	G	G	T	G	T	G	T	G	G	T	28166.m001066	multidrug resistance protein 1, 2, putative	28.5714	1
Rcr_28166-268046	ricinus_castor_28166	602113	268046	G	G	G	G	G	G	G	A	G	A	G	A	G	G	A	28166.m001068	GDP-mannose transporter, putative	28.5714	1
Rcr_28166-424821	ricinus_castor_28166	602113	424821	T	T	C	C	C	C	T	C	T	T	T	T	T	C	C	28166.m001084	translation factor sui1, putative	50	0.988	K03113 EIF1, SUI1translation initiation factor 1	Genetic Information Processing
Rcr_28167-13669	ricinus_castor_28167	17207	13669	T	T	G	G	G	G	G	G	G	G	G	T	G	T	G	#N/A	#N/A	78.5714	0.935
Rcr_28168-4383	ricinus_castor_28168	4546	4383	G	G	A	G	A	G	G	A	G	G	A	G	G	A	G	#N/A	#N/A	35.7143	0.813
Rcr_28169-13514	ricinus_castor_28169	15588	13514	T	C	C	T	C	C	T	T	T	T	T	C	T	T	C	28169.m000028	hypothetical protein	42.8571	0.714
Rcr_28170-9202	ricinus_castor_28170	10605	9202	A	A	C	C	A	A	C	A	A	C	A	C	A	A	A	#N/A	#N/A	35.7143	0.858
Rcr_28173-14792	ricinus_castor_28173	19607	14792	C	A	C	C	C	C	A	A	C	C	C	A	A	C	C	28173.m000041	BRASSINOSTEROID INSENSITIVE 1-associated receptor kinase 1 precursor, putative	35.7143	0.965
Rcr_28176-6537	ricinus_castor_28176	125309	6537	C	T	T	T	T	T	C	C	T	C	T	T	C	T	T	28176.m000261	AMP deaminase, putative	71.4286	1	K01490 AMPDAMP deaminase [EC:3.5.4.6]	Metabolism
Rcr_28176-19452	ricinus_castor_28176	125309	19452	C	C	T	T	T	T	C	C	T	C	T	T	C	T	T	28176.m000262	Protein sco1, putative	64.2857	0.988
Rcr_28176-36544	ricinus_castor_28176	125309	36544	G	A	A	A	A	A	G	G	A	G	A	A	G	A	A	28176.m000267	suppressor of actin, putative	71.4286	0.965
Rcr_28176-56588	ricinus_castor_28176	125309	56588	G	A	A	G	A	A	G	G	A	G	G	A	G	G	A	28176.m000270	acyl-CoA dehydrogenase, putative	50	1	K00232 E1.3.3.6, ACOX1, ACOX3acyl-CoA oxidase [EC:1.3.3.6]	Cellular Processes;Environmental Information Processing;Metabolism
Rcr_28176-57027	ricinus_castor_28176	125309	57027	G	G	T	T	T	T	T	G	T	G	G	T	G	T	T	28176.m000270	acyl-CoA dehydrogenase, putative	64.2857	1	K00232 E1.3.3.6, ACOX1, ACOX3acyl-CoA oxidase [EC:1.3.3.6]	Cellular Processes;Environmental Information Processing;Metabolism
Rcr_28176-70845	ricinus_castor_28176	125309	70845	A	A	C	A	C	C	C	A	C	A	C	C	A	A	C	28176.m000271	nucleotide binding protein, putative	57.1429	1
Rcr_28176-89700	ricinus_castor_28176	125309	89700	G	G	A	A	A	A	A	G	A	G	A	A	G	A	A	28176.m000273	Omega-3 fatty acid desaturase, chloroplast precursor, putative	71.4286	1	K10257 FAD8, desBomega-3 fatty acid desaturase (delta-15 desaturase) [EC:1.14.19.-]	Metabolism
Rcr_28178-246	ricinus_castor_28178	4213	246	T	T	T	T	C	T	T	T	C	T	T	C	C	T	T	#N/A	#N/A	28.5714	0.899
Rcr_28179-72341	ricinus_castor_28179	252536	72341	A	G	G	A	G	G	G	A	A	G	G	G	A	G	A	28179.m000463	protein binding protein, putative	64.2857	0.915
Rcr_28179-146473	ricinus_castor_28179	252536	146473	C	T	C	C	C	T	T	C	C	T	C	T	C	T	T	28179.m000472	tRNA-dihydrouridine synthase, putative	50	0.988
Rcr_28179-167631	ricinus_castor_28179	252536	167631	T	T	C	T	C	C	T	T	T	C	C	C	C	C	C	28179.m000474	starch synthase, putative	64.2857	1
Rcr_28179-176226	ricinus_castor_28179	252536	176226	C	C	T	C	T	T	C	C	C	T	T	T	C	T	T	28179.m000475	transporter, putative	57.1429	1
Rcr_28179-184696	ricinus_castor_28179	252536	184696	C	C	T	C	T	T	T	C	C	T	T	T	C	T	T	28179.m000475	transporter, putative	64.2857	1
Rcr_28180-17783	ricinus_castor_28180	132984	17783	T	T	T	G	T	G	T	G	G	T	T	T	G	G	T	28180.m000378	dual specificity protein phosphatase, putative	42.8571	1
Rcr_28180-43846	ricinus_castor_28180	132984	43846	C	C	A	A	A	A	C	A	A	A	C	C	C	A	C	28180.m000384	ank repeat-containingprotein, putative	57.1429	0.858
Rcr_28180-54439	ricinus_castor_28180	132984	54439	C	C	C	C	C	C	C	A	A	A	C	C	A	C	C	28180.m000386	Thylakoid lumenal 25.6 kDa protein, chloroplast precursor, putative	28.5714	1	K02717 psbPphotosystem II oxygen-evolving enhancer protein 2	Metabolism
Rcr_28180-78510	ricinus_castor_28180	132984	78510	T	T	C	C	C	T	T	T	C	C	C	T	T	C	T	28180.m000389	Thylakoid lumenal 25.6 kDa protein, chloroplast precursor, putative	50	1	K02717 psbPphotosystem II oxygen-evolving enhancer protein 2	Metabolism
Rcr_28180-83364	ricinus_castor_28180	132984	83364	A	A	G	G	G	A	A	G	G	G	A	G	A	G	A	28180.m000390	multidrug resistance protein 1, 2, putative	57.1429	1	K05658 ABCB1ATP-binding cassette, subfamily B (MDR/TAP), member 1 [EC:3.6.3.44]	Environmental Information Processing
Rcr_28180-123273	ricinus_castor_28180	132984	123273	T	T	T	T	C	T	T	C	C	C	T	T	C	C	T	28180.m000397	RNA binding protein, putative	42.8571	0.965
Rcr_28183-1280	ricinus_castor_28183	8190	1280	C	C	C	T	T	C	C	T	T	T	T	C	T	C	T	#N/A	#N/A	57.1429	0.858
Rcr_28185-1888	ricinus_castor_28185	2084	1888	A	A	G	A	G	G	G	G	G	A	A	G	A	A	A	#N/A	#N/A	50	1
Rcr_28186-6724	ricinus_castor_28186	21100	6724	G	A	A	G	A	A	A	A	A	A	G	A	A	G	A	#N/A	#N/A	78.5714	1
Rcr_28186-10539	ricinus_castor_28186	21100	10539	T	T	C	C	C	C	C	C	C	C	T	C	T	T	C	#N/A	#N/A	71.4286	1
Rcr_28186-10908	ricinus_castor_28186	21100	10908	A	A	C	C	C	C	C	C	C	C	A	C	A	C	C	#N/A	#N/A	78.5714	0.988
Rcr_28190-11990	ricinus_castor_28190	21116	11990	C	T	T	C	T	T	C	T	T	T	C	T	C	C	T	#N/A	#N/A	64.2857	1
Rcr_28190-12378	ricinus_castor_28190	21116	12378	T	G	G	T	T	G	T	G	G	G	G	G	G	T	G	#N/A	#N/A	71.4286	0.965
Rcr_28191-3818	ricinus_castor_28191	17972	3818	T	T	T	T	C	C	T	C	C	T	T	T	T	T	C	#N/A	#N/A	35.7143	1
Rcr_28191-6819	ricinus_castor_28191	17972	6819	G	G	G	G	A	A	G	A	A	G	A	G	A	G	A	#N/A	#N/A	50	0.813
Rcr_28191-10226	ricinus_castor_28191	17972	10226	C	C	C	C	C	C	C	T	T	C	T	C	T	C	T	#N/A	#N/A	35.7143	1
Rcr_28192-8990	ricinus_castor_28192	114973	8990	C	T	C	C	C	C	C	T	T	C	C	T	C	C	C	28192.m000243	triacylglycerol lipase, putative	28.5714	1
Rcr_28192-88214	ricinus_castor_28192	114973	88214	G	G	G	G	A	G	A	A	G	A	G	A	G	A	G	28192.m000251	Ubiquitin carboxyl-terminal hydrolase isozyme L3, putative	42.8571	1
Rcr_28192-91196	ricinus_castor_28192	114973	91196	C	C	C	C	T	C	T	T	C	T	C	T	C	T	C	28192.m000252	BRASSINOSTEROID INSENSITIVE 1-associated receptor kinase 1 precursor, putative	42.8571	1
Rcr_28193-86846	ricinus_castor_28193	140011	86846	G	A	G	G	G	G	G	A	A	G	G	A	G	A	G	28193.m000306	50S ribosomal protein L19, putative	35.7143	1
Rcr_28196-8734	ricinus_castor_28196	128457	8734	G	G	G	A	A	A	A	G	G	A	A	G	G	G	A	28196.m000201	receptor protein kinase, putative	50	1
Rcr_28196-49011	ricinus_castor_28196	128457	49011	C	C	C	C	T	T	T	C	C	T	T	C	C	T	T	28196.m000204	Anthranilate N-benzoyltransferase protein, putative	50	1
Rcr_28196-116476	ricinus_castor_28196	128457	116476	C	A	A	A	A	A	C	C	C	A	A	C	C	A	A	28196.m000211	Transcription factor TGA1, putative	64.2857	0.899	K14431 TGAtranscription factor TGA	Environmental Information Processing
Rcr_28196-117099	ricinus_castor_28196	128457	117099	A	A	A	G	G	G	A	A	A	G	A	G	A	A	A	28196.m000211	Transcription factor TGA1, putative	35.7143	1	K14431 TGAtranscription factor TGA	Environmental Information Processing
Rcr_28196-123895	ricinus_castor_28196	128457	123895	G	G	A	G	A	G	G	G	G	A	A	G	G	A	A	28196.m000212	pentatricopeptide repeat-containing protein, putative	42.8571	1
Rcr_28198-13959	ricinus_castor_28198	20021	13959	G	A	A	G	A	A	A	G	A	G	A	A	G	G	A	#N/A	#N/A	64.2857	0.858
Rcr_28198-18446	ricinus_castor_28198	20021	18446	A	C	C	A	C	C	A	A	C	C	C	C	A	A	C	#N/A	#N/A	64.2857	1
Rcr_28199-14309	ricinus_castor_28199	23512	14309	G	G	T	T	T	T	T	G	T	T	T	T	G	T	T	#N/A	#N/A	78.5714	1
Rcr_28200-4865	ricinus_castor_28200	108744	4865	G	G	A	A	A	A	G	A	G	A	A	A	G	A	A	28200.m000189	NAC domain-containing protein, putative	71.4286	1
Rcr_28200-5796	ricinus_castor_28200	108744	5796	A	A	C	A	C	A	A	C	A	C	C	C	A	C	C	28200.m000189	NAC domain-containing protein, putative	57.1429	0.899
Rcr_28200-95341	ricinus_castor_28200	108744	95341	A	A	C	C	C	C	A	C	A	C	C	C	C	C	C	28200.m000195	transaldolase total2, putative	78.5714	1	K00616 E2.2.1.2, talA, talBtransaldolase [EC:2.2.1.2]	Metabolism
Rcr_28202-4426	ricinus_castor_28202	70493	4426	G	G	T	T	T	G	G	G	G	G	G	T	G	T	T	28202.m000129	smad nuclear interacting protein, putative	42.8571	0.935
Rcr_28202-31318	ricinus_castor_28202	70493	31318	G	G	A	A	A	G	G	G	G	G	A	G	G	A	A	28202.m000132	DNA-directed RNA polymerase 2B, chloroplast/mitochondrial precursor, putative	42.8571	0.949
Rcr_28202-34640	ricinus_castor_28202	70493	34640	A	A	G	G	G	A	G	A	A	A	G	A	A	G	G	28202.m000132	DNA-directed RNA polymerase 2B, chloroplast/mitochondrial precursor, putative	50	0.899
Rcr_28205-8002	ricinus_castor_28205	34553	8002	T	T	G	G	G	G	G	T	T	G	G	T	T	G	G	#N/A	#N/A	64.2857	1
Rcr_28205-8319	ricinus_castor_28205	34553	8319	A	A	G	G	G	G	G	A	A	G	G	A	A	G	G	#N/A	#N/A	64.2857	1
Rcr_28205-29534	ricinus_castor_28205	34553	29534	C	A	C	C	A	C	C	C	C	C	C	A	A	C	C	28205.m000070	conserved hypothetical protein	28.5714	0.877
Rcr_28206-6756	ricinus_castor_28206	89692	6756	G	G	G	G	A	A	G	G	G	A	A	A	G	A	A	28206.m000099	Protein sco1, putative	50	1
Rcr_28206-11549	ricinus_castor_28206	89692	11549	G	A	G	G	A	A	G	G	G	A	A	A	A	A	A	28206.m000100	Tetratricopeptide repeat protein, putative	64.2857	0.899
Rcr_28208-45776	ricinus_castor_28208	46284	45776	C	A	C	A	C	C	A	C	C	C	A	C	C	C	C	#N/A	#N/A	28.5714	0.813
Rcr_28209-1730	ricinus_castor_28209	1823	1730	A	G	G	A	A	A	A	A	A	A	A	G	G	A	A	#N/A	#N/A	28.5714	0.858
Rcr_28214-536	ricinus_castor_28214	5499	536	G	G	T	G	G	G	G	G	T	T	G	T	G	G	G	#N/A	#N/A	28.5714	1
Rcr_28215-26249	ricinus_castor_28215	29990	26249	G	G	A	G	A	A	G	A	A	A	A	A	A	G	A	#N/A	#N/A	71.4286	0.988
Rcr_28219-26686	ricinus_castor_28219	54567	26686	A	A	A	C	C	C	C	A	A	C	A	C	A	A	C	28219.m000091	ATP-binding cassette transporter, putative	50	0.899
Rcr_28219-52133	ricinus_castor_28219	54567	52133	A	A	G	G	G	G	A	A	G	G	A	G	A	A	A	28219.m000093	beta-glucosidase, putative	50	0.949
Rcr_28220-31179	ricinus_castor_28220	64296	31179	G	G	G	A	A	G	G	G	A	G	A	G	G	A	G	#N/A	#N/A	35.7143	0.899
Rcr_28222-5177	ricinus_castor_28222	14789	5177	C	T	T	C	T	C	C	T	C	C	C	T	T	C	C	#N/A	#N/A	42.8571	1
Rcr_28223-77912	ricinus_castor_28223	90291	77912	C	T	T	T	T	T	C	T	T	T	C	T	C	T	T	#N/A	#N/A	78.5714	0.813
Rcr_28223-83346	ricinus_castor_28223	90291	83346	G	G	A	G	A	A	A	A	A	A	G	A	G	A	A	#N/A	#N/A	71.4286	1
Rcr_28225-2744	ricinus_castor_28225	27406	2744	G	G	G	G	G	G	G	G	G	G	A	A	A	A	A	28225.m000019	ribonucleoside-diphosphate reductase large chain, putative	35.7143	1	K10807 RRM1ribonucleoside-diphosphate reductase subunit M1 [EC:1.17.4.1]	Metabolism
Rcr_28225-5953	ricinus_castor_28225	27406	5953	C	A	C	C	C	C	C	C	C	A	A	A	A	A	A	28225.m000019	ribonucleoside-diphosphate reductase large chain, putative	50	1	K10807 RRM1ribonucleoside-diphosphate reductase subunit M1 [EC:1.17.4.1]	Metabolism
Rcr_28226-20276	ricinus_castor_28226	286028	20276	T	T	T	C	T	C	C	T	T	T	T	T	T	T	C	28226.m000833	serine-threonine protein kinase, plant-type, putative	28.5714	1
Rcr_28226-54187	ricinus_castor_28226	286028	54187	A	A	A	G	A	A	A	A	A	G	A	G	G	A	A	28226.m000839	r2r3-myb transcription factor, putative	28.5714	1
Rcr_28226-157085	ricinus_castor_28226	286028	157085	T	T	T	C	T	C	C	T	C	T	T	T	T	T	T	28226.m000864	galactokinase, putative	28.5714	1	K12446 E2.7.1.46L-arabinokinase [EC:2.7.1.46]	Metabolism
Rcr_28226-164858	ricinus_castor_28226	286028	164858	T	T	C	C	T	C	C	T	T	T	T	T	T	T	T	28226.m000866	proteasome subunit beta type 6,9, putative	28.5714	1	K02738 PSMB620S proteasome subunit beta 1 [EC:3.4.25.1]	Genetic Information Processing
Rcr_28226-166291	ricinus_castor_28226	286028	166291	A	A	G	G	A	G	G	A	A	A	A	A	A	A	A	28226.m000866	proteasome subunit beta type 6,9, putative	28.5714	1	K02738 PSMB620S proteasome subunit beta 1 [EC:3.4.25.1]	Genetic Information Processing
Rcr_28226-179993	ricinus_castor_28226	286028	179993	C	C	T	T	C	T	T	C	T	C	C	C	C	C	C	28226.m000870	leucine-rich repeat transmembrane protein kinase, putative	35.7143	0.935
Rcr_28228-1099	ricinus_castor_28228	13837	1099	C	T	C	C	T	T	C	T	C	T	T	C	T	C	T	#N/A	#N/A	57.1429	0.858
Rcr_28228-4410	ricinus_castor_28228	13837	4410	C	T	C	C	T	T	C	T	C	T	T	C	C	C	T	#N/A	#N/A	50	1
Rcr_28229-6751	ricinus_castor_28229	27855	6751	C	C	T	T	T	T	C	C	C	T	C	C	T	T	T	28229.m000056	S-locus-specific glycoprotein S6 precursor, putative	57.1429	1
Rcr_28229-12085	ricinus_castor_28229	27855	12085	G	G	A	A	A	A	A	G	G	A	A	G	G	A	A	#N/A	#N/A	64.2857	1
Rcr_28229-22351	ricinus_castor_28229	27855	22351	G	G	A	A	A	A	G	G	G	A	G	G	G	A	A	28229.m000058	S-locus-specific glycoprotein S6 precursor, putative	50	1
Rcr_28230-837	ricinus_castor_28230	10605	837	T	C	C	T	C	T	T	T	T	T	T	C	T	T	T	#N/A	#N/A	28.5714	0.899
Rcr_28238-29292	ricinus_castor_28238	31100	29292	A	C	C	A	C	C	A	C	C	C	A	A	C	C	C	#N/A	#N/A	71.4286	1
Rcr_28244-215	ricinus_castor_28244	8613	215	A	A	A	G	A	G	A	A	A	G	A	A	A	G	G	#N/A	#N/A	35.7143	0.965
Rcr_28246-25503	ricinus_castor_28246	61608	25503	A	G	A	G	G	G	A	A	G	G	G	G	A	G	G	#N/A	#N/A	71.4286	0.935
Rcr_28248-1019	ricinus_castor_28248	4632	1019	T	C	C	T	C	C	C	C	C	C	C	T	T	C	C	#N/A	#N/A	78.5714	0.714
Rcr_28249-1790	ricinus_castor_28249	5977	1790	A	G	G	G	A	A	A	G	A	G	G	G	A	A	G	#N/A	#N/A	57.1429	0.858
Rcr_28249-4868	ricinus_castor_28249	5977	4868	A	A	A	G	A	A	G	G	A	A	A	A	G	G	A	#N/A	#N/A	35.7143	1
Rcr_28250-2847	ricinus_castor_28250	10328	2847	A	A	G	G	G	G	A	A	A	G	G	G	G	A	A	#N/A	#N/A	57.1429	0.858
Rcr_28254-1013	ricinus_castor_28254	13549	1013	C	C	T	T	T	T	C	T	T	T	C	T	T	C	T	#N/A	#N/A	71.4286	1
Rcr_28254-1366	ricinus_castor_28254	13549	1366	A	G	G	A	G	G	G	G	G	G	G	G	A	A	G	#N/A	#N/A	78.5714	0.765
Rcr_28254-3216	ricinus_castor_28254	13549	3216	T	T	C	T	C	C	C	C	C	C	C	C	C	T	C	#N/A	#N/A	78.5714	1
Rcr_28256-15917	ricinus_castor_28256	118109	15917	A	A	G	G	G	G	G	A	A	G	G	G	A	G	A	28256.m000134	cytochrome P450, putative	64.2857	0.877	K00517 E1.14.-.-[EC:1.14.-.-]	Metabolism
Rcr_28256-16568	ricinus_castor_28256	118109	16568	C	T	C	C	T	C	T	C	C	T	T	C	C	C	T	28256.m000134	cytochrome P450, putative	42.8571	1	K00517 E1.14.-.-[EC:1.14.-.-]	Metabolism
Rcr_28256-80086	ricinus_castor_28256	118109	80086	G	G	G	T	G	T	T	G	G	T	T	G	G	T	T	28256.m000141	Shikimate kinase, chloroplast precursor, putative	50	0.988
Rcr_28256-96339	ricinus_castor_28256	118109	96339	T	T	C	C	T	C	C	T	T	C	T	T	T	C	C	28256.m000142	pentatricopeptide repeat-containing protein, putative	50	1
Rcr_28256-104078	ricinus_castor_28256	118109	104078	C	C	C	T	C	T	C	C	C	C	C	C	C	T	T	28256.m000143	developmentally regulated GTP-binding protein, putative	28.5714	1
Rcr_28257-861	ricinus_castor_28257	37106	861	T	T	T	G	T	G	T	T	T	G	T	T	T	G	G	#N/A	#N/A	35.7143	1
Rcr_28262-958	ricinus_castor_28262	4858	958	T	T	G	T	G	G	T	T	T	G	G	T	T	T	T	#N/A	#N/A	35.7143	0.899
Rcr_28263-10311	ricinus_castor_28263	57497	10311	T	T	C	C	C	C	T	C	C	C	C	T	T	T	T	#N/A	#N/A	57.1429	1
Rcr_28266-20967	ricinus_castor_28266	81377	20967	T	C	C	C	C	C	T	T	C	C	T	T	T	T	T	28266.m000194	glucose-1-phosphate adenylyltransferase, putative	50	0.935	K00975 glgCglucose-1-phosphate adenylyltransferase [EC:2.7.7.27]	Metabolism
Rcr_28266-39858	ricinus_castor_28266	81377	39858	C	C	A	A	A	A	C	C	A	A	C	C	C	C	C	28266.m000196	poly(ADP-ribose) glycohydrolase, putative	42.8571	1
Rcr_28271-6262	ricinus_castor_28271	14026	6262	A	A	A	A	A	G	A	A	A	A	G	G	A	A	G	#N/A	#N/A	28.5714	1
Rcr_28273-6105	ricinus_castor_28273	11987	6105	T	C	C	T	C	C	T	C	T	T	T	T	T	C	T	#N/A	#N/A	42.8571	0.965
Rcr_28277-1121	ricinus_castor_28277	2976	1121	T	T	C	T	C	T	C	T	T	C	T	C	T	T	T	#N/A	#N/A	35.7143	0.935
Rcr_28281-6193	ricinus_castor_28281	157543	6193	C	C	A	A	A	A	A	C	C	A	C	A	A	C	A	28281.m000362	transcription factor, putative	64.2857	1	K03132 TAF7transcription initiation factor TFIID subunit 7	Genetic Information Processing
Rcr_28281-52053	ricinus_castor_28281	157543	52053	A	A	C	C	A	A	C	A	C	C	C	A	A	C	C	28281.m000368	UDP-N-acetylglucosamine transporter, putative	57.1429	1
Rcr_28281-68166	ricinus_castor_28281	157543	68166	T	T	T	T	T	T	G	T	G	G	G	G	T	G	G	28281.m000370	asparagine synthetase, putative	50	0.935
Rcr_28281-84335	ricinus_castor_28281	157543	84335	A	A	A	A	A	A	G	A	G	G	A	G	A	G	G	28281.m000372	Root phototropism protein, putative	42.8571	1
Rcr_28281-89660	ricinus_castor_28281	157543	89660	T	T	T	T	T	T	G	T	G	G	G	G	T	G	G	28281.m000373	rab6, putative	50	1
Rcr_28281-131145	ricinus_castor_28281	157543	131145	G	G	T	T	G	G	T	G	G	T	T	G	G	G	T	28281.m000377	Protein brittle-1, chloroplast precursor, putative	42.8571	0.996
Rcr_28281-140869	ricinus_castor_28281	157543	140869	G	T	T	T	T	G	T	T	G	T	T	G	G	G	T	28281.m000379	calmodulin-binding transcription activator (camta), plants, putative	64.2857	1
Rcr_28281-141895	ricinus_castor_28281	157543	141895	T	T	C	C	C	T	C	C	T	C	C	T	T	T	C	28281.m000379	calmodulin-binding transcription activator (camta), plants, putative	57.1429	1
Rcr_28281-144023	ricinus_castor_28281	157543	144023	T	C	C	C	C	T	C	C	T	C	C	T	T	T	C	28281.m000380	calmodulin-binding transcription activator (camta), plants, putative	64.2857	1
Rcr_28281-151531	ricinus_castor_28281	157543	151531	G	G	G	G	G	A	G	G	A	A	G	A	A	A	A	28281.m000381	Ubiquitin carboxyl-terminal hydrolase, putative	50	1
Rcr_28286-6280	ricinus_castor_28286	12435	6280	G	A	A	G	A	A	G	A	A	A	A	A	G	G	A	#N/A	#N/A	71.4286	1
Rcr_28288-4501	ricinus_castor_28288	10654	4501	G	A	G	G	A	A	A	G	G	A	G	A	G	A	A	#N/A	#N/A	57.1429	1
Rcr_28288-8590	ricinus_castor_28288	10654	8590	G	T	T	T	T	T	G	G	G	T	G	T	G	T	T	#N/A	#N/A	64.2857	0.935
Rcr_28289-479	ricinus_castor_28289	5812	479	G	G	A	G	A	A	G	A	A	A	A	A	G	G	A	#N/A	#N/A	64.2857	1
Rcr_28289-1800	ricinus_castor_28289	5812	1800	G	G	G	G	A	A	G	A	A	A	G	A	G	G	G	#N/A	#N/A	42.8571	1
Rcr_28289-3336	ricinus_castor_28289	5812	3336	A	C	C	A	C	C	A	C	C	C	A	C	A	A	A	#N/A	#N/A	57.1429	1
Rcr_28293-4890	ricinus_castor_28293	32603	4890	C	A	A	A	A	A	C	C	A	A	C	A	C	A	A	#N/A	#N/A	71.4286	1
Rcr_28293-9083	ricinus_castor_28293	32603	9083	A	A	G	A	G	A	G	A	G	A	A	G	G	G	A	28293.m000037	microtubule associated protein xmap215, putative	50	0.965
Rcr_28293-25004	ricinus_castor_28293	32603	25004	C	T	T	C	T	C	C	C	C	C	C	T	T	T	C	28293.m000037	microtubule associated protein xmap215, putative	42.8571	1
Rcr_28295-7318	ricinus_castor_28295	9381	7318	C	C	C	T	T	C	T	C	T	T	T	T	C	C	T	28295.m000014	Peroxidase 22 precursor, putative	57.1429	1
Rcr_28297-7470	ricinus_castor_28297	64430	7470	C	C	C	C	A	A	A	C	C	A	C	C	C	C	C	28297.m000108	conserved hypothetical protein	28.5714	1
Rcr_28297-17686	ricinus_castor_28297	64430	17686	T	T	T	C	C	C	C	T	C	C	T	C	C	T	T	#N/A	#N/A	57.1429	1
Rcr_28298-1244	ricinus_castor_28298	2292	1244	G	G	G	G	G	G	T	G	T	T	T	G	G	G	T	#N/A	#N/A	35.7143	0.988
Rcr_28300-3539	ricinus_castor_28300	5465	3539	T	C	T	T	T	T	C	T	T	T	T	C	C	T	T	#N/A	#N/A	28.5714	0.858
Rcr_28301-9203	ricinus_castor_28301	18312	9203	G	G	G	G	A	G	A	A	A	G	A	G	G	G	G	#N/A	#N/A	35.7143	0.988
Rcr_28304-52060	ricinus_castor_28304	125159	52060	A	A	G	A	G	G	G	G	G	G	G	G	A	A	G	28304.m000173	50S ribosomal protein L13, putative	71.4286	1	K02871 RP-L13, MRPL13, rplMlarge subunit ribosomal protein L13	Genetic Information Processing
Rcr_28308-10007	ricinus_castor_28308	67306	10007	T	C	C	T	C	C	C	T	C	C	T	C	C	T	C	#N/A	#N/A	71.4286	1
Rcr_28308-17307	ricinus_castor_28308	67306	17307	A	A	A	G	G	G	A	A	A	A	A	G	A	G	G	28308.m000064	Leucoanthocyanidin dioxygenase, putative	42.8571	1
Rcr_28308-38313	ricinus_castor_28308	67306	38313	A	A	A	A	C	C	C	A	C	C	A	A	A	A	C	28308.m000065	calcium-dependent protein kinase, putative	42.8571	1	K13412 CPKcalcium-dependent protein kinase [EC:2.7.11.1]	Organismal Systems
Rcr_28308-39384	ricinus_castor_28308	67306	39384	G	T	G	G	T	T	T	G	T	T	G	G	T	G	T	28308.m000065	calcium-dependent protein kinase, putative	57.1429	1	K13412 CPKcalcium-dependent protein kinase [EC:2.7.11.1]	Organismal Systems
Rcr_28309-12364	ricinus_castor_28309	20800	12364	C	A	A	C	A	A	A	C	A	A	A	A	C	C	A	#N/A	#N/A	71.4286	1
Rcr_28318-5403	ricinus_castor_28318	36876	5403	T	G	T	T	G	T	T	T	T	G	G	T	T	G	G	28318.m000061	chaperone protein DNAj, putative	42.8571	1
Rcr_28318-23065	ricinus_castor_28318	36876	23065	T	C	T	T	C	C	T	T	T	C	C	C	T	C	C	28318.m000064	conserved hypothetical protein	57.1429	0.976
Rcr_28318-24793	ricinus_castor_28318	36876	24793	G	T	G	G	T	G	G	G	G	T	T	T	G	T	T	#N/A	#N/A	50	1
Rcr_28318-36061	ricinus_castor_28318	36876	36061	C	T	T	C	T	T	C	C	C	T	T	T	C	C	T	#N/A	#N/A	57.1429	1
Rcr_28320-145465	ricinus_castor_28320	496528	145465	G	G	G	A	G	G	A	A	G	G	G	G	G	A	G	28320.m001099	mutt/nudix hydrolase, putative	28.5714	1	K03426 E3.6.1.22, NUDT12, nudCNAD+ diphosphatase [EC:3.6.1.22]	Cellular Processes;Metabolism
Rcr_28320-272338	ricinus_castor_28320	496528	272338	C	C	C	T	C	C	T	T	C	C	C	T	C	T	C	28320.m001119	oligopeptide transporter, putative	35.7143	1
Rcr_28320-301078	ricinus_castor_28320	496528	301078	T	T	C	C	T	T	C	C	T	T	C	T	T	T	T	28320.m001125	alcohol dehydrogenase, putative	35.7143	1
Rcr_28320-353680	ricinus_castor_28320	496528	353680	G	G	T	T	G	G	T	T	G	G	G	T	G	G	G	28320.m001135	12-oxophytodienoate reductase opr, putative	35.7143	1	K05894 E1.3.1.4212-oxophytodienoic acid reductase [EC:1.3.1.42]	Metabolism
Rcr_28320-393718	ricinus_castor_28320	496528	393718	T	T	T	T	C	C	T	C	C	C	C	C	C	C	T	28320.m001139	DNA binding protein, putative	64.2857	1
Rcr_28320-416048	ricinus_castor_28320	496528	416048	G	G	G	A	G	G	A	G	G	G	A	G	G	G	A	28320.m001141	phopholipase d alpha, putative	28.5714	1
Rcr_28321-11321	ricinus_castor_28321	17973	11321	A	A	A	C	C	C	C	A	A	C	A	C	A	A	C	28321.m000017	nucleic acid binding protein, putative	50	0.935
Rcr_28322-659	ricinus_castor_28322	2145	659	T	T	T	T	G	G	T	G	T	T	G	G	T	G	G	#N/A	#N/A	50	0.988
Rcr_28322-1145	ricinus_castor_28322	2145	1145	T	T	C	T	T	T	T	C	T	T	C	T	T	C	C	#N/A	#N/A	35.7143	1
Rcr_28324-28419	ricinus_castor_28324	201068	28419	A	A	A	C	A	C	C	A	A	C	C	A	C	A	C	28324.m000396	E2F4,5, putative	50	0.988	K06620 E2F3transcription factor E2F3	Cellular Processes
Rcr_28324-29896	ricinus_castor_28324	201068	29896	A	A	G	A	G	A	G	G	G	A	A	G	A	A	A	28324.m000396	E2F4,5, putative	42.8571	1	K06620 E2F3transcription factor E2F3	Cellular Processes
Rcr_28324-60227	ricinus_castor_28324	201068	60227	C	C	C	T	C	T	C	C	C	T	C	C	C	C	T	28324.m000399	catalytic, putative	28.5714	1
Rcr_28324-157948	ricinus_castor_28324	201068	157948	C	C	T	T	C	C	T	C	C	T	C	C	C	C	T	28324.m000412	short chain alcohol dehydrogenase, putative	35.7143	1
Rcr_28324-191450	ricinus_castor_28324	201068	191450	A	A	C	C	A	A	C	C	C	A	A	A	A	C	A	28324.m000418	short chain alcohol dehydrogenase, putative	42.8571	1
Rcr_28327-110617	ricinus_castor_28327	225576	110617	T	C	C	T	C	C	T	T	T	C	T	C	T	C	T	28327.m000358	Chorismate synthase, chloroplast precursor, putative	50	0.965
Rcr_28327-111106	ricinus_castor_28327	225576	111106	C	T	T	C	T	T	C	C	C	T	C	T	C	T	C	28327.m000358	Chorismate synthase, chloroplast precursor, putative	50	0.988
Rcr_28327-142739	ricinus_castor_28327	225576	142739	G	A	A	G	A	A	G	G	G	A	G	G	G	G	G	28327.m000363	Patatin T5 precursor, putative	35.7143	1
Rcr_28327-169198	ricinus_castor_28327	225576	169198	T	C	C	T	C	C	T	T	T	C	C	T	T	T	T	28327.m000364	Tyrosine-specific transport protein, putative	42.8571	0.899
Rcr_28329-27182	ricinus_castor_28329	41201	27182	C	C	T	T	T	T	C	T	T	C	T	T	C	T	T	#N/A	#N/A	71.4286	0.765
Rcr_28333-289455	ricinus_castor_28333	320928	289455	T	G	G	T	G	G	G	G	G	G	T	G	G	T	G	#N/A	#N/A	78.5714	0.965
Rcr_28335-4459	ricinus_castor_28335	8839	4459	T	T	T	C	T	T	C	C	T	C	T	C	T	T	T	#N/A	#N/A	35.7143	0.988
Rcr_28339-3581	ricinus_castor_28339	20881	3581	A	A	G	G	G	G	A	A	A	G	A	G	G	G	G	#N/A	#N/A	64.2857	1
Rcr_28339-4189	ricinus_castor_28339	20881	4189	C	T	T	C	T	C	T	C	T	C	T	T	C	C	C	#N/A	#N/A	50	1
Rcr_28339-12407	ricinus_castor_28339	20881	12407	C	T	T	C	T	C	C	C	C	C	T	T	C	C	C	#N/A	#N/A	35.7143	1
Rcr_28339-16486	ricinus_castor_28339	20881	16486	A	A	G	G	G	G	A	A	A	G	A	G	A	G	G	#N/A	#N/A	57.1429	1
Rcr_28340-10155	ricinus_castor_28340	12538	10155	G	A	A	G	A	A	A	G	A	A	A	A	G	G	A	#N/A	#N/A	71.4286	0.899
Rcr_28341-4587	ricinus_castor_28341	8481	4587	G	G	G	A	G	A	G	A	G	A	G	G	A	A	A	#N/A	#N/A	50	0.858
Rcr_28342-4524	ricinus_castor_28342	17197	4524	G	G	T	G	T	T	G	G	T	G	G	T	G	G	G	28342.m000016	annexin, putative	35.7143	1
Rcr_28342-12239	ricinus_castor_28342	17197	12239	A	C	C	A	C	C	A	A	C	A	A	C	A	A	A	#N/A	#N/A	42.8571	1
Rcr_28342-15718	ricinus_castor_28342	17197	15718	C	T	T	C	T	T	C	C	T	C	C	T	C	C	C	#N/A	#N/A	42.8571	1
Rcr_28345-18887	ricinus_castor_28345	95484	18887	C	T	T	T	T	T	C	T	C	T	T	T	C	T	T	28345.m000110	nucleic acid binding protein, putative	78.5714	1
Rcr_28345-51123	ricinus_castor_28345	95484	51123	G	G	A	G	A	A	G	A	G	A	G	A	G	A	A	28345.m000113	transferase, transferring glycosyl groups, putative	57.1429	1
Rcr_28345-61279	ricinus_castor_28345	95484	61279	C	C	T	T	T	T	C	T	C	C	C	T	C	T	T	28345.m000114	Ribulose bisphosphate carboxylase/oxygenase activase 1, chloroplast precursor, putative	57.1429	0.996
Rcr_28345-87262	ricinus_castor_28345	95484	87262	C	T	T	T	T	T	C	T	C	T	C	T	C	T	T	28345.m000116	tropinone reductase, putative	71.4286	1	K08081 TR1Tropinone reductase 1 [EC:1.1.1.206]	Metabolism
Rcr_28345-88513	ricinus_castor_28345	95484	88513	G	T	T	T	T	T	G	T	G	G	G	T	G	T	T	28345.m000117	Subtilisin inhibitor 1 (Subtilisin inhibitor I) (ASI-I) [Contains	64.2857	0.935
Rcr_28349-35618	ricinus_castor_28349	41715	35618	T	T	T	T	C	C	C	T	T	T	C	T	T	T	T	28349.m000063	alanyl-tRNA synthetase, putative	28.5714	1	K01872 AARS, alaSalanyl-tRNA synthetase [EC:6.1.1.7]	Genetic Information Processing
Rcr_28350-9212	ricinus_castor_28350	43544	9212	T	C	T	C	T	T	C	C	T	T	C	C	C	T	C	28350.m000100	Calcium-activated outward-rectifying potassium channel, putative	57.1429	1
Rcr_28350-18842	ricinus_castor_28350	43544	18842	G	G	G	A	G	G	G	A	G	G	G	A	A	G	G	28350.m000105	ER glycerol-phosphate acyltransferase	28.5714	1	K13508 GPATglycerol-3-phosphate acyltransferase [EC:2.3.1.15]	Biosynthesis of fatty acids and triacylglycerol
Rcr_28350-28518	ricinus_castor_28350	43544	28518	G	A	G	G	G	G	A	A	G	A	G	A	G	G	G	28350.m000106	RNA-binding protein, putative	35.7143	1
Rcr_28350-29547	ricinus_castor_28350	43544	29547	T	T	T	T	T	T	C	C	T	C	T	C	T	T	T	28350.m000106	RNA-binding protein, putative	28.5714	1
Rcr_28353-12523	ricinus_castor_28353	38410	12523	A	A	G	A	G	G	A	A	G	G	G	G	A	A	G	#N/A	#N/A	57.1429	0.813
Rcr_28353-25970	ricinus_castor_28353	38410	25970	G	T	G	G	T	G	G	G	T	T	G	T	G	T	T	#N/A	#N/A	50	1
Rcr_28355-10349	ricinus_castor_28355	54782	10349	T	G	G	T	G	G	T	G	G	T	T	G	G	T	T	28355.m000098	Indole-3-acetic acid-amido synthetase GH3.5, putative	57.1429	0.714	K14506 JAR1jasmonic acid-amino synthetase	Environmental Information Processing
Rcr_28355-48647	ricinus_castor_28355	54782	48647	G	G	T	T	T	T	T	T	T	T	T	T	G	G	G	28355.m000102	UDP-glucosyltransferase, putative	71.4286	1
Rcr_28357-7635	ricinus_castor_28357	61125	7635	T	T	T	T	C	C	C	T	C	T	C	C	C	C	T	28357.m000094	cold shock protein, putative	57.1429	1
Rcr_28357-8205	ricinus_castor_28357	61125	8205	T	T	G	G	T	T	T	T	T	G	T	T	T	T	G	28357.m000094	cold shock protein, putative	28.5714	1
Rcr_28357-14594	ricinus_castor_28357	61125	14594	G	G	G	G	A	A	G	G	G	G	G	A	G	A	G	28357.m000095	pentatricopeptide repeat-containing protein, putative	28.5714	1
Rcr_28357-23884	ricinus_castor_28357	61125	23884	G	G	A	A	G	A	G	A	A	A	G	G	A	G	A	28357.m000096	pentatricopeptide repeat-containing protein, putative	57.1429	1
Rcr_28357-32538	ricinus_castor_28357	61125	32538	T	C	T	T	C	T	C	T	T	T	C	C	T	C	T	28357.m000097	actin binding protein, putative	42.8571	0.965
Rcr_28359-4411	ricinus_castor_28359	276369	4411	C	T	C	T	C	C	C	C	C	T	T	T	T	C	T	28359.m000273	pentatricopeptide repeat-containing protein, putative	50	0.965
Rcr_28359-13209	ricinus_castor_28359	276369	13209	T	C	T	C	T	C	C	T	C	C	C	C	T	T	C	28359.m000274	Potassium transporter, putative	64.2857	1
Rcr_28359-24074	ricinus_castor_28359	276369	24074	G	G	A	A	A	G	A	G	A	A	A	A	G	A	A	28359.m000275	glycine cleavage system h protein, putative	71.4286	1	K02437 gcvH, GCSHglycine cleavage system H protein	Metabolism
Rcr_28359-74036	ricinus_castor_28359	276369	74036	G	G	T	G	G	G	T	G	T	G	G	G	T	G	G	28359.m000278	Patatin B2 precursor, putative	28.5714	1
Rcr_28359-173281	ricinus_castor_28359	276369	173281	G	G	G	A	G	G	G	G	G	A	A	A	A	G	A	28359.m000280	mannosyl-oligosaccharide alpha-1,2-mannosidase, putative	42.8571	0.858
Rcr_28359-252722	ricinus_castor_28359	276369	252722	T	T	C	T	C	T	C	T	C	T	C	T	T	T	T	28359.m000285	rubisco subunit binding-protein alpha subunit, ruba, putative	35.7143	1
Rcr_28360-4014	ricinus_castor_28360	4464	4014	A	C	A	A	C	C	A	C	A	A	A	A	C	A	A	#N/A	#N/A	35.7143	0.813
Rcr_28361-1947	ricinus_castor_28361	11937	1947	C	C	T	C	T	T	C	T	C	C	T	T	C	T	C	#N/A	#N/A	50	0.765
Rcr_28362-16723	ricinus_castor_28362	17715	16723	A	A	A	A	A	A	C	C	C	A	A	A	C	A	A	#N/A	#N/A	28.5714	0.965
Rcr_28363-9354	ricinus_castor_28363	25650	9354	A	A	G	G	A	G	A	G	A	G	G	A	G	A	G	#N/A	#N/A	57.1429	1
Rcr_28363-12621	ricinus_castor_28363	25650	12621	G	G	T	G	G	T	T	T	T	T	T	T	G	G	G	#N/A	#N/A	57.1429	1
Rcr_28363-21830	ricinus_castor_28363	25650	21830	A	A	G	A	A	G	G	G	G	G	G	A	G	A	A	28363.m000021	Auxin-induced protein 5NG4, putative	57.1429	1
Rcr_28369-3427	ricinus_castor_28369	13013	3427	A	G	G	A	G	G	A	A	A	G	A	G	A	A	G	#N/A	#N/A	50	0.899
Rcr_28371-9674	ricinus_castor_28371	20450	9674	G	A	A	G	A	A	G	G	A	A	G	A	G	G	G	#N/A	#N/A	50	0.813
Rcr_28371-9887	ricinus_castor_28371	20450	9887	C	T	T	C	T	T	C	C	T	T	C	C	C	C	C	#N/A	#N/A	42.8571	1
Rcr_28378-3236	ricinus_castor_28378	3711	3236	C	C	T	C	T	C	T	C	C	C	T	C	C	C	T	#N/A	#N/A	35.7143	0.988
Rcr_28381-781	ricinus_castor_28381	2294	781	T	T	C	T	C	C	T	C	C	C	C	C	C	C	C	#N/A	#N/A	78.5714	0.809
Rcr_28383-2014	ricinus_castor_28383	14460	2014	A	G	G	A	G	A	G	G	G	G	G	A	A	G	G	#N/A	#N/A	71.4286	0.965
Rcr_28384-6716	ricinus_castor_28384	25205	6716	T	C	T	C	T	C	C	T	T	C	T	C	C	C	T	#N/A	#N/A	57.1429	0.996
Rcr_28389-605	ricinus_castor_28389	2802	605	G	T	G	T	T	T	G	T	G	G	T	G	G	G	G	#N/A	#N/A	42.8571	0.988
Rcr_28390-3594	ricinus_castor_28390	3721	3594	A	A	A	A	A	G	A	A	G	G	A	G	A	A	A	#N/A	#N/A	28.5714	1
Rcr_28392-12735	ricinus_castor_28392	73917	12735	G	A	A	A	G	G	G	A	G	A	A	A	A	A	A	#N/A	#N/A	71.4286	1
Rcr_28392-31927	ricinus_castor_28392	73917	31927	T	C	C	C	T	T	T	C	T	C	T	C	C	C	C	28392.m000122	nonsense-mediated mRNA decay protein, putative	64.2857	1	K07562 NMD3nonsense-mediated mRNA decay protein 3	Genetic Information Processing
Rcr_28392-52966	ricinus_castor_28392	73917	52966	G	A	A	A	G	G	G	A	G	A	A	A	G	A	A	28392.m000124	importin beta-3, putative	64.2857	0.935
Rcr_28392-64969	ricinus_castor_28392	73917	64969	G	G	A	A	G	G	G	A	G	A	G	A	A	A	A	28392.m000127	zinc finger protein, putative	57.1429	1
Rcr_28394-356	ricinus_castor_28394	2324	356	T	T	C	T	C	C	T	C	C	C	T	C	C	T	C	#N/A	#N/A	64.2857	0.899
Rcr_28398-220	ricinus_castor_28398	7761	220	C	T	C	C	T	T	T	C	C	C	C	C	C	T	T	#N/A	#N/A	42.8571	0.899
Rcr_28401-4358	ricinus_castor_28401	25586	4358	C	A	A	C	C	A	C	C	C	A	C	A	C	C	C	28401.m000073	Glucan endo-1,3-beta-glucosidase precursor, putative	35.7143	1
Rcr_28401-17170	ricinus_castor_28401	25586	17170	G	G	A	A	A	A	A	G	G	A	G	A	A	G	A	28401.m000075	pentatricopeptide repeat-containing protein, putative	64.2857	1
Rcr_28401-19806	ricinus_castor_28401	25586	19806	A	A	G	A	A	G	A	A	A	G	A	G	G	A	A	28401.m000076	fk506-binding protein, putative	35.7143	0.988
Rcr_28402-7675	ricinus_castor_28402	20378	7675	G	G	A	A	G	G	A	G	G	A	G	G	G	A	G	#N/A	#N/A	35.7143	1
Rcr_28402-13295	ricinus_castor_28402	20378	13295	T	T	C	C	T	T	C	T	T	C	T	T	T	T	T	28402.m000025	cytochrome P450, putative	28.5714	1
Rcr_28404-5610	ricinus_castor_28404	11234	5610	A	A	A	G	A	A	G	G	A	A	G	A	G	G	G	#N/A	#N/A	50	0.988
Rcr_28405-7457	ricinus_castor_28405	16456	7457	T	T	T	C	T	C	T	C	C	C	T	C	C	C	C	28405.m000015	transcription factor, putative	64.2857	1
Rcr_28408-31425	ricinus_castor_28408	109767	31425	T	C	C	T	C	C	T	T	C	C	C	C	T	T	C	28408.m000198	glutathione s-transferase, putative	64.2857	1	K00799 GST, gstglutathione S-transferase [EC:2.5.1.18]	Metabolism
Rcr_28411-2973	ricinus_castor_28411	52075	2973	G	G	G	A	G	A	A	G	G	A	G	G	G	G	G	#N/A	#N/A	28.5714	0.899
Rcr_28412-1854	ricinus_castor_28412	29733	1854	T	T	C	T	C	C	C	C	C	C	C	C	C	T	C	#N/A	#N/A	78.5714	1
Rcr_28412-14380	ricinus_castor_28412	29733	14380	T	G	G	T	G	G	T	G	G	G	G	G	G	T	G	#N/A	#N/A	78.5714	0.899
Rcr_28415-16358	ricinus_castor_28415	17226	16358	G	A	A	G	A	A	G	A	A	A	A	A	A	G	A	#N/A	#N/A	78.5714	0.732
Rcr_28416-3419	ricinus_castor_28416	12705	3419	G	A	A	G	A	A	G	A	G	G	G	A	G	A	G	#N/A	#N/A	50	0.813
Rcr_28417-245	ricinus_castor_28417	4501	245	G	T	T	G	T	T	T	G	T	T	T	T	G	G	T	#N/A	#N/A	71.4286	0.714
Rcr_28418-8195	ricinus_castor_28418	13865	8195	C	C	T	C	T	T	T	C	T	T	T	T	C	C	T	#N/A	#N/A	64.2857	1
Rcr_28418-8420	ricinus_castor_28418	13865	8420	C	T	T	C	T	T	T	C	T	T	T	T	C	C	T	#N/A	#N/A	71.4286	0.899
Rcr_28420-1814	ricinus_castor_28420	7402	1814	G	A	G	G	A	A	G	A	G	G	G	G	G	G	G	#N/A	#N/A	28.5714	1
Rcr_28424-10956	ricinus_castor_28424	13845	10956	T	T	T	T	G	G	T	G	G	T	G	T	G	T	G	#N/A	#N/A	50	0.714
Rcr_28425-1589	ricinus_castor_28425	5399	1589	T	T	C	C	T	C	C	T	T	C	C	T	C	T	C	#N/A	#N/A	57.1429	1
Rcr_28427-10328	ricinus_castor_28427	18486	10328	A	G	G	A	G	G	A	G	A	A	A	G	A	G	A	#N/A	#N/A	50	0.765
Rcr_28428-5154	ricinus_castor_28428	22631	5154	G	A	G	A	A	A	G	G	A	A	G	A	A	G	G	#N/A	#N/A	57.1429	1
Rcr_28428-10873	ricinus_castor_28428	22631	10873	G	G	A	A	A	A	G	G	A	A	A	A	G	A	A	28428.m000039	Potassium transporter, putative	71.4286	1
Rcr_28428-16403	ricinus_castor_28428	22631	16403	T	C	T	C	C	C	T	T	C	C	T	C	T	C	C	#N/A	#N/A	64.2857	1
Rcr_28429-57381	ricinus_castor_28429	88349	57381	G	T	T	T	G	T	G	G	G	T	T	T	G	G	G	#N/A	#N/A	50	0.935
Rcr_28429-60058	ricinus_castor_28429	88349	60058	A	G	G	G	A	G	A	A	A	G	G	G	A	A	A	28429.m000107	Phosphoribosylformylglycinamidine synthase, putative	50	0.976	K01952 purL, PFASphosphoribosylformylglycinamidine synthase [EC:6.3.5.3]	Metabolism
Rcr_28429-83247	ricinus_castor_28429	88349	83247	C	C	T	T	C	T	C	C	C	T	T	C	C	C	C	28429.m000109	AMP dependent CoA ligase, putative	35.7143	1	K01904 4CL4-coumarate--CoA ligase [EC:6.2.1.12]	Metabolism
Rcr_28429-84030	ricinus_castor_28429	88349	84030	G	A	A	A	G	A	G	G	G	A	A	G	G	G	G	28429.m000109	AMP dependent CoA ligase, putative	42.8571	0.965	K01904 4CL4-coumarate--CoA ligase [EC:6.2.1.12]	Metabolism
Rcr_28430-9734	ricinus_castor_28430	25795	9734	T	G	T	T	G	G	T	G	G	G	T	T	G	T	T	#N/A	#N/A	50	1
Rcr_28431-2025	ricinus_castor_28431	31109	2025	C	C	C	C	T	C	T	T	T	C	C	C	C	C	C	28431.m000050	ATP binding protein, putative	28.5714	1
Rcr_28431-10898	ricinus_castor_28431	31109	10898	C	C	C	C	C	C	A	A	A	C	A	C	C	C	C	28431.m000051	cysteine-type peptidase, putative	28.5714	1
Rcr_28431-19148	ricinus_castor_28431	31109	19148	C	C	C	A	A	C	A	A	A	C	C	C	C	C	C	28431.m000052	cornichon, putative	35.7143	1
Rcr_28438-18971	ricinus_castor_28438	38300	18971	A	A	G	A	A	A	G	G	G	G	G	G	G	G	G	#N/A	#N/A	71.4286	1
Rcr_28440-551	ricinus_castor_28440	2010	551	C	C	T	T	C	C	C	T	C	C	C	C	C	C	T	#N/A	#N/A	28.5714	1
Rcr_28440-552	ricinus_castor_28440	2010	552	A	G	A	A	G	G	G	A	A	A	A	G	G	G	A	#N/A	#N/A	50	1
Rcr_28441-312	ricinus_castor_28441	8526	312	G	A	A	G	A	G	A	G	A	G	A	A	G	G	G	#N/A	#N/A	50	0.765
Rcr_28442-166	ricinus_castor_28442	7596	166	T	T	C	T	C	C	T	C	C	C	T	C	T	T	C	#N/A	#N/A	57.1429	1
Rcr_28442-3919	ricinus_castor_28442	7596	3919	C	T	T	C	T	T	C	T	T	T	T	T	T	C	T	#N/A	#N/A	78.5714	1
Rcr_28444-2203	ricinus_castor_28444	28243	2203	G	G	G	G	G	G	G	A	A	A	G	A	A	G	G	#N/A	#N/A	35.7143	0.965
Rcr_28445-357	ricinus_castor_28445	5856	357	C	T	T	C	T	C	C	T	T	T	T	C	T	C	C	#N/A	#N/A	57.1429	0.899
Rcr_28447-13876	ricinus_castor_28447	20873	13876	C	T	T	C	C	C	C	C	T	T	C	T	C	C	C	#N/A	#N/A	35.7143	1
Rcr_28448-172334	ricinus_castor_28448	245273	172334	A	A	C	C	C	C	A	C	A	C	A	C	A	A	A	#N/A	#N/A	50	1
Rcr_28449-19183	ricinus_castor_28449	29965	19183	A	A	A	G	G	G	A	A	A	G	A	A	A	G	G	28449.m000019	rab15, 13, 10, 1, 35, 5, and, putative	42.8571	0.976
Rcr_28449-23537	ricinus_castor_28449	29965	23537	C	T	T	T	T	T	C	T	C	T	T	T	C	T	T	28449.m000019	rab15, 13, 10, 1, 35, 5, and, putative	78.5714	1
Rcr_28451-211	ricinus_castor_28451	2164	211	C	T	T	T	T	T	C	T	T	T	C	T	T	T	C	#N/A	#N/A	78.5714	0.765
Rcr_28452-4699	ricinus_castor_28452	24643	4699	T	G	T	T	T	T	T	G	G	G	T	T	T	G	T	28452.m000046	ubiquitin-conjugating enzyme E2 I, putative	35.7143	1	K10577 UBE2I, UBC9ubiquitin-conjugating enzyme E2 I [EC:6.3.2.19]	Environmental Information Processing;Genetic Information Processing
Rcr_28452-12571	ricinus_castor_28452	24643	12571	T	T	C	C	C	C	T	C	C	C	T	T	T	C	T	28452.m000049	RNA binding protein, putative	57.1429	0.915
Rcr_28452-14643	ricinus_castor_28452	24643	14643	C	C	T	T	T	T	T	C	C	C	C	T	T	C	T	28452.m000049	RNA binding protein, putative	57.1429	1
Rcr_28455-40557	ricinus_castor_28455	216546	40557	C	C	A	A	A	A	A	C	C	A	C	A	A	A	C	28455.m000357	oligopeptide transporter, putative	64.2857	0.899
Rcr_28455-52548	ricinus_castor_28455	216546	52548	C	C	T	T	T	T	T	C	C	T	C	T	C	T	C	28455.m000358	Oxysterol-binding protein, putative	57.1429	1
Rcr_28455-52948	ricinus_castor_28455	216546	52948	C	A	A	A	A	A	C	C	C	A	C	A	C	A	C	28455.m000358	Oxysterol-binding protein, putative	57.1429	1
Rcr_28455-85136	ricinus_castor_28455	216546	85136	G	A	A	A	G	A	G	G	G	A	G	A	G	A	G	28455.m000359	sphingosine-1-phosphate phosphohydrolase, putative	50	0.965
Rcr_28455-105512	ricinus_castor_28455	216546	105512	G	A	A	A	A	A	A	G	G	A	A	A	A	A	G	28455.m000361	Adenine phosphoribosyltransferase, putative	78.5714	1	K00759 APRT, aptadenine phosphoribosyltransferase [EC:2.4.2.7]	Metabolism
Rcr_28455-105714	ricinus_castor_28455	216546	105714	T	C	C	C	C	C	C	T	T	C	C	C	T	C	T	28455.m000361	Adenine phosphoribosyltransferase, putative	71.4286	1	K00759 APRT, aptadenine phosphoribosyltransferase [EC:2.4.2.7]	Metabolism
Rcr_28455-169166	ricinus_castor_28455	216546	169166	G	T	T	T	T	T	G	T	G	T	T	T	G	T	T	28455.m000368	Ketoacyl-ACP Synthase III (KAS III)	78.5714	0.965	Ketoacyl-ACP Synthase III (KAS III), EC 2.3.1.41	Biosynthesis of fatty acids and triacylglycerol
Rcr_28456-12750	ricinus_castor_28456	20404	12750	A	G	G	A	A	A	G	A	G	G	G	G	A	A	G	#N/A	#N/A	57.1429	0.899
Rcr_28458-10628	ricinus_castor_28458	33681	10628	C	T	T	C	T	T	C	C	C	C	T	T	C	T	C	#N/A	#N/A	50	1
Rcr_28458-21989	ricinus_castor_28458	33681	21989	T	C	C	T	C	T	T	T	T	T	T	C	C	C	T	28458.m000048	alpha-glucosidase, putative	42.8571	0.858
Rcr_28459-11414	ricinus_castor_28459	16821	11414	A	C	C	C	C	C	C	A	A	C	A	C	A	C	C	28459.m000051	conserved hypothetical protein	71.4286	0.858
Rcr_28459-13160	ricinus_castor_28459	16821	13160	C	T	T	C	T	C	T	C	C	C	C	T	C	T	T	#N/A	#N/A	50	1
Rcr_28460-11148	ricinus_castor_28460	33556	11148	C	C	T	T	T	T	T	C	T	C	C	T	C	C	C	28460.m000081	WD-repeat protein, putative	50	1
Rcr_28460-14630	ricinus_castor_28460	33556	14630	T	T	T	T	T	T	T	C	T	C	C	T	T	T	C	28460.m000082	short-chain dehydrogenase, putative	28.5714	1	K00218 E1.3.1.33, porprotochlorophyllide reductase [EC:1.3.1.33]	Metabolism
Rcr_28460-20318	ricinus_castor_28460	33556	20318	C	A	A	A	A	A	C	C	A	C	C	A	A	C	C	28460.m000083	catalytic, putative	57.1429	0.899
Rcr_28461-4548	ricinus_castor_28461	7367	4548	T	T	C	C	C	C	C	C	C	T	C	T	T	T	C	#N/A	#N/A	64.2857	0.965
Rcr_28462-12895	ricinus_castor_28462	80833	12895	T	C	C	C	C	C	T	C	C	T	C	C	T	C	C	28462.m000127	glycine-rich RNA-binding protein, putative	78.5714	1	K12885 RBMX, HNRNPGheterogeneous nuclear ribonucleoprotein G	Genetic Information Processing
Rcr_28462-20647	ricinus_castor_28462	80833	20647	C	C	T	T	T	C	C	T	T	C	C	T	C	T	T	28462.m000128	ATP binding protein, putative	57.1429	1
Rcr_28462-20912	ricinus_castor_28462	80833	20912	A	A	G	G	G	A	A	G	G	G	G	G	A	G	G	28462.m000128	ATP binding protein, putative	71.4286	1
Rcr_28468-4170	ricinus_castor_28468	9784	4170	C	C	T	T	T	T	C	C	T	C	C	C	C	C	C	#N/A	#N/A	35.7143	1
Rcr_28468-8219	ricinus_castor_28468	9784	8219	T	T	C	C	T	C	T	T	C	T	T	T	T	T	T	#N/A	#N/A	28.5714	1
Rcr_28470-110405	ricinus_castor_28470	205497	110405	T	T	T	T	T	T	G	G	G	T	T	T	G	T	T	#N/A	#N/A	28.5714	0.935
Rcr_28475-8028	ricinus_castor_28475	29581	8028	T	C	C	T	C	C	T	C	T	T	C	T	T	C	T	#N/A	#N/A	50	0.899
Rcr_28477-894	ricinus_castor_28477	14448	894	T	T	T	G	T	G	T	T	T	G	T	T	T	T	G	#N/A	#N/A	28.5714	1
Rcr_28477-12540	ricinus_castor_28477	14448	12540	G	T	T	G	T	G	G	G	G	G	T	T	G	G	G	#N/A	#N/A	35.7143	0.935
Rcr_28479-16517	ricinus_castor_28479	56012	16517	G	A	G	G	G	A	G	G	A	G	G	A	G	G	G	#N/A	#N/A	28.5714	1
Rcr_28479-21446	ricinus_castor_28479	56012	21446	A	A	A	C	A	C	C	C	A	C	A	C	A	A	A	28479.m000047	UDP-glucosyltransferase, putative	42.8571	0.765
Rcr_28483-1677	ricinus_castor_28483	2086	1677	T	T	C	T	C	T	C	T	C	T	C	C	T	T	T	#N/A	#N/A	42.8571	0.965
Rcr_28486-8471	ricinus_castor_28486	12069	8471	A	G	A	A	A	A	G	G	A	G	A	G	G	G	A	#N/A	#N/A	50	0.858
Rcr_28488-1570	ricinus_castor_28488	6568	1570	C	C	T	C	T	T	C	T	T	T	C	T	C	C	T	#N/A	#N/A	57.1429	1
Rcr_28488-2170	ricinus_castor_28488	6568	2170	A	A	G	A	G	G	A	G	G	G	G	G	G	A	G	#N/A	#N/A	71.4286	0.988
Rcr_28489-4123	ricinus_castor_28489	18685	4123	G	G	A	A	A	A	G	G	G	A	G	A	G	G	G	#N/A	#N/A	42.8571	1
Rcr_28490-3341	ricinus_castor_28490	20799	3341	C	C	A	A	A	A	C	C	C	A	C	A	C	A	C	#N/A	#N/A	50	1
Rcr_28490-12265	ricinus_castor_28490	20799	12265	T	T	C	C	C	C	T	T	T	C	C	C	T	C	T	28490.m000028	transferrin, putative	57.1429	1
Rcr_28492-15264	ricinus_castor_28492	213935	15264	T	T	G	T	G	T	G	T	T	T	T	G	T	T	T	28492.m000465	succinyl-CoA synthetase beta chain, putative	28.5714	1	K01900 LSC2succinyl-CoA synthetase beta subunit [EC:6.2.1.4 6.2.1.5]	Metabolism
Rcr_28492-18799	ricinus_castor_28492	213935	18799	C	A	A	C	A	A	A	C	C	A	A	A	C	C	A	28492.m000466	UDP-glucuronosyltransferase, putative	64.2857	1
Rcr_28492-22423	ricinus_castor_28492	213935	22423	T	T	C	T	C	C	C	T	T	C	T	C	T	T	C	28492.m000467	electron carrier, putative	50	1
Rcr_28492-57531	ricinus_castor_28492	213935	57531	A	C	C	A	C	C	C	A	A	C	C	C	A	A	C	28492.m000471	serine-threonine protein kinase, plant-type, putative	64.2857	0.988
Rcr_28492-80361	ricinus_castor_28492	213935	80361	A	A	G	G	G	G	G	A	A	G	G	G	G	A	G	28492.m000476	calcium ion binding protein, putative	71.4286	1	K11583 PPP2R3serine/threonine-protein phosphatase 2A regulatory subunit B''	Environmental Information Processing;Genetic Information Processing
Rcr_28492-84796	ricinus_castor_28492	213935	84796	G	G	A	G	A	A	A	G	G	G	G	A	A	G	A	28492.m000476	calcium ion binding protein, putative	50	1	K11583 PPP2R3serine/threonine-protein phosphatase 2A regulatory subunit B''	Environmental Information Processing;Genetic Information Processing
Rcr_28492-98323	ricinus_castor_28492	213935	98323	T	T	C	C	C	C	C	T	T	C	T	C	C	T	C	28492.m000477	Charged multivesicular body protein 2a, putative	64.2857	1	K12191 CHMP2Acharged multivesicular body protein 2A	Cellular Processes
Rcr_28492-100031	ricinus_castor_28492	213935	100031	T	T	C	C	C	C	C	T	T	T	T	C	T	T	C	28492.m000477	Charged multivesicular body protein 2a, putative	50	1	K12191 CHMP2Acharged multivesicular body protein 2A	Cellular Processes
Rcr_28492-106652	ricinus_castor_28492	213935	106652	C	C	T	T	T	T	T	C	C	T	C	T	C	C	T	28492.m000478	casein kinase, putative	57.1429	0.996
Rcr_28492-155471	ricinus_castor_28492	213935	155471	T	G	G	G	G	G	T	T	T	G	T	G	T	G	G	28492.m000483	DNA repair and recombination protein RAD26, putative	64.2857	1	K10841 ERCC6, CSB, RAD26DNA excision repair protein ERCC-6	Genetic Information Processing
Rcr_28492-158442	ricinus_castor_28492	213935	158442	T	C	C	C	C	C	C	T	T	C	C	C	T	C	C	28492.m000483	DNA repair and recombination protein RAD26, putative	78.5714	1	K10841 ERCC6, CSB, RAD26DNA excision repair protein ERCC-6	Genetic Information Processing
Rcr_28492-160533	ricinus_castor_28492	213935	160533	G	T	T	T	T	T	G	G	G	T	T	T	G	T	T	28492.m000484	Adaptin ear-binding coat-associated protein, putative	71.4286	1
Rcr_28492-173465	ricinus_castor_28492	213935	173465	T	T	G	G	G	G	T	T	T	G	T	G	G	G	G	28492.m000486	ribophorin II, putative	64.2857	0.976	K12667 SWP1, RPN2oligosaccharyltransferase complex subunit delta (ribophorin II)	Genetic Information Processing;Metabolism
Rcr_28492-174817	ricinus_castor_28492	213935	174817	G	G	A	A	A	A	G	G	G	A	G	A	G	A	A	28492.m000486	ribophorin II, putative	57.1429	0.965	K12667 SWP1, RPN2oligosaccharyltransferase complex subunit delta (ribophorin II)	Genetic Information Processing;Metabolism
Rcr_28492-183827	ricinus_castor_28492	213935	183827	T	T	G	G	G	G	T	T	T	G	G	G	T	G	G	28492.m000487	Serine/threonine-protein kinase, putative	64.2857	1
Rcr_28498-53652	ricinus_castor_28498	97961	53652	G	G	A	A	A	A	G	A	A	A	A	A	A	G	G	28498.m000205	Transporter ATM1, mitochondrial precursor, putative	71.4286	0.996
Rcr_28502-877	ricinus_castor_28502	20337	877	A	G	G	A	G	G	A	G	G	G	G	G	G	A	G	#N/A	#N/A	78.5714	0.765
Rcr_28502-19497	ricinus_castor_28502	20337	19497	C	A	A	C	A	A	C	A	A	A	C	A	C	C	A	#N/A	#N/A	64.2857	1
Rcr_28503-656	ricinus_castor_28503	2978	656	A	G	G	A	G	G	A	G	A	A	G	G	A	A	A	#N/A	#N/A	50	1
Rcr_28504-19837	ricinus_castor_28504	73720	19837	T	C	C	C	T	T	T	C	C	T	T	C	T	C	T	#N/A	#N/A	50	1
Rcr_28505-56842	ricinus_castor_28505	57826	56842	T	T	T	T	T	T	G	T	T	T	G	T	G	G	T	#N/A	#N/A	28.5714	0.899
Rcr_28507-42741	ricinus_castor_28507	143896	42741	G	A	A	A	A	A	A	G	G	A	G	A	G	G	A	#N/A	#N/A	64.2857	1
Rcr_28507-61664	ricinus_castor_28507	143896	61664	C	T	T	C	T	T	C	C	C	T	C	T	C	C	T	28507.m000160	transketolase, putative	50	0.935	K00615 E2.2.1.1, tktA, tktBtransketolase [EC:2.2.1.1]	Metabolism
Rcr_28507-135301	ricinus_castor_28507	143896	135301	G	G	T	T	T	T	G	G	G	T	G	T	G	G	T	28507.m000166	Tyramine N-feruloyltransferase 4/11, putative	50	0.996
Rcr_28507-135599	ricinus_castor_28507	143896	135599	G	G	G	T	T	T	G	G	G	T	G	T	G	G	T	28507.m000166	Tyramine N-feruloyltransferase 4/11, putative	42.8571	0.996
Rcr_28509-48781	ricinus_castor_28509	74616	48781	A	A	G	G	G	G	A	G	G	G	A	G	A	G	A	#N/A	#N/A	64.2857	0.813
Rcr_28509-71517	ricinus_castor_28509	74616	71517	A	A	G	G	G	G	A	G	A	G	A	A	A	A	A	#N/A	#N/A	42.8571	1
Rcr_28515-111872	ricinus_castor_28515	191461	111872	G	G	A	G	G	G	G	A	G	A	G	G	A	G	G	28515.m000316	Endoplasmic reticulum-Golgi intermediate compartment protein, putative	28.5714	1
Rcr_28517-25543	ricinus_castor_28517	30956	25543	T	C	C	T	C	C	T	C	C	T	C	C	C	C	C	#N/A	#N/A	78.5714	0.965
Rcr_28523-10551	ricinus_castor_28523	13196	10551	C	C	C	A	A	A	A	C	C	A	A	C	C	A	C	#N/A	#N/A	50	0.988
Rcr_28524-793	ricinus_castor_28524	12704	793	A	A	G	G	A	A	A	A	A	G	A	A	A	G	G	#N/A	#N/A	35.7143	1
Rcr_28524-1242	ricinus_castor_28524	12704	1242	T	C	T	T	T	T	T	T	T	C	T	C	T	C	C	#N/A	#N/A	35.7143	1
Rcr_28525-162562	ricinus_castor_28525	180461	162562	G	G	G	G	G	G	G	G	G	G	T	G	T	T	T	28525.m000270	Stachyose synthase precursor, putative	28.5714	1
Rcr_28525-166637	ricinus_castor_28525	180461	166637	T	T	C	T	C	C	C	C	C	C	C	C	T	C	C	#N/A	#N/A	78.5714	1
Rcr_28525-174469	ricinus_castor_28525	180461	174469	A	A	A	A	A	A	A	A	A	A	C	A	C	C	C	28525.m000274	TMV resistance protein N, putative	28.5714	0.965
Rcr_28533-8865	ricinus_castor_28533	25828	8865	A	A	C	A	C	C	C	A	A	A	A	C	A	A	A	28533.m000041	serine-threonine protein kinase, plant-type, putative	35.7143	1	K04733 IRAK4interleukin-1 receptor-associated kinase 4 [EC:2.7.11.1]	Cellular Processes;Environmental Information Processing
Rcr_28534-4080	ricinus_castor_28534	26523	4080	C	C	T	C	T	T	C	T	T	T	T	T	C	C	C	#N/A	#N/A	57.1429	1
Rcr_28534-14240	ricinus_castor_28534	26523	14240	A	G	G	A	A	A	A	G	G	A	A	G	A	A	A	#N/A	#N/A	35.7143	1
Rcr_28534-17308	ricinus_castor_28534	26523	17308	G	G	A	G	A	A	G	A	A	A	A	A	A	G	A	#N/A	#N/A	71.4286	0.965
Rcr_28538-885	ricinus_castor_28538	2780	885	C	C	T	C	T	T	C	C	T	T	C	T	C	T	C	#N/A	#N/A	50	1
Rcr_28538-1793	ricinus_castor_28538	2780	1793	G	G	A	G	A	A	G	G	A	A	G	A	G	A	G	#N/A	#N/A	50	1
Rcr_28540-1992	ricinus_castor_28540	15679	1992	T	C	T	C	C	C	T	T	T	C	C	C	T	C	T	#N/A	#N/A	57.1429	0.714
Rcr_28540-2947	ricinus_castor_28540	15679	2947	T	T	G	G	G	G	T	T	T	G	G	T	T	G	T	#N/A	#N/A	50	1
Rcr_28543-11028	ricinus_castor_28543	133960	11028	T	G	T	T	G	T	G	T	G	T	T	G	T	T	T	28543.m000384	sucrose phosphate syntase, putative	35.7143	1	K00696 E2.4.1.14sucrose-phosphate synthase [EC:2.4.1.14]	Metabolism
Rcr_28546-5564	ricinus_castor_28546	42737	5564	G	G	T	T	T	T	G	T	T	T	T	T	G	G	T	28546.m000072	conserved hypothetical protein	71.4286	0.965
Rcr_28546-19013	ricinus_castor_28546	42737	19013	A	A	G	G	G	A	A	A	G	G	G	A	A	A	G	28546.m000074	DNA repair protein RAD50, putative	50	1
Rcr_28546-37217	ricinus_castor_28546	42737	37217	G	A	A	A	A	A	G	A	A	A	G	A	A	G	A	#N/A	#N/A	78.5714	1
Rcr_28547-939	ricinus_castor_28547	2290	939	A	A	A	A	A	A	G	A	G	G	G	A	G	A	G	#N/A	#N/A	42.8571	0.813
Rcr_28548-652	ricinus_castor_28548	5639	652	T	T	G	T	G	G	T	G	G	G	T	T	G	G	T	#N/A	#N/A	57.1429	1
Rcr_28548-5008	ricinus_castor_28548	5639	5008	G	G	A	G	A	A	G	A	A	A	G	A	G	A	G	#N/A	#N/A	57.1429	1
Rcr_28553-1599	ricinus_castor_28553	2192	1599	A	A	G	G	G	G	A	G	A	A	G	G	A	G	A	#N/A	#N/A	57.1429	0.988
Rcr_28556-1659	ricinus_castor_28556	10129	1659	G	A	G	A	A	A	G	A	A	A	G	A	A	A	G	#N/A	#N/A	71.4286	0.965
Rcr_28557-21297	ricinus_castor_28557	31731	21297	C	T	T	C	T	T	T	C	T	T	T	T	C	C	T	#N/A	#N/A	71.4286	0.765
Rcr_28560-5659	ricinus_castor_28560	17294	5659	A	A	G	G	G	A	G	A	G	G	G	G	G	G	G	#N/A	#N/A	78.5714	1
Rcr_28560-13582	ricinus_castor_28560	17294	13582	C	C	C	A	C	C	C	C	C	A	A	A	C	C	A	#N/A	#N/A	35.7143	1
Rcr_28562-34372	ricinus_castor_28562	118873	34372	A	A	G	G	G	G	G	G	G	G	A	G	G	A	G	#N/A	#N/A	78.5714	1
Rcr_28562-102118	ricinus_castor_28562	118873	102118	C	C	A	A	C	A	C	A	A	A	A	A	A	A	A	#N/A	#N/A	78.5714	0.899
Rcr_28563-6987	ricinus_castor_28563	49608	6987	G	T	G	T	G	G	T	G	T	T	T	T	G	G	G	28563.m000090	purine transporter, putative	50	1
Rcr_28563-23190	ricinus_castor_28563	49608	23190	T	T	C	C	C	C	C	C	C	C	C	C	T	C	T	28563.m000092	hypothetical protein	78.5714	1
Rcr_28564-461	ricinus_castor_28564	4420	461	T	T	T	G	T	G	G	T	T	T	T	G	T	T	T	#N/A	#N/A	28.5714	0.988
Rcr_28565-12803	ricinus_castor_28565	120279	12803	T	T	G	G	G	G	T	T	T	G	T	G	T	T	T	28565.m000325	Tetratricopeptide repeat protein, putative	42.8571	0.965
Rcr_28565-24162	ricinus_castor_28565	120279	24162	G	G	G	G	G	G	G	A	A	G	A	G	A	G	A	28565.m000327	Programmed cell death 6-interacting protein, putative	35.7143	1	K12200 PDCD6IP, ALIX, RIM20programmed cell death 6-interacting protein	Cellular Processes
Rcr_28565-28217	ricinus_castor_28565	120279	28217	A	A	C	C	C	C	A	C	A	C	A	C	A	A	A	28565.m000328	undecaprenyl diphosphate synthase, putative	50	0.988	K11778 DHDDS, RER2, SRT1ditrans,polycis-polyprenyl diphosphate synthase [EC:2.5.1.87]	Metabolism
Rcr_28565-89652	ricinus_castor_28565	120279	89652	C	C	A	A	A	A	C	C	A	A	A	A	C	C	A	28565.m000337	antiporter, putative	64.2857	1
Rcr_28565-115701	ricinus_castor_28565	120279	115701	T	G	G	G	G	G	T	G	G	G	G	G	T	T	G	28565.m000342	Sec-independent protein translocase protein tatC, putative	78.5714	0.965	K03118 tatCsec-independent protein translocase protein TatC	Environmental Information Processing;Genetic Information Processing
Rcr_28567-12962	ricinus_castor_28567	25592	12962	T	G	G	T	T	T	T	T	G	G	T	T	T	T	T	28567.m000053	hec1 protein, putative	28.5714	1
Rcr_28567-16106	ricinus_castor_28567	25592	16106	A	G	G	A	G	G	A	A	G	G	A	A	A	G	A	28567.m000054	Mitogen-activated protein kinase kinase kinase, putative	50	0.965	K13414 MEKK1Pmitogen-activated protein kinase kinase kinase 1, plant [EC:2.7.11.25]	Organismal Systems
Rcr_28567-17812	ricinus_castor_28567	25592	17812	A	G	G	G	G	G	A	A	G	G	G	G	A	G	A	28567.m000054	Mitogen-activated protein kinase kinase kinase, putative	71.4286	0.988	K13414 MEKK1Pmitogen-activated protein kinase kinase kinase 1, plant [EC:2.7.11.25]	Organismal Systems
Rcr_28567-24087	ricinus_castor_28567	25592	24087	T	T	C	T	T	T	T	T	C	C	T	C	T	T	T	#N/A	#N/A	28.5714	1
Rcr_28569-5455	ricinus_castor_28569	5559	5455	A	A	A	C	A	A	A	C	A	A	A	C	A	A	C	#N/A	#N/A	28.5714	0.988
Rcr_28572-14113	ricinus_castor_28572	27717	14113	A	A	A	A	A	A	C	C	C	A	A	A	C	A	A	#N/A	#N/A	28.5714	0.935
Rcr_28573-1119	ricinus_castor_28573	16008	1119	C	C	T	C	T	T	T	T	T	T	C	C	T	T	C	#N/A	#N/A	64.2857	0.899
Rcr_28574-40037	ricinus_castor_28574	41840	40037	G	G	A	G	A	A	A	G	A	A	A	A	G	G	A	28574.m000035	conserved hypothetical protein	64.2857	1
Rcr_28578-6895	ricinus_castor_28578	16629	6895	T	T	T	T	T	T	G	G	G	T	G	T	T	T	T	#N/A	#N/A	28.5714	1
Rcr_28578-9152	ricinus_castor_28578	16629	9152	T	T	C	C	C	T	C	C	C	T	C	T	T	T	T	#N/A	#N/A	50	1
Rcr_28578-12537	ricinus_castor_28578	16629	12537	G	G	A	A	A	G	G	G	G	G	G	G	A	G	G	28578.m000034	Homeobox-leucine zipper protein HAT14, putative	28.5714	0.988
Rcr_28578-15022	ricinus_castor_28578	16629	15022	T	T	C	C	C	T	C	C	C	T	T	T	T	T	T	#N/A	#N/A	42.8571	1
Rcr_28580-19395	ricinus_castor_28580	31048	19395	A	A	G	A	G	A	G	A	G	A	G	G	A	A	A	28580.m000048	conserved hypothetical protein	42.8571	0.915
Rcr_28580-30459	ricinus_castor_28580	31048	30459	T	C	C	T	C	T	C	T	C	T	C	C	T	T	T	#N/A	#N/A	50	1
Rcr_28580-30797	ricinus_castor_28580	31048	30797	T	G	G	T	G	T	G	T	G	T	G	G	T	T	T	#N/A	#N/A	50	1
Rcr_28582-151415	ricinus_castor_28582	189292	151415	T	T	T	T	T	T	G	G	G	T	T	T	G	T	T	28582.m000332	DNA, putative	28.5714	1	K00558 DNMT1, dcmDNA (cytosine-5)-methyltransferase 1 [EC:2.1.1.37]	Metabolism
Rcr_28582-151669	ricinus_castor_28582	189292	151669	T	T	C	T	C	C	C	C	C	T	T	T	T	T	T	28582.m000332	DNA, putative	42.8571	1	K00558 DNMT1, dcmDNA (cytosine-5)-methyltransferase 1 [EC:2.1.1.37]	Metabolism
Rcr_28582-179881	ricinus_castor_28582	189292	179881	C	T	T	C	T	T	C	C	C	C	C	T	C	C	C	28582.m000335	kinesin heavy chain, putative	35.7143	0.858
Rcr_28583-6823	ricinus_castor_28583	67221	6823	T	T	C	C	T	C	T	T	T	C	C	T	T	T	C	28583.m000107	ATP binding protein, putative	42.8571	0.899
Rcr_28583-11517	ricinus_castor_28583	67221	11517	G	G	A	A	A	A	A	A	G	A	A	A	G	G	G	28583.m000107	ATP binding protein, putative	64.2857	0.965
Rcr_28583-16847	ricinus_castor_28583	67221	16847	C	C	T	T	C	T	C	C	C	T	C	C	C	C	T	28583.m000108	cinnamoyl-CoA reductase, putative	35.7143	1
Rcr_28583-50810	ricinus_castor_28583	67221	50810	C	T	T	T	C	T	C	C	C	T	C	T	T	T	T	28583.m000110	carboxylesterase, putative	64.2857	0.965	K15889 PCMEprenylcysteine alpha-carboxyl methylesterase [EC:3.1.1.-]	Metabolism
Rcr_28587-9794	ricinus_castor_28587	18085	9794	A	A	G	G	G	G	G	G	G	G	A	G	G	G	A	#N/A	#N/A	78.5714	0.965
Rcr_28588-229	ricinus_castor_28588	2009	229	A	A	A	A	A	G	A	G	A	G	A	A	G	A	A	#N/A	#N/A	28.5714	0.996
Rcr_28592-50834	ricinus_castor_28592	110337	50834	T	T	G	G	T	T	T	G	T	T	T	G	G	T	T	28592.m000282	sugar transporter, putative	35.7143	1
Rcr_28592-57356	ricinus_castor_28592	110337	57356	C	T	T	T	C	C	T	T	C	C	C	T	T	C	C	28592.m000283	DNA binding protein, putative	50	1
Rcr_28592-58210	ricinus_castor_28592	110337	58210	C	T	T	T	C	C	C	T	C	C	C	T	T	C	C	28592.m000283	DNA binding protein, putative	42.8571	0.988
Rcr_28592-73503	ricinus_castor_28592	110337	73503	C	C	T	T	C	C	T	T	C	T	C	T	C	C	C	28592.m000285	zinc finger protein, putative	42.8571	0.988
Rcr_28592-90422	ricinus_castor_28592	110337	90422	T	T	C	C	T	T	T	C	T	T	T	C	T	T	T	28592.m000288	glutamyl-tRNA synthetase 1, 2, putative	28.5714	1	K01885 EARS, gltXglutamyl-tRNA synthetase [EC:6.1.1.17]	Genetic Information Processing;Metabolism
Rcr_28592-91561	ricinus_castor_28592	110337	91561	T	T	C	C	T	T	T	C	T	C	T	C	T	T	T	28592.m000288	glutamyl-tRNA synthetase 1, 2, putative	35.7143	1	K01885 EARS, gltXglutamyl-tRNA synthetase [EC:6.1.1.17]	Genetic Information Processing;Metabolism
Rcr_28597-50425	ricinus_castor_28597	86473	50425	C	T	T	C	C	C	T	C	C	C	T	T	C	C	T	28597.m000122	N-acetyltransferase, putative	42.8571	0.996
Rcr_28597-73008	ricinus_castor_28597	86473	73008	A	A	C	A	C	A	C	A	A	A	A	C	A	A	C	28597.m000123	ank repeat-containingprotein, putative	35.7143	1
Rcr_28601-5920	ricinus_castor_28601	33856	5920	G	G	A	A	A	A	G	G	G	A	A	A	G	A	A	28601.m000065	cmp-2-keto-3-deoctulosonate (cmp-kdo) cytidyltransferase, putative	64.2857	0.996	K00979 kdsB3-deoxy-manno-octulosonate cytidylyltransferase (CMP-KDO synthetase) [EC:2.7.7.38]	Metabolism
Rcr_28601-8661	ricinus_castor_28601	33856	8661	G	G	T	T	T	T	G	G	G	T	G	T	G	T	T	28601.m000065	cmp-2-keto-3-deoctulosonate (cmp-kdo) cytidyltransferase, putative	57.1429	0.996	K00979 kdsB3-deoxy-manno-octulosonate cytidylyltransferase (CMP-KDO synthetase) [EC:2.7.7.38]	Metabolism
Rcr_28602-849	ricinus_castor_28602	4678	849	C	C	T	T	T	T	C	T	C	T	C	C	C	C	C	#N/A	#N/A	42.8571	0.965
Rcr_28602-3405	ricinus_castor_28602	4678	3405	T	C	T	T	C	T	T	T	C	T	T	T	C	T	T	#N/A	#N/A	28.5714	1
Rcr_28603-67232	ricinus_castor_28603	83876	67232	T	T	C	C	C	C	T	T	T	C	T	C	T	C	C	28603.m000172	asymmetric leaves1 and rough sheath, putative	57.1429	1
Rcr_28603-83534	ricinus_castor_28603	83876	83534	G	G	A	A	A	A	A	G	G	A	G	A	A	A	A	28603.m000174	14 kDa proline-rich protein DC2.15 precursor, putative	71.4286	1
Rcr_28606-39876	ricinus_castor_28606	59945	39876	T	T	C	C	C	C	C	C	C	C	C	C	T	T	T	#N/A	#N/A	71.4286	0.765
Rcr_28609-82656	ricinus_castor_28609	110650	82656	G	G	G	A	G	G	A	A	G	G	A	G	A	G	G	28609.m000208	double-stranded RNA binding protein, putative	35.7143	1
Rcr_28610-9951	ricinus_castor_28610	27329	9951	C	T	T	T	T	T	C	C	T	T	T	T	C	T	T	28610.m000073	arginine/serine-rich splicing factor, putative	78.5714	0.988	K12896 SFRS7splicing factor, arginine/serine-rich 7	Genetic Information Processing
Rcr_28610-10656	ricinus_castor_28610	27329	10656	C	C	T	T	T	T	C	C	T	T	C	T	C	C	C	28610.m000073	arginine/serine-rich splicing factor, putative	50	1	K12896 SFRS7splicing factor, arginine/serine-rich 7	Genetic Information Processing
Rcr_28611-23336	ricinus_castor_28611	96706	23336	A	G	G	G	A	A	A	G	G	G	G	G	A	A	G	28611.m000101	mitochondrial ribosomal protein L24, putative	64.2857	0.935	K02895 RP-L24, MRPL24, rplXlarge subunit ribosomal protein L24	Genetic Information Processing
Rcr_28611-40259	ricinus_castor_28611	96706	40259	G	A	A	A	G	G	G	A	A	G	G	A	G	A	A	28611.m000102	RNA-binding protein, putative	57.1429	0.899
Rcr_28611-47316	ricinus_castor_28611	96706	47316	A	A	G	G	A	A	A	G	G	G	A	G	A	A	G	28611.m000102	RNA-binding protein, putative	50	0.949
Rcr_28611-75199	ricinus_castor_28611	96706	75199	C	T	T	T	C	C	C	T	T	T	C	T	C	C	T	28611.m000105	Phytoene synthase, chloroplast precursor, putative	57.1429	0.996	K02291 crtBphytoene synthase [EC:2.5.1.32]	Metabolism
Rcr_28612-5278	ricinus_castor_28612	50843	5278	C	C	C	T	T	T	C	C	C	T	C	C	C	T	C	28612.m000118	lrr receptor protein kinase, putative	35.7143	1
Rcr_28612-28256	ricinus_castor_28612	50843	28256	C	T	T	T	T	T	T	C	C	T	T	T	C	T	T	28612.m000123	WD-repeat protein, putative	78.5714	1
Rcr_28612-29655	ricinus_castor_28612	50843	29655	C	T	T	T	T	T	T	C	C	T	T	T	C	T	T	28612.m000123	WD-repeat protein, putative	78.5714	1
Rcr_28612-29879	ricinus_castor_28612	50843	29879	C	A	A	A	A	A	A	C	C	A	A	A	C	A	A	28612.m000123	WD-repeat protein, putative	78.5714	1
Rcr_28612-34973	ricinus_castor_28612	50843	34973	C	T	T	T	T	T	T	C	C	T	T	T	C	T	T	28612.m000124	serine-threonine protein kinase, plant-type, putative	78.5714	1
Rcr_28612-39908	ricinus_castor_28612	50843	39908	G	A	A	A	A	A	A	G	G	A	G	A	G	A	A	28612.m000125	serine-threonine protein kinase, plant-type, putative	71.4286	1
Rcr_28613-15747	ricinus_castor_28613	78184	15747	T	C	C	C	C	C	C	T	C	T	T	C	T	T	T	28613.m000141	GTP-binding protein alpha subunit, gna, putative	57.1429	1
Rcr_28613-16202	ricinus_castor_28613	78184	16202	C	T	T	T	T	T	T	C	T	C	C	T	C	C	C	28613.m000141	GTP-binding protein alpha subunit, gna, putative	57.1429	1
Rcr_28613-36110	ricinus_castor_28613	78184	36110	C	T	T	T	T	T	T	C	T	T	T	T	C	C	T	#N/A	#N/A	78.5714	1
Rcr_28613-55592	ricinus_castor_28613	78184	55592	A	A	G	G	G	G	G	A	G	G	A	G	A	A	G	28613.m000143	Potassium channel SKOR, putative	64.2857	1
Rcr_28615-24038	ricinus_castor_28615	37632	24038	T	T	C	C	T	T	C	T	T	C	T	C	T	T	T	28615.m000030	serine carboxypeptidase, putative	35.7143	0.714
Rcr_28615-31025	ricinus_castor_28615	37632	31025	A	A	C	C	C	A	C	A	C	C	C	C	A	C	A	#N/A	#N/A	64.2857	1
Rcr_28615-34223	ricinus_castor_28615	37632	34223	G	G	A	A	A	G	G	G	A	A	G	G	G	G	G	#N/A	#N/A	35.7143	1
Rcr_28616-38128	ricinus_castor_28616	80952	38128	A	A	A	G	G	G	G	A	A	G	G	A	A	A	A	28616.m000144	nicotianamine synthase, putative	42.8571	1
Rcr_28616-38363	ricinus_castor_28616	80952	38363	A	A	A	A	G	G	G	A	A	G	G	G	A	A	A	28616.m000144	nicotianamine synthase, putative	42.8571	1
Rcr_28617-44038	ricinus_castor_28617	93044	44038	A	C	A	C	A	C	C	A	A	A	A	C	A	A	C	#N/A	#N/A	42.8571	1
Rcr_28617-57860	ricinus_castor_28617	93044	57860	G	A	G	A	G	A	A	G	G	G	A	A	G	G	A	#N/A	#N/A	50	1
Rcr_28617-67915	ricinus_castor_28617	93044	67915	C	T	C	T	T	T	T	C	C	C	T	T	C	C	T	28617.m000209	Anthranilate N-benzoyltransferase protein, putative	57.1429	1
Rcr_28617-68533	ricinus_castor_28617	93044	68533	C	T	C	T	C	T	T	C	C	C	T	T	C	C	T	28617.m000209	Anthranilate N-benzoyltransferase protein, putative	50	0.988
Rcr_28618-1912	ricinus_castor_28618	5971	1912	C	C	C	A	A	A	C	C	A	C	A	A	C	A	C	#N/A	#N/A	50	0.965
Rcr_28618-5103	ricinus_castor_28618	5971	5103	A	A	A	A	A	G	A	G	A	G	A	G	G	A	A	#N/A	#N/A	35.7143	1
Rcr_28619-7604	ricinus_castor_28619	12869	7604	G	G	G	A	G	G	A	G	A	G	A	G	G	G	A	28619.m000045	conserved hypothetical protein	35.7143	0.935
Rcr_28619-12261	ricinus_castor_28619	12869	12261	A	A	A	C	A	A	C	A	C	A	C	A	A	A	A	#N/A	#N/A	28.5714	1
Rcr_28623-9666	ricinus_castor_28623	147060	9666	A	G	G	G	A	G	G	G	A	A	G	A	A	A	A	28623.m000389	Pectinesterase-2 precursor, putative	50	1	K01051 E3.1.1.11pectinesterase [EC:3.1.1.11]	Metabolism
Rcr_28623-26063	ricinus_castor_28623	147060	26063	A	A	C	C	A	C	A	C	A	A	A	A	A	A	A	28623.m000392	catalytic, putative	28.5714	1
Rcr_28623-67088	ricinus_castor_28623	147060	67088	T	T	T	C	T	C	C	C	T	T	T	T	C	T	T	28623.m000397	Leucine-rich repeat receptor protein kinase EXS precursor, putative	35.7143	1
Rcr_28623-73878	ricinus_castor_28623	147060	73878	A	A	A	C	A	C	C	C	A	A	A	A	A	A	A	28623.m000398	vacuolar ATP synthase proteolipid subunit 1, 2, 3, putative	28.5714	1	K02155 ATPeV0C, ATP6LV-type H+-transporting ATPase 16kDa proteolipid subunit	Cellular Processes;Metabolism
Rcr_28623-134802	ricinus_castor_28623	147060	134802	A	A	A	A	G	G	A	G	A	A	A	A	G	A	A	28623.m000404	6,7-dimethyl-8-ribityllumazine synthase, putative	28.5714	0.899	K00794 ribH, RIB46,7-dimethyl-8-ribityllumazine synthase [EC:2.5.1.78]	Metabolism
Rcr_28625-4651	ricinus_castor_28625	5051	4651	T	C	C	T	C	T	T	T	T	C	C	C	C	C	C	#N/A	#N/A	64.2857	0.935
Rcr_28627-857	ricinus_castor_28627	9113	857	G	G	A	G	A	A	G	G	G	G	G	A	G	G	G	#N/A	#N/A	28.5714	1
Rcr_28629-16998	ricinus_castor_28629	190274	16998	T	T	C	T	T	C	T	T	T	C	C	C	C	T	C	28629.m000547	Xylem serine proteinase 1 precursor, putative	50	1
Rcr_28629-43053	ricinus_castor_28629	190274	43053	T	T	C	C	T	C	C	T	T	C	C	C	T	T	C	28629.m000551	ATP-dependent helicase, putative	57.1429	1	K10875 RAD54L, RAD54DNA repair and recombination protein RAD54 and RAD54-like protein [EC:3.6.4.-]	Genetic Information Processing
Rcr_28629-43820	ricinus_castor_28629	190274	43820	A	A	G	A	A	G	A	A	A	G	A	G	A	A	G	28629.m000551	ATP-dependent helicase, putative	35.7143	1	K10875 RAD54L, RAD54DNA repair and recombination protein RAD54 and RAD54-like protein [EC:3.6.4.-]	Genetic Information Processing
Rcr_28629-97067	ricinus_castor_28629	190274	97067	T	T	C	C	T	C	C	T	T	C	C	C	C	T	C	28629.m000562	Bipolar kinesin KRP-130, putative	64.2857	0.976
Rcr_28629-104567	ricinus_castor_28629	190274	104567	C	C	C	T	C	C	T	C	C	T	T	C	T	C	T	28629.m000562	Bipolar kinesin KRP-130, putative	42.8571	1
Rcr_28629-123221	ricinus_castor_28629	190274	123221	C	C	C	T	C	C	T	C	C	T	C	C	C	C	T	28629.m000565	Beta-fructofuranosidase, insoluble isoenzyme 1 precursor, putative	28.5714	1
Rcr_28634-1013	ricinus_castor_28634	10782	1013	G	G	T	G	T	T	T	T	T	T	T	T	G	G	T	#N/A	#N/A	71.4286	1
Rcr_28635-4060	ricinus_castor_28635	13801	4060	G	G	G	G	A	G	A	A	A	G	A	G	G	G	G	#N/A	#N/A	35.7143	0.813
Rcr_28635-6210	ricinus_castor_28635	13801	6210	T	T	T	T	G	T	G	G	G	G	G	G	T	G	T	#N/A	#N/A	57.1429	0.858
Rcr_28637-10052	ricinus_castor_28637	94635	10052	C	C	A	A	A	A	C	A	A	A	A	A	C	A	A	28637.m000203	zinc finger protein, putative	78.5714	0.988
Rcr_28637-10254	ricinus_castor_28637	94635	10254	A	A	C	C	C	C	A	C	C	C	C	C	A	C	C	#N/A	#N/A	78.5714	1
Rcr_28637-24644	ricinus_castor_28637	94635	24644	T	T	C	C	C	C	T	C	T	C	C	C	C	C	C	28637.m000204	Bipolar kinesin KRP-130, putative	78.5714	1
Rcr_28637-42959	ricinus_castor_28637	94635	42959	C	T	T	T	T	T	C	T	C	T	C	T	C	T	T	28637.m000206	Diaminopimelate epimerase, putative	71.4286	0.935	K01778 dapFdiaminopimelate epimerase [EC:5.1.1.7]	Metabolism
Rcr_28637-49838	ricinus_castor_28637	94635	49838	A	A	C	C	C	C	A	A	C	C	C	A	A	C	C	28637.m000208	afc, putative	64.2857	1
Rcr_28637-50450	ricinus_castor_28637	94635	50450	G	G	T	T	T	T	G	G	G	T	G	T	G	T	T	28637.m000208	afc, putative	57.1429	1
Rcr_28641-26118	ricinus_castor_28641	59119	26118	T	C	T	C	C	T	T	T	T	T	C	C	C	C	T	#N/A	#N/A	50	0.988
Rcr_28642-2801	ricinus_castor_28642	6687	2801	G	G	A	A	A	A	G	G	G	A	G	A	G	G	A	#N/A	#N/A	50	1
Rcr_28642-4800	ricinus_castor_28642	6687	4800	G	G	A	A	A	A	A	G	G	A	A	A	A	G	A	#N/A	#N/A	71.4286	1
Rcr_28642-5736	ricinus_castor_28642	6687	5736	T	T	C	C	C	C	C	T	T	C	T	C	C	T	C	#N/A	#N/A	64.2857	1
Rcr_28644-20353	ricinus_castor_28644	332943	20353	T	G	G	G	G	G	T	G	T	G	T	G	T	T	G	28644.m000896	Leucine-rich repeat receptor protein kinase EXS precursor, putative	64.2857	0.965
Rcr_28644-30009	ricinus_castor_28644	332943	30009	G	A	A	A	A	A	G	A	G	A	A	A	A	G	A	28644.m000899	dead box ATP-dependent RNA helicase, putative	78.5714	1
Rcr_28644-39037	ricinus_castor_28644	332943	39037	T	T	G	G	G	G	T	G	T	G	T	G	T	T	G	28644.m000901	Peroxidase 12 precursor, putative	57.1429	1	K00430 E1.11.1.7peroxidase [EC:1.11.1.7]	Metabolism
Rcr_28644-168814	ricinus_castor_28644	332943	168814	C	C	C	T	C	C	C	T	C	T	T	C	T	C	C	28644.m000926	mRNA splicing factor, putative	35.7143	1	K14407 CSTF2, RNA15cleavage stimulation factor subunit 2	Genetic Information Processing
Rcr_28644-303708	ricinus_castor_28644	332943	303708	A	A	G	G	A	A	A	G	G	G	G	G	A	G	A	28644.m000941	exocyst complex component sec6, putative	57.1429	0.965	K06110 EXOC3, SEC6L1exocyst complex component 3	Cellular Processes
Rcr_28645-19215	ricinus_castor_28645	31825	19215	C	C	C	C	T	T	C	T	T	T	C	C	C	C	T	#N/A	#N/A	42.8571	1
Rcr_28645-23508	ricinus_castor_28645	31825	23508	A	G	G	A	G	G	G	G	A	G	A	G	G	A	G	#N/A	#N/A	71.4286	0.899
Rcr_28646-5571	ricinus_castor_28646	8986	5571	A	A	G	A	G	G	G	G	A	G	A	G	G	A	G	#N/A	#N/A	64.2857	1
Rcr_28646-8048	ricinus_castor_28646	8986	8048	C	T	T	C	T	T	C	T	T	T	T	T	T	C	T	#N/A	#N/A	78.5714	0.858
Rcr_28649-25473	ricinus_castor_28649	90188	25473	G	G	A	A	G	G	A	G	A	A	G	A	G	A	A	28649.m000213	pentatricopeptide repeat-containing protein, putative	57.1429	1
Rcr_28649-43830	ricinus_castor_28649	90188	43830	T	T	C	C	C	T	C	T	C	C	T	C	T	C	C	#N/A	#N/A	64.2857	1
Rcr_28650-28509	ricinus_castor_28650	63926	28509	G	G	G	T	T	T	T	G	T	T	G	T	G	T	T	28650.m000186	Chitin-inducible gibberellin-responsive protein, putative	64.2857	1
Rcr_28650-49413	ricinus_castor_28650	63926	49413	T	G	G	G	T	T	T	G	G	G	T	G	T	G	T	28650.m000190	transcription factor, putative	57.1429	1
Rcr_28650-49632	ricinus_castor_28650	63926	49632	A	G	G	G	A	A	G	G	G	G	G	G	A	G	G	28650.m000190	transcription factor, putative	78.5714	1
Rcr_28656-446	ricinus_castor_28656	2696	446	A	G	G	A	G	A	A	A	A	A	G	A	A	A	A	#N/A	#N/A	28.5714	0.858
Rcr_28657-84438	ricinus_castor_28657	140093	84438	A	A	G	G	G	G	G	G	G	G	A	G	A	A	A	28657.m000392	Photosystem I reaction center subunit V, chloroplast precursor, putative	64.2857	1	K08905 psaGphotosystem I subunit V	Metabolism
Rcr_28659-13110	ricinus_castor_28659	37633	13110	A	A	G	A	G	A	A	A	A	G	G	A	A	G	G	28659.m000072	conserved hypothetical protein	42.8571	1
Rcr_28660-2366	ricinus_castor_28660	181469	2366	G	G	A	A	G	G	G	A	A	A	G	A	G	G	A	28660.m000188	laccase, putative	50	1
Rcr_28660-49181	ricinus_castor_28660	181469	49181	G	G	T	T	G	G	G	T	T	T	T	T	G	G	T	28660.m000189	laccase, putative	57.1429	0.965
Rcr_28660-70506	ricinus_castor_28660	181469	70506	C	A	A	A	C	C	C	A	A	A	A	A	C	C	A	28660.m000191	Protein pecM, putative	64.2857	1
Rcr_28660-159367	ricinus_castor_28660	181469	159367	A	C	C	C	A	A	A	C	C	C	C	C	A	A	C	28660.m000195	conserved hypothetical protein	64.2857	0.899
Rcr_28661-17642	ricinus_castor_28661	26251	17642	T	C	T	C	C	C	C	T	C	T	C	C	C	C	C	#N/A	#N/A	78.5714	1
Rcr_28663-4704	ricinus_castor_28663	25578	4704	G	A	G	A	A	A	G	G	G	G	G	G	G	G	G	#N/A	#N/A	28.5714	1
Rcr_28663-18519	ricinus_castor_28663	25578	18519	G	G	G	A	A	A	G	G	G	G	A	G	G	G	G	28663.m000052	mutt domain protein, putative	28.5714	0.935
Rcr_28663-23677	ricinus_castor_28663	25578	23677	G	T	G	T	T	T	G	G	G	G	G	G	G	G	G	#N/A	#N/A	28.5714	1
Rcr_28664-62586	ricinus_castor_28664	120040	62586	T	G	G	G	G	G	T	T	G	T	T	G	T	T	T	28664.m000102	heavy metal cation transport atpase, putative	50	0.988
Rcr_28664-81771	ricinus_castor_28664	120040	81771	T	G	G	G	G	G	T	T	G	T	T	T	T	T	T	28664.m000103	2-deoxyglucose-6-phosphate phosphatase, putative	42.8571	0.899
Rcr_28665-960	ricinus_castor_28665	2435	960	T	T	T	T	C	C	C	C	C	T	C	C	C	T	C	#N/A	#N/A	64.2857	0.965
Rcr_28667-12121	ricinus_castor_28667	97230	12121	A	A	G	G	G	G	A	A	G	G	G	G	G	G	A	#N/A	#N/A	71.4286	1
Rcr_28667-36670	ricinus_castor_28667	97230	36670	C	C	T	T	T	T	C	T	T	T	T	T	T	T	C	#N/A	#N/A	78.5714	0.935
Rcr_28667-71434	ricinus_castor_28667	97230	71434	A	A	G	G	G	G	A	G	G	G	A	G	G	G	A	#N/A	#N/A	71.4286	1
Rcr_28668-782	ricinus_castor_28668	2206	782	A	A	A	G	A	G	G	A	A	G	G	G	A	A	A	#N/A	#N/A	42.8571	1
Rcr_28670-35776	ricinus_castor_28670	65526	35776	T	T	C	C	T	T	T	C	T	C	T	C	T	T	T	28670.m000104	Ent-kaurene synthase B, chloroplast precursor, putative	35.7143	1	K04121 E4.2.3.19ent-kaurene synthase [EC:4.2.3.19]	Metabolism
Rcr_28670-44138	ricinus_castor_28670	65526	44138	G	G	A	A	A	A	A	A	G	A	G	A	G	A	A	28670.m000105	Ran GTPase binding protein, putative	71.4286	1
Rcr_28670-50058	ricinus_castor_28670	65526	50058	T	C	C	C	C	C	T	C	T	T	T	C	T	T	T	28670.m000106	basic helix-loop-helix-containingprotein, putative	50	1
Rcr_28672-21749	ricinus_castor_28672	33522	21749	A	G	G	A	A	G	G	A	A	A	G	G	A	G	A	28672.m000057	pentatricopeptide repeat-containing protein, putative	50	0.988
Rcr_28677-4311	ricinus_castor_28677	47608	4311	G	A	A	A	G	G	G	A	G	A	G	A	G	G	A	28677.m000055	DELLA protein GAI, putative	50	1	K14494 DELLADELLA protein	Environmental Information Processing
Rcr_28677-18841	ricinus_castor_28677	47608	18841	A	A	A	G	A	A	G	G	A	A	G	A	G	G	A	#N/A	#N/A	42.8571	1
Rcr_28680-19054	ricinus_castor_28680	26462	19054	C	C	C	T	T	T	C	C	C	C	C	T	T	C	T	#N/A	#N/A	42.8571	0.899
Rcr_28684-21550	ricinus_castor_28684	33929	21550	T	T	T	G	T	G	G	T	T	T	G	G	T	T	T	28684.m000038	conserved hypothetical protein	35.7143	1
Rcr_28686-1676	ricinus_castor_28686	14087	1676	T	T	C	C	C	C	C	T	C	C	C	C	T	C	C	28686.m000044	zinc finger protein, putative	78.5714	1
Rcr_28691-8955	ricinus_castor_28691	21287	8955	G	A	G	A	A	A	A	G	A	A	A	A	G	G	A	28691.m000034	conserved hypothetical protein	71.4286	0.996
Rcr_28693-15940	ricinus_castor_28693	47394	15940	C	A	C	C	C	A	A	C	C	C	C	A	C	A	C	#N/A	#N/A	35.7143	0.765
Rcr_28693-29985	ricinus_castor_28693	47394	29985	C	T	C	C	C	T	T	C	C	C	C	T	C	T	C	#N/A	#N/A	35.7143	1
Rcr_28694-84511	ricinus_castor_28694	313899	84511	T	T	G	G	T	T	T	T	G	G	T	G	T	T	T	28694.m000669	ATP binding protein, putative	35.7143	1
Rcr_28694-88508	ricinus_castor_28694	313899	88508	T	T	C	C	T	T	T	T	C	C	C	C	T	T	T	28694.m000670	glucose-methanol-choline (gmc) oxidoreductase, putative	42.8571	1	K15403 ACE, HTHfatty acid omega-hydroxy dehydrogenase [EC:1.1.-.-]	Metabolism
Rcr_28694-90201	ricinus_castor_28694	313899	90201	T	C	T	T	C	C	C	T	T	T	T	T	T	C	C	28694.m000670	glucose-methanol-choline (gmc) oxidoreductase, putative	42.8571	0.988	K15403 ACE, HTHfatty acid omega-hydroxy dehydrogenase [EC:1.1.-.-]	Metabolism
Rcr_28694-107616	ricinus_castor_28694	313899	107616	G	G	G	G	A	A	A	G	G	G	A	G	G	A	A	28694.m000671	Protein SEY1, putative	42.8571	1
Rcr_28694-142510	ricinus_castor_28694	313899	142510	C	C	C	C	T	T	T	C	C	C	T	C	C	T	T	28694.m000672	WD-repeat protein, putative	42.8571	0.965
Rcr_28694-148907	ricinus_castor_28694	313899	148907	A	A	G	G	A	A	G	A	G	G	A	G	A	A	A	28694.m000673	Endosomal P24A protein precursor, putative	42.8571	0.976
Rcr_28694-171089	ricinus_castor_28694	313899	171089	G	A	G	G	A	A	G	G	G	G	G	G	G	A	A	28694.m000675	beta-galactosidase, putative	35.7143	1
Rcr_28694-197470	ricinus_castor_28694	313899	197470	C	T	C	C	T	T	C	C	C	C	T	T	C	C	T	28694.m000676	RNA binding protein, putative	42.8571	0.935
Rcr_28694-240205	ricinus_castor_28694	313899	240205	C	C	C	C	T	T	C	C	T	C	C	T	C	T	T	28694.m000682	phospholipase d, putative	42.8571	0.899	K01115 PLD1_2phospholipase D1/2 [EC:3.1.4.4]	Cellular Processes;Environmental Information Processing;Metabolism
Rcr_28696-16830	ricinus_castor_28696	32020	16830	T	T	G	T	G	G	G	T	G	G	T	G	T	T	G	#N/A	#N/A	57.1429	1
Rcr_28698-13421	ricinus_castor_28698	49378	13421	T	C	C	C	C	C	T	C	T	C	C	C	T	C	C	#N/A	#N/A	78.5714	1
Rcr_28698-29512	ricinus_castor_28698	49378	29512	T	T	C	C	C	C	T	T	T	C	C	T	C	C	C	#N/A	#N/A	64.2857	1
Rcr_28699-13964	ricinus_castor_28699	31129	13964	A	G	G	G	G	G	A	G	G	G	A	G	A	A	G	#N/A	#N/A	71.4286	0.965
Rcr_28700-8901	ricinus_castor_28700	27211	8901	A	A	A	G	G	G	A	G	G	A	A	G	A	G	A	#N/A	#N/A	50	0.935
Rcr_28704-19080	ricinus_castor_28704	21580	19080	A	A	A	G	A	G	G	G	A	G	A	A	G	A	A	#N/A	#N/A	42.8571	0.988
Rcr_28705-27331	ricinus_castor_28705	30015	27331	G	A	G	G	G	G	G	A	G	G	G	A	A	G	G	#N/A	#N/A	28.5714	0.813
Rcr_28706-224	ricinus_castor_28706	3229	224	A	A	G	A	A	G	A	G	G	G	A	G	A	A	A	#N/A	#N/A	42.8571	0.714
Rcr_28707-11090	ricinus_castor_28707	175019	11090	C	T	T	C	T	T	T	C	T	T	T	T	C	C	T	#N/A	#N/A	71.4286	0.858
Rcr_28708-25510	ricinus_castor_28708	92180	25510	T	T	T	C	C	C	T	T	T	T	T	T	T	T	C	28708.m000178	aspartyl-tRNA synthetase, putative	28.5714	0.976	K01893 NARS, asnSasparaginyl-tRNA synthetase [EC:6.1.1.22]	Genetic Information Processing
Rcr_28708-79074	ricinus_castor_28708	92180	79074	T	T	C	T	T	T	C	T	T	C	C	C	T	T	T	28708.m000185	Auxin-induced in root cultures protein 12 precursor, putative	35.7143	1
Rcr_28711-3586	ricinus_castor_28711	5356	3586	C	C	T	C	T	C	C	C	C	C	T	T	C	C	C	#N/A	#N/A	28.5714	0.965
Rcr_28724-6184	ricinus_castor_28724	21359	6184	A	G	A	G	G	G	G	G	G	G	G	A	G	A	G	#N/A	#N/A	78.5714	0.858
Rcr_28725-139700	ricinus_castor_28725	177726	139700	G	G	G	G	G	G	A	G	G	G	A	G	G	A	A	28725.m000320	DNA helicase hus2, putative	28.5714	1	K10901 BLM, RECQL3, SGS1bloom syndrome protein [EC:3.6.4.12]	Genetic Information Processing
Rcr_28727-1910	ricinus_castor_28727	2340	1910	C	C	T	C	C	C	C	T	C	C	T	C	C	T	C	#N/A	#N/A	28.5714	0.965
Rcr_28729-15537	ricinus_castor_28729	66112	15537	C	T	T	C	T	T	T	T	T	T	C	T	T	C	T	#N/A	#N/A	78.5714	0.935
Rcr_28729-45540	ricinus_castor_28729	66112	45540	G	A	A	G	A	A	G	A	A	A	A	A	A	G	A	#N/A	#N/A	78.5714	1
Rcr_28729-54238	ricinus_castor_28729	66112	54238	T	G	G	T	G	G	G	G	G	G	T	G	G	T	G	#N/A	#N/A	78.5714	1
Rcr_28732-20182	ricinus_castor_28732	29331	20182	T	C	C	C	C	C	T	C	C	C	T	T	C	T	C	#N/A	#N/A	71.4286	0.899
Rcr_28732-23891	ricinus_castor_28732	29331	23891	C	C	C	T	C	C	T	T	T	C	T	C	C	C	T	#N/A	#N/A	42.8571	1
Rcr_28733-8706	ricinus_castor_28733	10183	8706	G	A	A	G	A	A	A	G	A	A	G	A	G	G	A	#N/A	#N/A	64.2857	0.813
Rcr_28735-6429	ricinus_castor_28735	11831	6429	A	A	G	G	G	G	A	G	G	G	A	G	A	G	A	#N/A	#N/A	64.2857	1
Rcr_28735-7309	ricinus_castor_28735	11831	7309	T	T	T	C	C	C	T	C	C	C	T	C	T	C	T	#N/A	#N/A	57.1429	1
Rcr_28735-9320	ricinus_castor_28735	11831	9320	T	T	C	T	C	C	T	C	C	C	T	C	T	C	T	#N/A	#N/A	57.1429	1
Rcr_28735-10213	ricinus_castor_28735	11831	10213	A	G	A	G	A	A	A	A	A	A	A	A	G	G	A	#N/A	#N/A	28.5714	1
Rcr_28738-11422	ricinus_castor_28738	198354	11422	G	A	G	G	A	A	A	G	G	A	G	A	A	A	G	28738.m000146	aspartate aminotransferase, putative	57.1429	0.988	K14455 GOT2aspartate aminotransferase, mitochondrial [EC:2.6.1.1]	Metabolism
Rcr_28738-13277	ricinus_castor_28738	198354	13277	G	G	G	G	T	T	G	G	G	T	G	T	T	T	G	28738.m000146	aspartate aminotransferase, putative	42.8571	1	K14455 GOT2aspartate aminotransferase, mitochondrial [EC:2.6.1.1]	Metabolism
Rcr_28738-14366	ricinus_castor_28738	198354	14366	G	A	G	G	A	A	G	G	G	A	G	A	G	A	G	28738.m000146	aspartate aminotransferase, putative	42.8571	1	K14455 GOT2aspartate aminotransferase, mitochondrial [EC:2.6.1.1]	Metabolism
Rcr_28738-63890	ricinus_castor_28738	198354	63890	G	G	G	G	T	T	T	G	G	T	G	T	G	T	G	28738.m000147	expressed protein, putative	42.8571	0.899
Rcr_28738-71729	ricinus_castor_28738	198354	71729	C	C	A	A	A	A	C	A	C	A	C	A	C	A	A	28738.m000148	Peroxisomal membrane protein, putative	64.2857	1	K13348 MPV17protein Mpv17	Cellular Processes
Rcr_28738-72015	ricinus_castor_28738	198354	72015	G	A	G	G	A	A	G	G	G	A	G	A	A	A	G	28738.m000148	Peroxisomal membrane protein, putative	50	0.988	K13348 MPV17protein Mpv17	Cellular Processes
Rcr_28739-8656	ricinus_castor_28739	10024	8656	T	C	C	T	C	C	T	C	C	C	C	C	C	T	C	#N/A	#N/A	78.5714	1
Rcr_28745-11416	ricinus_castor_28745	27963	11416	G	G	G	G	A	A	A	G	G	A	A	A	G	A	A	28745.m000034	conserved hypothetical protein	57.1429	0.996
Rcr_28748-73642	ricinus_castor_28748	107272	73642	A	A	A	A	A	G	G	G	A	A	G	A	A	G	G	28748.m000214	ATP-dependent Clp protease proteolytic subunit, putative	42.8571	0.988
Rcr_28752-8282	ricinus_castor_28752	196940	8282	T	T	G	T	G	G	T	T	T	G	T	G	G	T	G	28752.m000321	serine-threonine protein kinase, plant-type, putative	50	1
Rcr_28752-9287	ricinus_castor_28752	196940	9287	G	G	T	G	T	T	G	G	G	T	T	T	G	G	T	28752.m000321	serine-threonine protein kinase, plant-type, putative	50	1
Rcr_28752-34210	ricinus_castor_28752	196940	34210	C	C	T	C	T	T	C	C	C	T	C	T	T	C	T	28752.m000324	CCR4-NOT transcription complex subunit, putative	50	1	K12605 CNOT2, NOT2CCR4-NOT transcription complex subunit 2	Genetic Information Processing
Rcr_28752-44533	ricinus_castor_28752	196940	44533	G	G	A	G	A	A	A	G	G	A	G	G	A	G	A	28752.m000327	zinc binding dehydrogenase, putative	50	1	K07512 MECR, NRBF1mitochondrial trans-2-enoyl-CoA reductase [EC:1.3.1.38]	Metabolism
Rcr_28752-45109	ricinus_castor_28752	196940	45109	T	T	G	T	G	G	G	T	T	G	T	G	T	T	G	28752.m000327	zinc binding dehydrogenase, putative	50	1	K07512 MECR, NRBF1mitochondrial trans-2-enoyl-CoA reductase [EC:1.3.1.38]	Metabolism
Rcr_28752-46686	ricinus_castor_28752	196940	46686	T	T	C	T	C	C	T	T	T	C	T	C	C	T	C	28752.m000328	hydrolase, putative	50	0.965
Rcr_28752-47935	ricinus_castor_28752	196940	47935	T	T	C	T	C	C	C	T	T	C	T	C	T	T	T	28752.m000328	hydrolase, putative	42.8571	1
Rcr_28752-62493	ricinus_castor_28752	196940	62493	G	G	A	G	A	A	G	G	G	A	G	A	G	G	A	28752.m000329	big map kinase/bmk, putative	42.8571	1
Rcr_28752-82481	ricinus_castor_28752	196940	82481	G	G	A	G	A	A	A	G	G	A	G	A	G	G	A	28752.m000332	protein binding protein, putative	50	1
Rcr_28752-83154	ricinus_castor_28752	196940	83154	G	G	T	G	T	T	G	G	G	T	G	T	G	G	T	28752.m000332	protein binding protein, putative	42.8571	0.996
Rcr_28754-12779	ricinus_castor_28754	22672	12779	G	T	T	G	T	T	T	G	T	T	T	T	G	G	T	#N/A	#N/A	71.4286	0.899
Rcr_28760-835	ricinus_castor_28760	9453	835	G	G	A	G	G	A	G	A	A	G	G	G	G	G	G	#N/A	#N/A	28.5714	0.965
Rcr_28763-10065	ricinus_castor_28763	21817	10065	T	C	C	T	C	C	C	T	C	C	C	C	T	T	C	#N/A	#N/A	71.4286	0.935
Rcr_28763-13505	ricinus_castor_28763	21817	13505	C	C	A	C	A	A	A	C	A	A	A	A	C	C	A	#N/A	#N/A	64.2857	1
Rcr_28764-20718	ricinus_castor_28764	34426	20718	T	C	C	T	C	C	T	C	T	T	T	C	C	C	T	#N/A	#N/A	57.1429	1
Rcr_28764-31021	ricinus_castor_28764	34426	31021	G	G	A	G	A	A	G	A	A	A	A	A	A	A	A	#N/A	#N/A	78.5714	0.813
Rcr_28772-12798	ricinus_castor_28772	20702	12798	A	G	G	A	A	A	G	A	G	A	G	G	A	A	A	28772.m000014	Thioredoxin I, putative	42.8571	0.935
Rcr_28772-17510	ricinus_castor_28772	20702	17510	G	G	G	T	T	T	T	G	T	T	G	G	G	G	G	#N/A	#N/A	42.8571	1
Rcr_28773-23128	ricinus_castor_28773	36109	23128	C	T	T	C	T	T	T	T	T	T	C	T	C	T	T	#N/A	#N/A	78.5714	0.988
Rcr_28776-4630	ricinus_castor_28776	5814	4630	C	C	C	C	T	T	C	T	T	C	C	T	C	C	C	#N/A	#N/A	35.7143	0.765
Rcr_28783-211	ricinus_castor_28783	6821	211	T	T	C	C	C	C	C	T	C	T	C	C	T	C	C	#N/A	#N/A	71.4286	0.899
Rcr_28783-6633	ricinus_castor_28783	6821	6633	G	G	G	G	G	T	G	G	G	T	G	G	T	G	T	#N/A	#N/A	28.5714	1
Rcr_28784-12276	ricinus_castor_28784	29899	12276	G	A	G	G	A	G	G	A	G	G	A	A	A	G	G	#N/A	#N/A	42.8571	0.899
Rcr_28787-8160	ricinus_castor_28787	24432	8160	A	C	C	C	C	C	A	C	C	C	A	C	C	C	A	#N/A	#N/A	78.5714	0.935
Rcr_28790-12701	ricinus_castor_28790	14463	12701	T	C	T	T	T	T	T	T	T	T	T	C	C	T	C	#N/A	#N/A	28.5714	0.765
Rcr_28797-722	ricinus_castor_28797	7819	722	T	T	C	T	C	C	T	C	C	C	T	C	T	T	T	#N/A	#N/A	50	0.935
Rcr_28799-2603	ricinus_castor_28799	13826	2603	T	T	C	T	C	T	C	T	C	C	T	C	T	T	T	#N/A	#N/A	42.8571	0.899
Rcr_28802-38413	ricinus_castor_28802	84559	38413	A	G	A	A	G	G	A	A	A	G	A	G	A	G	A	28802.m000131	Transmembrane protein, putative	42.8571	0.899
Rcr_28802-43939	ricinus_castor_28802	84559	43939	T	C	T	T	C	C	T	T	T	C	T	C	T	C	T	28802.m000132	Ubiquinone biosynthesis protein coq-8, putative	42.8571	0.935
Rcr_28802-66004	ricinus_castor_28802	84559	66004	A	A	G	G	G	A	A	A	A	G	A	G	A	G	A	28802.m000133	chlorophyll A/B binding protein, putative	42.8571	0.915	K08907 LHCA1light-harvesting complex I chlorophyll a/b binding protein 1	Metabolism
Rcr_28802-69302	ricinus_castor_28802	84559	69302	C	A	A	A	A	C	C	C	C	A	C	A	C	A	C	28802.m000134	ethylene receptor, putative	50	1	K14509 ETR, ERSethylene receptor [EC:2.7.13.-]	Environmental Information Processing
Rcr_28802-71895	ricinus_castor_28802	84559	71895	C	C	A	A	A	C	C	C	C	A	C	C	C	C	C	28802.m000134	ethylene receptor, putative	28.5714	1	K14509 ETR, ERSethylene receptor [EC:2.7.13.-]	Environmental Information Processing
Rcr_28804-7596	ricinus_castor_28804	15871	7596	T	T	C	C	C	C	T	C	C	C	T	C	T	C	T	#N/A	#N/A	64.2857	0.988
Rcr_28805-8843	ricinus_castor_28805	14759	8843	A	A	A	A	G	G	A	A	G	A	A	A	A	G	A	#N/A	#N/A	28.5714	1
Rcr_28806-56949	ricinus_castor_28806	60143	56949	T	T	C	C	C	C	C	T	T	T	T	C	T	C	T	#N/A	#N/A	50	0.988
Rcr_28808-656	ricinus_castor_28808	2030	656	T	T	C	T	T	T	C	C	C	T	T	T	T	T	T	#N/A	#N/A	28.5714	0.965
Rcr_28808-871	ricinus_castor_28808	2030	871	A	A	A	A	A	A	C	C	C	A	A	C	A	A	A	#N/A	#N/A	28.5714	1
Rcr_28814-32746	ricinus_castor_28814	33500	32746	T	T	T	C	T	C	C	T	C	C	T	T	C	T	C	#N/A	#N/A	50	0.813
Rcr_28822-13570	ricinus_castor_28822	25647	13570	A	A	G	G	A	G	A	G	A	G	G	A	A	A	G	#N/A	#N/A	50	0.988
Rcr_28822-21153	ricinus_castor_28822	25647	21153	A	A	A	A	A	A	A	G	A	A	G	A	A	G	G	#N/A	#N/A	28.5714	1
Rcr_28827-93453	ricinus_castor_28827	96768	93453	G	G	G	G	G	A	A	A	G	A	A	A	G	A	A	#N/A	#N/A	57.1429	1
Rcr_28828-23306	ricinus_castor_28828	101099	23306	G	A	G	G	A	A	A	A	G	A	A	A	A	G	A	#N/A	#N/A	71.4286	0.965
Rcr_28829-24751	ricinus_castor_28829	41405	24751	T	C	C	T	C	C	C	C	C	T	T	C	C	T	T	28829.m000073	GTP cyclohydrolase II, putative	64.2857	1	K14652 ribBA3,4-dihydroxy 2-butanone 4-phosphate synthase / GTP cyclohydrolase II [EC:4.1.99.12 3.5.4.25]	Metabolism
Rcr_28829-24970	ricinus_castor_28829	41405	24970	G	A	A	G	A	A	A	A	A	G	G	A	A	G	G	28829.m000073	GTP cyclohydrolase II, putative	64.2857	1	K14652 ribBA3,4-dihydroxy 2-butanone 4-phosphate synthase / GTP cyclohydrolase II [EC:4.1.99.12 3.5.4.25]	Metabolism
Rcr_28830-9117	ricinus_castor_28830	132860	9117	A	A	G	A	G	G	A	A	A	G	A	G	A	G	G	28830.m000220	Ubiquitin ligase protein FANCL, putative	50	0.996	K10606 FANCL, PHF9E3 ubiquitin-protein ligase FANCL [EC:6.3.2.19]	Genetic Information Processing
Rcr_28830-10701	ricinus_castor_28830	132860	10701	T	T	C	T	T	T	T	T	T	T	C	T	T	C	C	28830.m000220	Ubiquitin ligase protein FANCL, putative	28.5714	1	K10606 FANCL, PHF9E3 ubiquitin-protein ligase FANCL [EC:6.3.2.19]	Genetic Information Processing
Rcr_28830-85910	ricinus_castor_28830	132860	85910	G	T	T	G	T	T	T	G	G	T	T	T	G	T	T	28830.m000232	Receptor protein kinase CLAVATA1 precursor, putative	71.4286	1
Rcr_28830-104280	ricinus_castor_28830	132860	104280	G	G	A	G	A	A	G	G	G	A	A	A	G	A	A	28830.m000233	malate dehydrogenase, putative	57.1429	0.858
Rcr_28830-119667	ricinus_castor_28830	132860	119667	G	T	T	G	T	T	T	G	G	T	T	T	T	T	T	28830.m000234	Receptor protein kinase CLAVATA1 precursor, putative	78.5714	1
Rcr_28831-2979	ricinus_castor_28831	5535	2979	T	T	G	G	G	T	G	G	G	G	G	G	G	T	G	#N/A	#N/A	78.5714	0.899
Rcr_28835-41404	ricinus_castor_28835	45145	41404	G	A	A	A	A	A	G	A	A	A	G	A	A	A	G	#N/A	#N/A	78.5714	0.935
Rcr_28837-19105	ricinus_castor_28837	20479	19105	G	A	A	G	A	G	G	G	G	A	A	G	G	A	A	#N/A	#N/A	50	0.935
Rcr_28838-51122	ricinus_castor_28838	137353	51122	A	A	A	G	A	A	G	A	G	G	G	A	A	G	G	#N/A	#N/A	50	1
Rcr_28842-10454	ricinus_castor_28842	557746	10454	C	T	C	C	C	C	T	T	T	T	C	T	T	C	T	28842.m000906	glycosyltransferase, putative	57.1429	1	K03846 ALG9alpha-1,2-mannosyltransferase [EC:2.4.1.259 2.4.1.261]	Metabolism
Rcr_28842-25560	ricinus_castor_28842	557746	25560	G	G	A	A	A	A	A	A	A	A	G	A	A	G	A	28842.m000908	Ubiquitin-conjugating enzyme E2 N, putative	78.5714	1
Rcr_28842-61797	ricinus_castor_28842	557746	61797	G	A	A	A	A	A	G	A	A	A	G	A	G	G	G	28842.m000912	multicopper oxidase, putative	64.2857	0.915	K00423 E1.10.3.3L-ascorbate oxidase [EC:1.10.3.3]	Metabolism
Rcr_28842-75743	ricinus_castor_28842	557746	75743	C	T	T	C	T	T	C	T	T	T	C	T	C	C	T	28842.m000913	multicopper oxidase, putative	64.2857	1	K00423 E1.10.3.3L-ascorbate oxidase [EC:1.10.3.3]	Metabolism
Rcr_28842-83006	ricinus_castor_28842	557746	83006	A	A	G	A	G	G	A	G	G	G	A	G	G	A	G	28842.m000914	nucleic acid binding protein, putative	64.2857	1
Rcr_28842-87005	ricinus_castor_28842	557746	87005	C	C	A	C	A	A	C	A	A	A	A	A	C	C	A	28842.m000915	pentatricopeptide repeat-containing protein, putative	64.2857	1
Rcr_28842-94439	ricinus_castor_28842	557746	94439	A	A	G	A	G	G	A	G	G	G	A	G	G	A	G	28842.m000916	kinesin, putative	64.2857	0.988
Rcr_28842-159565	ricinus_castor_28842	557746	159565	C	A	C	C	A	A	A	A	A	A	C	A	A	C	A	28842.m000920	60S ribosomal protein L9, putative	71.4286	1	K02940 RP-L9e, RPL9large subunit ribosomal protein L9e	Genetic Information Processing
Rcr_28842-175712	ricinus_castor_28842	557746	175712	A	A	A	A	G	G	G	G	G	G	A	G	A	A	G	28842.m000921	nuclear pore complex protein nup153, putative	57.1429	0.996
Rcr_28842-211104	ricinus_castor_28842	557746	211104	C	C	T	C	T	T	T	T	T	T	C	T	T	C	T	28842.m000926	zinc finger protein, putative	71.4286	1
Rcr_28842-218594	ricinus_castor_28842	557746	218594	G	G	A	G	A	A	G	A	A	A	G	A	G	G	A	28842.m000929	glucosidase II beta subunit, putative	57.1429	0.935	K08288 PRKCSHprotein kinase C substrate 80K-H	Genetic Information Processing
Rcr_28842-301841	ricinus_castor_28842	557746	301841	C	T	C	C	T	T	C	T	T	T	C	T	C	C	T	28842.m000936	rubisco subunit binding-protein beta subunit, rubb, putative	57.1429	0.996	K04077 groEL, HSPD1chaperonin GroEL	Genetic Information Processing
Rcr_28842-312955	ricinus_castor_28842	557746	312955	T	T	G	T	G	G	T	G	G	G	T	G	T	T	G	28842.m000937	Helicase, putative	57.1429	0.988
Rcr_28842-352032	ricinus_castor_28842	557746	352032	A	A	C	A	C	C	C	C	A	C	C	C	A	A	C	28842.m000942	serine-threonine protein kinase, plant-type, putative	64.2857	1
Rcr_28842-368329	ricinus_castor_28842	557746	368329	A	G	G	A	G	A	A	G	G	A	A	G	A	A	G	28842.m000944	lysyl-tRNA synthetase, putative	50	1	K04567 KARS, lysSlysyl-tRNA synthetase, class II [EC:6.1.1.6]	Genetic Information Processing
Rcr_28842-451530	ricinus_castor_28842	557746	451530	A	A	A	G	G	G	G	A	G	G	G	G	A	A	G	28842.m000951	calpain, putative	64.2857	1
Rcr_28842-472036	ricinus_castor_28842	557746	472036	G	A	A	A	A	A	A	A	A	A	G	A	G	G	A	28842.m000952	ricin-agglutinin family protein	78.5714	0.996
Rcr_28859-40324	ricinus_castor_28859	197363	40324	T	T	T	G	G	G	T	T	T	G	T	G	T	T	G	28859.m000316	snf1-kinase beta subunit, plants, putative	42.8571	0.996	K07199 PRKAB5'-AMP-activated protein kinase, regulatory beta subunit	Environmental Information Processing;Organismal Systems
Rcr_28859-82722	ricinus_castor_28859	197363	82722	C	C	C	T	C	T	T	C	C	T	C	T	C	C	C	28859.m000321	beta-1,2-n-acetylglucosaminyltransferase II, putative	35.7143	1	K00736 MGAT2alpha-1,6-mannosyl-glycoprotein beta-1,2-N-acetylglucosaminyltransferase [EC:2.4.1.143]	Metabolism
Rcr_28859-82926	ricinus_castor_28859	197363	82926	C	C	C	A	C	A	A	C	C	A	C	A	C	C	C	28859.m000321	beta-1,2-n-acetylglucosaminyltransferase II, putative	35.7143	1	K00736 MGAT2alpha-1,6-mannosyl-glycoprotein beta-1,2-N-acetylglucosaminyltransferase [EC:2.4.1.143]	Metabolism
Rcr_28859-124491	ricinus_castor_28859	197363	124491	T	T	C	T	T	T	C	T	T	T	T	C	T	C	C	28859.m000326	Transcriptional regulator STERILE APETALA, putative	35.7143	1
Rcr_28859-159922	ricinus_castor_28859	197363	159922	G	G	G	T	G	T	G	G	G	G	T	G	G	G	T	28859.m000330	Pectinesterase U1 precursor, putative	28.5714	0.899
Rcr_28862-16849	ricinus_castor_28862	50253	16849	C	C	A	C	A	A	A	A	A	A	C	C	A	A	A	#N/A	#N/A	71.4286	0.899
Rcr_28863-6886	ricinus_castor_28863	89067	6886	A	A	A	A	G	G	G	G	A	A	A	A	G	A	A	28863.m000088	trehalose-6-phosphate synthase, putative	35.7143	1	K16055 TPStrehalose 6-phosphate synthase/phosphatase [EC:2.4.1.15 3.1.3.12]	Metabolism
Rcr_28863-12532	ricinus_castor_28863	89067	12532	T	T	T	T	C	C	C	C	T	T	T	T	C	C	T	28863.m000089	Cyclic nucleotide-gated ion channel, putative	42.8571	1
Rcr_28863-14587	ricinus_castor_28863	89067	14587	A	G	G	A	G	G	G	G	G	G	G	A	A	G	G	#N/A	#N/A	78.5714	1
Rcr_28863-75351	ricinus_castor_28863	89067	75351	A	A	G	G	G	A	A	G	G	G	A	G	A	G	G	#N/A	#N/A	64.2857	1
Rcr_28864-10801	ricinus_castor_28864	15514	10801	C	C	T	C	T	T	T	T	T	T	C	T	C	T	C	#N/A	#N/A	64.2857	1
Rcr_28866-1611	ricinus_castor_28866	3620	1611	T	T	C	T	C	T	C	T	C	C	T	T	T	T	T	#N/A	#N/A	35.7143	0.714
Rcr_28872-13999	ricinus_castor_28872	107434	13999	T	T	G	G	G	G	T	G	G	G	G	G	G	G	T	#N/A	#N/A	78.5714	0.714
Rcr_28872-30462	ricinus_castor_28872	107434	30462	C	T	T	T	T	T	C	T	T	T	T	T	C	T	C	28872.m000243	Far upstream element-binding protein, putative	78.5714	1
Rcr_28872-70158	ricinus_castor_28872	107434	70158	A	A	C	C	C	C	C	C	C	C	A	C	A	C	C	#N/A	#N/A	78.5714	1
Rcr_28873-10235	ricinus_castor_28873	34015	10235	T	G	G	T	G	G	T	G	T	T	T	G	T	G	T	#N/A	#N/A	50	0.858
Rcr_28873-10804	ricinus_castor_28873	34015	10804	C	C	C	T	C	C	T	C	T	T	C	C	C	C	T	#N/A	#N/A	35.7143	1
Rcr_28873-19807	ricinus_castor_28873	34015	19807	T	T	T	G	T	T	G	T	G	G	T	T	G	T	G	#N/A	#N/A	42.8571	1
Rcr_28874-4277	ricinus_castor_28874	6006	4277	C	C	T	C	C	T	T	C	C	C	C	C	C	T	T	#N/A	#N/A	35.7143	0.965
Rcr_28879-13708	ricinus_castor_28879	16179	13708	G	G	G	T	T	T	G	T	T	T	G	G	G	G	T	28879.m000029	cytochrome P450, putative	50	0.935
Rcr_28880-5101	ricinus_castor_28880	15097	5101	T	T	G	T	T	G	G	G	T	T	T	T	T	T	T	28880.m000016	conserved hypothetical protein	28.5714	0.813
Rcr_28883-25904	ricinus_castor_28883	245462	25904	T	T	C	C	C	C	T	C	T	C	C	C	T	T	C	28883.m000711	uv excision repair protein rad23, putative	64.2857	1	K10839 RAD23, HR23UV excision repair protein RAD23	Genetic Information Processing
Rcr_28883-26493	ricinus_castor_28883	245462	26493	C	T	C	T	T	T	T	T	T	C	C	T	C	C	T	28883.m000711	uv excision repair protein rad23, putative	64.2857	1	K10839 RAD23, HR23UV excision repair protein RAD23	Genetic Information Processing
Rcr_28883-55979	ricinus_castor_28883	245462	55979	A	A	A	G	G	G	G	G	G	A	A	A	A	A	A	28883.m000715	nitrate transporter, putative	42.8571	0.996
Rcr_28883-66070	ricinus_castor_28883	245462	66070	A	A	A	C	C	C	C	C	C	A	A	A	A	A	A	28883.m000717	Dihydrolipoyllysine-residue acetyltransferase component of pyruvate dehydrogenase, putative	42.8571	0.965
Rcr_28883-81892	ricinus_castor_28883	245462	81892	G	G	G	T	T	T	T	T	T	G	G	G	T	G	G	28883.m000719	DNA binding protein, putative	50	0.858
Rcr_28883-90701	ricinus_castor_28883	245462	90701	T	T	T	C	C	C	C	C	C	T	T	T	T	T	T	28883.m000722	prp4, putative	42.8571	1
Rcr_28883-94288	ricinus_castor_28883	245462	94288	C	C	C	T	T	T	T	T	T	C	T	C	C	C	C	28883.m000722	prp4, putative	50	1
Rcr_28883-99514	ricinus_castor_28883	245462	99514	G	G	G	T	T	T	T	T	T	G	T	G	G	G	G	28883.m000723	mjk13.15 protein, putative	50	1
Rcr_28883-101456	ricinus_castor_28883	245462	101456	A	A	A	C	C	C	C	C	A	A	A	A	C	A	C	28883.m000723	mjk13.15 protein, putative	50	1
Rcr_28883-112969	ricinus_castor_28883	245462	112969	T	T	T	G	G	G	G	G	G	T	T	T	G	T	T	28883.m000729	histidine kinase 1 plant, putative	50	1
Rcr_28883-145371	ricinus_castor_28883	245462	145371	G	T	G	T	T	T	T	T	T	G	G	T	T	G	G	28883.m000734	serine/threonine protein phosphatase 2a regulatory subunit A, putative	64.2857	0.996	K03456 PPP2R1serine/threonine-protein phosphatase 2A regulatory subunit A	Cellular Processes;Environmental Information Processing;Genetic Information Processing
Rcr_28883-155208	ricinus_castor_28883	245462	155208	G	G	A	A	A	A	A	A	A	G	G	A	G	G	G	28883.m000736	catalytic, putative	57.1429	0.935
Rcr_28883-203434	ricinus_castor_28883	245462	203434	A	A	G	G	G	G	G	G	G	G	G	G	A	A	G	28883.m000746	amino acid transporter, putative	78.5714	0.858
Rcr_28884-27720	ricinus_castor_28884	133860	27720	T	C	C	C	C	C	T	C	C	C	C	C	T	C	T	#N/A	#N/A	78.5714	0.935
Rcr_28884-69397	ricinus_castor_28884	133860	69397	C	C	C	A	A	C	C	C	A	C	A	C	C	A	C	#N/A	#N/A	35.7143	1
Rcr_28885-45393	ricinus_castor_28885	54129	45393	C	T	T	T	C	T	C	T	T	C	C	C	C	T	C	#N/A	#N/A	50	0.935
Rcr_28894-945	ricinus_castor_28894	2217	945	C	T	C	C	C	T	C	T	C	T	C	T	T	T	T	#N/A	#N/A	57.1429	0.899
Rcr_28897-1826	ricinus_castor_28897	9678	1826	G	G	G	A	A	A	G	A	G	A	G	G	G	A	G	#N/A	#N/A	42.8571	1
Rcr_28897-2570	ricinus_castor_28897	9678	2570	T	T	T	G	T	G	T	G	T	G	T	T	T	G	G	#N/A	#N/A	42.8571	1
Rcr_28899-6818	ricinus_castor_28899	13959	6818	A	A	A	G	A	A	G	G	G	G	G	A	A	A	G	#N/A	#N/A	50	1
Rcr_28899-10774	ricinus_castor_28899	13959	10774	T	C	C	T	C	C	T	C	T	T	T	C	T	C	T	#N/A	#N/A	50	0.935
Rcr_28902-11384	ricinus_castor_28902	21628	11384	T	C	C	C	T	C	T	T	T	C	T	C	T	T	T	#N/A	#N/A	42.8571	1
Rcr_28902-12774	ricinus_castor_28902	21628	12774	C	C	T	T	C	T	C	C	C	T	C	T	C	C	C	28902.m000038	Anthranilate N-benzoyltransferase protein, putative	35.7143	1
Rcr_28903-421	ricinus_castor_28903	9538	421	G	G	A	A	G	A	A	G	G	A	A	G	A	G	A	#N/A	#N/A	57.1429	0.899
Rcr_28903-1868	ricinus_castor_28903	9538	1868	G	G	T	T	G	T	T	G	G	T	G	G	G	G	G	#N/A	#N/A	35.7143	1
Rcr_28909-52882	ricinus_castor_28909	90502	52882	A	A	A	A	C	C	A	A	C	A	A	C	A	A	A	28909.m000099	Afadin- and alpha-actinin-binding protein, putative	28.5714	1	K06085 SSX2IP, ADIPsynovial sarcoma, X breakpoint 2 interacting protein	Cellular Processes
Rcr_28910-511	ricinus_castor_28910	2521	511	T	C	C	T	C	T	T	T	T	T	T	C	T	T	T	#N/A	#N/A	28.5714	0.935
Rcr_28911-1174	ricinus_castor_28911	2187	1174	A	A	A	A	A	A	G	A	G	G	A	A	A	A	G	#N/A	#N/A	28.5714	1
Rcr_28912-822	ricinus_castor_28912	13289	822	C	T	T	C	T	T	T	T	T	T	C	C	C	T	T	#N/A	#N/A	71.4286	1
Rcr_28916-3697	ricinus_castor_28916	4385	3697	C	C	C	A	C	A	C	A	A	C	C	A	C	C	C	#N/A	#N/A	35.7143	1
Rcr_28917-951	ricinus_castor_28917	2288	951	C	C	T	T	T	T	C	C	C	T	C	T	C	C	T	#N/A	#N/A	50	0.988
Rcr_28923-21418	ricinus_castor_28923	41520	21418	A	G	G	A	G	G	A	A	A	G	G	G	A	G	G	#N/A	#N/A	64.2857	0.813
Rcr_28923-25441	ricinus_castor_28923	41520	25441	A	G	G	A	G	G	A	A	A	G	G	G	A	G	G	#N/A	#N/A	64.2857	1
Rcr_28924-22214	ricinus_castor_28924	26889	22214	G	A	A	G	A	A	G	A	G	G	G	G	G	A	G	#N/A	#N/A	42.8571	0.868
Rcr_28932-2862	ricinus_castor_28932	4800	2862	G	G	A	G	A	A	G	A	A	A	G	A	G	G	G	#N/A	#N/A	50	1
Rcr_28932-4531	ricinus_castor_28932	4800	4531	A	A	G	G	G	G	G	G	G	G	A	A	G	G	A	#N/A	#N/A	71.4286	0.858
Rcr_28934-32335	ricinus_castor_28934	42703	32335	T	T	C	T	C	T	T	T	T	C	T	T	C	C	C	28934.m000056	Rop guanine nucleotide exchange factor, putative	42.8571	1
Rcr_28936-136	ricinus_castor_28936	10641	136	G	G	G	A	G	G	G	G	G	A	A	G	G	A	G	#N/A	#N/A	28.5714	0.858
Rcr_28938-14273	ricinus_castor_28938	28471	14273	G	G	T	G	T	G	T	T	G	T	T	G	G	T	T	#N/A	#N/A	57.1429	0.935
Rcr_28945-183	ricinus_castor_28945	9812	183	A	A	A	A	A	A	G	A	G	G	A	A	G	A	G	#N/A	#N/A	35.7143	0.988
Rcr_28948-14308	ricinus_castor_28948	30837	14308	A	A	A	G	A	A	A	A	A	G	A	A	G	A	G	#N/A	#N/A	28.5714	0.858
Rcr_28952-21567	ricinus_castor_28952	29777	21567	C	T	T	C	T	T	T	C	T	T	T	T	C	C	C	#N/A	#N/A	64.2857	0.965
Rcr_28956-746	ricinus_castor_28956	12680	746	C	C	C	T	T	T	C	C	T	C	C	C	C	T	C	#N/A	#N/A	35.7143	0.965
Rcr_28957-7376	ricinus_castor_28957	17879	7376	A	A	C	C	C	C	C	C	C	C	C	C	A	A	A	#N/A	#N/A	71.4286	0.965
Rcr_28962-24761	ricinus_castor_28962	160451	24761	T	G	T	G	T	G	T	G	T	T	T	G	G	T	T	28962.m000437	Aquaporin PIP2.7, putative	42.8571	0.935
Rcr_28962-38613	ricinus_castor_28962	160451	38613	T	T	T	T	T	C	C	C	T	T	T	T	T	C	T	28962.m000438	lupus la ribonucleoprotein, putative	28.5714	1
Rcr_28966-47156	ricinus_castor_28966	244384	47156	A	A	G	A	A	G	A	G	A	G	G	A	A	A	A	28966.m000525	serine/threonine-protein kinase bri1, putative	35.7143	1
Rcr_28966-146283	ricinus_castor_28966	244384	146283	T	T	T	T	T	T	C	T	C	T	C	T	T	T	C	28966.m000537	protein phosphatase-2c, putative	28.5714	1
Rcr_28966-146856	ricinus_castor_28966	244384	146856	C	C	C	C	C	C	T	C	T	C	T	C	C	C	T	28966.m000537	protein phosphatase-2c, putative	28.5714	1
Rcr_28966-191554	ricinus_castor_28966	244384	191554	A	A	A	A	A	A	G	A	G	A	G	A	A	A	G	28966.m000540	methionine aminopeptidase, putative	28.5714	1
Rcr_28966-208439	ricinus_castor_28966	244384	208439	G	G	G	G	G	G	A	G	A	G	A	G	G	G	A	28966.m000545	methylenetetrahydrofolate reductase, putative	28.5714	1	K00297 metF, MTHFRmethylenetetrahydrofolate reductase (NADPH) [EC:1.5.1.20]	Metabolism
Rcr_28966-234718	ricinus_castor_28966	244384	234718	G	G	G	G	G	G	A	G	A	G	A	G	G	G	A	28966.m000547	Cysteine protease ATG4B, putative	28.5714	1	K08342 ATG4cysteine protease ATG4 [EC:3.4.22.-]	Cellular Processes
Rcr_28968-1819	ricinus_castor_28968	2005	1819	G	G	T	G	T	T	T	G	T	G	G	G	G	G	G	#N/A	#N/A	35.7143	0.813
Rcr_28969-6519	ricinus_castor_28969	28673	6519	G	G	T	G	T	T	T	T	T	T	T	G	G	T	T	#N/A	#N/A	71.4286	1
Rcr_28969-21286	ricinus_castor_28969	28673	21286	A	A	G	A	G	G	G	G	G	G	G	A	G	G	G	#N/A	#N/A	78.5714	1
Rcr_28978-26029	ricinus_castor_28978	30032	26029	T	T	C	T	C	C	C	C	C	T	T	C	T	T	T	#N/A	#N/A	50	0.732
Rcr_28985-1031	ricinus_castor_28985	2571	1031	G	A	A	G	A	A	G	A	A	A	A	A	G	G	A	#N/A	#N/A	71.4286	0.988
Rcr_28985-1555	ricinus_castor_28985	2571	1555	A	A	A	A	G	G	G	G	A	G	G	G	A	A	G	#N/A	#N/A	57.1429	1
Rcr_28986-24316	ricinus_castor_28986	41378	24316	G	G	T	G	G	G	G	G	G	T	T	G	T	G	G	28986.m000045	Spotted leaf protein, putative	28.5714	1
Rcr_28986-31247	ricinus_castor_28986	41378	31247	A	A	A	G	G	G	G	G	G	A	A	G	A	G	G	#N/A	#N/A	64.2857	1
Rcr_28986-34817	ricinus_castor_28986	41378	34817	G	G	G	A	A	A	A	A	A	G	A	G	G	A	A	#N/A	#N/A	64.2857	1
Rcr_28986-37144	ricinus_castor_28986	41378	37144	C	C	C	T	T	T	C	T	T	C	T	C	C	T	T	#N/A	#N/A	57.1429	1
Rcr_28988-2030	ricinus_castor_28988	15561	2030	G	A	A	G	A	A	G	A	A	A	A	A	A	G	A	#N/A	#N/A	78.5714	0.988
Rcr_28995-824	ricinus_castor_28995	2680	824	A	A	G	G	G	G	A	G	G	G	A	G	A	G	A	#N/A	#N/A	64.2857	0.899
Rcr_28997-62622	ricinus_castor_28997	68720	62622	C	C	A	C	C	A	C	C	A	C	C	A	C	C	C	#N/A	#N/A	28.5714	0.988
Rcr_28999-13069	ricinus_castor_28999	24342	13069	G	G	A	G	A	A	A	A	A	A	A	G	A	A	A	#N/A	#N/A	78.5714	0.965
Rcr_29000-16994	ricinus_castor_29000	25084	16994	T	G	G	T	G	T	G	T	T	G	T	T	T	T	G	29000.m000028	conserved hypothetical protein	42.8571	0.813
Rcr_29002-42000	ricinus_castor_29002	109819	42000	G	A	A	G	G	G	G	A	A	G	G	A	G	G	G	#N/A	#N/A	35.7143	0.935
Rcr_29003-32131	ricinus_castor_29003	51292	32131	C	C	A	A	C	A	C	A	A	A	A	C	A	A	A	#N/A	#N/A	71.4286	1
Rcr_29005-13194	ricinus_castor_29005	134809	13194	C	C	T	T	C	C	C	T	C	T	C	T	C	C	T	29005.m000251	Histone H1, putative	42.8571	1
Rcr_29005-26063	ricinus_castor_29005	134809	26063	T	T	C	C	T	T	T	C	T	C	T	C	C	T	C	29005.m000253	DNA repair protein xp-C / rad4, putative	50	1	K10838 XPCxeroderma pigmentosum group C-complementing protein	Genetic Information Processing
Rcr_29005-54306	ricinus_castor_29005	134809	54306	T	T	C	C	T	T	T	C	T	C	T	C	T	T	C	29005.m000257	RNA and export factor binding protein, putative	42.8571	1	K12881 THOC4, ALYTHO complex subunit 4	Genetic Information Processing
Rcr_29005-56277	ricinus_castor_29005	134809	56277	A	G	G	G	A	A	A	G	A	G	A	G	A	A	G	29005.m000257	RNA and export factor binding protein, putative	50	0.988	K12881 THOC4, ALYTHO complex subunit 4	Genetic Information Processing
Rcr_29005-57924	ricinus_castor_29005	134809	57924	T	C	C	C	T	T	T	C	T	C	T	C	T	T	C	29005.m000258	calmodulin-binding heat-shock protein, putative	50	0.988
Rcr_29005-61532	ricinus_castor_29005	134809	61532	T	T	C	C	T	T	T	C	T	C	T	C	T	T	C	29005.m000258	calmodulin-binding heat-shock protein, putative	42.8571	1
Rcr_29007-729	ricinus_castor_29007	2000	729	T	C	C	T	C	C	C	T	C	C	C	C	T	T	C	#N/A	#N/A	71.4286	1
Rcr_29007-995	ricinus_castor_29007	2000	995	T	C	C	T	C	C	C	T	C	C	C	C	T	T	C	#N/A	#N/A	71.4286	1
Rcr_29008-4185	ricinus_castor_29008	16363	4185	G	A	A	A	A	A	A	A	G	A	G	A	G	A	A	#N/A	#N/A	78.5714	1
Rcr_29009-869	ricinus_castor_29009	9772	869	G	A	A	G	A	A	G	A	G	G	G	G	G	G	G	#N/A	#N/A	35.7143	0.899
Rcr_29009-1290	ricinus_castor_29009	9772	1290	A	A	A	A	A	A	G	A	G	A	A	A	G	A	G	#N/A	#N/A	28.5714	1
Rcr_29010-33375	ricinus_castor_29010	126532	33375	A	C	C	C	C	C	C	C	C	C	A	C	A	A	A	29010.m000217	Insulin-degrading enzyme, putative	71.4286	1
Rcr_29010-56936	ricinus_castor_29010	126532	56936	G	G	A	A	A	A	G	G	G	A	G	A	G	G	G	29010.m000218	Insulin-degrading enzyme, putative	42.8571	1
Rcr_29010-114574	ricinus_castor_29010	126532	114574	G	G	A	A	A	A	G	G	G	G	G	A	G	G	G	29010.m000224	Magnesium-chelatase subunit H, putative	35.7143	1	K03403 chlH, bchHmagnesium chelatase subunit H [EC:6.6.1.1]	Metabolism
Rcr_29010-121963	ricinus_castor_29010	126532	121963	C	C	A	A	A	A	A	A	A	C	C	A	C	C	C	29010.m000225	exosome complex exonuclease rrp43, putative	57.1429	1	K12586 RRP43, EXOSC8, OIP2exosome complex component RRP43	Genetic Information Processing
Rcr_29014-1203	ricinus_castor_29014	2119	1203	T	T	T	T	C	C	C	C	T	T	T	T	T	T	C	#N/A	#N/A	35.7143	1
Rcr_29015-3754	ricinus_castor_29015	36535	3754	G	A	A	G	A	A	A	G	A	A	A	A	G	G	A	#N/A	#N/A	71.4286	0.813
Rcr_29015-16315	ricinus_castor_29015	36535	16315	G	A	G	G	A	A	A	G	A	A	A	A	G	G	A	#N/A	#N/A	64.2857	1
Rcr_29019-1157	ricinus_castor_29019	2034	1157	C	C	C	C	T	T	T	C	T	C	C	C	C	C	C	#N/A	#N/A	28.5714	1
Rcr_29020-16623	ricinus_castor_29020	53937	16623	C	C	T	C	C	C	T	C	T	C	C	T	C	C	T	#N/A	#N/A	35.7143	0.935
Rcr_29021-18677	ricinus_castor_29021	62083	18677	G	A	A	G	A	A	A	A	A	A	A	G	G	A	A	#N/A	#N/A	78.5714	0.899
Rcr_29021-52414	ricinus_castor_29021	62083	52414	T	T	C	T	C	C	C	C	C	C	C	T	C	C	C	#N/A	#N/A	78.5714	1
Rcr_29030-10327	ricinus_castor_29030	11628	10327	T	T	C	T	C	C	T	C	C	C	C	C	C	C	C	#N/A	#N/A	78.5714	0.935
Rcr_29036-906	ricinus_castor_29036	2695	906	T	C	C	C	C	T	T	T	T	C	T	C	C	C	T	#N/A	#N/A	57.1429	0.988
Rcr_29037-3642	ricinus_castor_29037	64221	3642	T	T	C	T	C	C	C	T	T	C	C	C	T	T	C	#N/A	#N/A	57.1429	1
Rcr_29037-43421	ricinus_castor_29037	64221	43421	A	G	G	A	G	G	G	A	G	G	G	G	A	A	G	#N/A	#N/A	71.4286	0.935
Rcr_29037-60460	ricinus_castor_29037	64221	60460	T	C	C	T	C	T	C	T	T	C	C	T	T	T	C	#N/A	#N/A	50	1
Rcr_29041-1983	ricinus_castor_29041	12807	1983	T	C	C	C	C	C	T	T	T	C	T	C	C	C	C	#N/A	#N/A	71.4286	0.899
Rcr_29042-8913	ricinus_castor_29042	11198	8913	T	C	C	T	C	T	T	T	T	C	C	T	T	C	C	#N/A	#N/A	50	0.765
Rcr_29044-46248	ricinus_castor_29044	100659	46248	A	A	G	G	G	G	G	A	G	G	G	G	A	G	G	29044.m000167	multidrug resistance pump, putative	78.5714	1
Rcr_29044-66021	ricinus_castor_29044	100659	66021	G	A	G	G	A	A	G	G	G	A	G	G	G	G	G	29044.m000168	protein kinase atn1, putative	28.5714	1
Rcr_29044-89661	ricinus_castor_29044	100659	89661	T	T	T	T	C	C	T	T	T	C	T	T	C	T	T	29044.m000171	Nonspecific lipid-transfer protein precursor, putative	28.5714	1
Rcr_29045-351	ricinus_castor_29045	2043	351	C	T	T	C	T	T	T	C	T	T	T	T	C	C	T	#N/A	#N/A	71.4286	0.935
Rcr_29046-3989	ricinus_castor_29046	17003	3989	A	G	G	A	G	G	A	G	A	A	G	A	A	G	A	#N/A	#N/A	50	1
Rcr_29046-5184	ricinus_castor_29046	17003	5184	A	G	G	A	G	G	A	G	A	A	G	G	A	G	A	#N/A	#N/A	57.1429	0.732
Rcr_29048-2502	ricinus_castor_29048	17889	2502	G	G	A	A	A	A	G	A	G	A	G	A	A	G	G	#N/A	#N/A	57.1429	1
Rcr_29049-10094	ricinus_castor_29049	28513	10094	C	T	T	C	T	T	C	T	T	T	T	T	T	C	T	#N/A	#N/A	78.5714	0.765
Rcr_29051-600	ricinus_castor_29051	3082	600	G	G	A	G	A	A	G	A	G	G	G	G	G	G	G	#N/A	#N/A	28.5714	0.965
Rcr_29058-3702	ricinus_castor_29058	8452	3702	A	A	A	C	A	A	A	C	A	A	A	A	C	C	A	#N/A	#N/A	28.5714	0.965
Rcr_29063-5531	ricinus_castor_29063	55455	5531	T	C	C	C	T	C	C	C	C	T	T	C	T	C	T	#N/A	#N/A	64.2857	0.935
Rcr_29068-1049	ricinus_castor_29068	14501	1049	G	G	A	G	G	G	G	G	G	G	G	A	G	A	A	#N/A	#N/A	28.5714	0.899
Rcr_29070-30524	ricinus_castor_29070	75138	30524	T	T	C	C	C	C	T	T	T	C	T	C	T	T	C	29070.m000130	histidine triad (hit) protein, putative	50	0.935
Rcr_29070-32179	ricinus_castor_29070	75138	32179	C	C	T	T	C	C	C	C	C	T	C	T	C	T	T	29070.m000130	histidine triad (hit) protein, putative	42.8571	1
Rcr_29075-9193	ricinus_castor_29075	10043	9193	T	T	C	T	C	C	C	T	T	C	T	C	C	T	C	29075.m000015	kinase, putative	57.1429	1
Rcr_29076-2439	ricinus_castor_29076	3276	2439	G	G	T	T	G	T	G	T	T	T	G	T	G	T	T	#N/A	#N/A	64.2857	0.965
Rcr_29078-1573	ricinus_castor_29078	3895	1573	A	G	G	A	G	G	A	G	G	G	A	G	A	A	G	#N/A	#N/A	64.2857	1
Rcr_29080-36917	ricinus_castor_29080	64527	36917	C	C	T	C	T	T	C	T	T	T	C	T	T	C	T	29080.m000176	Flavin-containing amine oxidase domain-containing protein, putative	64.2857	0.976
Rcr_29083-4855	ricinus_castor_29083	16177	4855	A	C	C	C	C	C	C	A	A	C	C	C	A	C	C	29083.m000044	DNA binding protein, putative	78.5714	0.965
Rcr_29083-10681	ricinus_castor_29083	16177	10681	C	A	A	C	A	C	C	C	C	C	C	C	C	C	A	#N/A	#N/A	28.5714	1
Rcr_29083-12044	ricinus_castor_29083	16177	12044	G	A	A	A	A	A	A	G	G	A	G	A	G	A	G	29083.m000045	cytochrome P450, putative	64.2857	1
Rcr_29085-361	ricinus_castor_29085	3431	361	T	T	C	T	T	T	T	C	T	C	T	C	C	C	T	#N/A	#N/A	42.8571	1
Rcr_29092-41354	ricinus_castor_29092	260652	41354	G	G	A	A	A	A	A	G	A	A	A	A	A	G	A	29092.m000445	pentatricopeptide repeat-containing protein, putative	78.5714	1
Rcr_29092-53623	ricinus_castor_29092	260652	53623	C	C	T	T	T	T	T	C	T	T	C	T	T	C	T	29092.m000447	enolase, putative	71.4286	1
Rcr_29092-54406	ricinus_castor_29092	260652	54406	T	T	G	G	G	G	T	T	G	G	T	G	G	T	G	29092.m000447	enolase, putative	64.2857	1
Rcr_29092-61474	ricinus_castor_29092	260652	61474	G	G	A	A	A	A	G	G	A	A	G	A	G	G	A	29092.m000449	Histone deacetylase 2a, putative	57.1429	1
Rcr_29092-71063	ricinus_castor_29092	260652	71063	G	G	A	A	A	A	A	G	A	A	G	A	G	G	A	29092.m000450	C-14 sterol reductase, putative	64.2857	0.988	K00222 TM7SF2, ERG24delta14-sterol reductase [EC:1.3.1.70]	Metabolism
Rcr_29092-74004	ricinus_castor_29092	260652	74004	C	C	T	T	T	T	T	C	T	T	T	T	T	C	T	29092.m000450	C-14 sterol reductase, putative	78.5714	1	K00222 TM7SF2, ERG24delta14-sterol reductase [EC:1.3.1.70]	Metabolism
Rcr_29093-59915	ricinus_castor_29093	81700	59915	A	A	G	G	G	A	A	G	A	G	A	A	A	A	A	29093.m000080	serine/threonine-protein kinase rio2, putative	35.7143	0.935	K07179 RIOK2RIO kinase 2 [EC:2.7.11.1]	Genetic Information Processing
Rcr_29105-2534	ricinus_castor_29105	26420	2534	A	A	G	G	A	A	G	A	A	G	A	G	A	G	A	#N/A	#N/A	42.8571	1
Rcr_29105-5777	ricinus_castor_29105	26420	5777	C	C	C	C	T	T	C	T	T	C	C	C	T	C	T	#N/A	#N/A	42.8571	1
Rcr_29105-23163	ricinus_castor_29105	26420	23163	A	A	G	G	A	A	G	A	A	G	G	G	A	G	A	#N/A	#N/A	50	0.965
Rcr_29106-13896	ricinus_castor_29106	22758	13896	T	T	T	C	C	C	C	C	T	C	C	C	C	C	C	#N/A	#N/A	78.5714	0.935
Rcr_29107-558	ricinus_castor_29107	2207	558	G	G	A	G	A	G	G	A	A	A	G	A	G	G	G	#N/A	#N/A	42.8571	0.988
Rcr_29112-52551	ricinus_castor_29112	61683	52551	C	C	T	T	T	T	C	T	T	T	T	T	C	T	C	#N/A	#N/A	71.4286	1
Rcr_29113-10566	ricinus_castor_29113	17472	10566	A	A	G	A	G	G	G	G	G	G	A	G	G	G	A	29113.m000030	Monoglyceride lipase, putative	71.4286	0.935
Rcr_29114-10669	ricinus_castor_29114	14588	10669	G	G	A	G	A	A	A	G	A	A	G	A	G	G	G	#N/A	#N/A	50	1
Rcr_29118-13644	ricinus_castor_29118	39765	13644	G	G	A	G	G	G	G	A	G	G	A	G	A	G	G	#N/A	#N/A	28.5714	0.988
Rcr_29120-4617	ricinus_castor_29120	6584	4617	G	G	A	A	A	A	G	A	A	A	G	A	A	A	A	#N/A	#N/A	78.5714	0.858
Rcr_29122-19489	ricinus_castor_29122	22890	19489	T	T	T	C	T	C	C	C	C	T	C	C	T	C	C	#N/A	#N/A	64.2857	0.935
Rcr_29127-507	ricinus_castor_29127	3062	507	A	G	G	A	G	A	A	A	A	G	A	A	A	G	G	#N/A	#N/A	42.8571	0.965
Rcr_29135-1585	ricinus_castor_29135	8836	1585	T	T	C	T	C	C	C	T	C	C	T	T	T	T	C	#N/A	#N/A	50	0.899
Rcr_29143-1601	ricinus_castor_29143	3972	1601	C	C	A	C	A	A	C	A	A	A	A	A	A	C	A	#N/A	#N/A	71.4286	1
Rcr_29144-1288	ricinus_castor_29144	2286	1288	T	C	C	T	T	T	C	T	C	T	C	T	T	T	T	#N/A	#N/A	35.7143	1
Rcr_29145-657	ricinus_castor_29145	2256	657	A	A	A	G	A	G	A	A	A	G	A	A	G	G	A	#N/A	#N/A	35.7143	1
Rcr_29147-5309	ricinus_castor_29147	10608	5309	A	A	A	G	G	G	A	A	G	A	G	A	A	G	A	#N/A	#N/A	42.8571	0.988
Rcr_29152-9775	ricinus_castor_29152	73272	9775	A	A	G	A	G	G	G	A	G	G	G	G	A	A	G	#N/A	#N/A	64.2857	1
Rcr_29152-14587	ricinus_castor_29152	73272	14587	T	C	C	T	C	C	C	T	C	C	C	C	T	T	C	#N/A	#N/A	71.4286	0.858
Rcr_29153-1660	ricinus_castor_29153	8753	1660	C	C	C	C	C	T	C	T	T	C	C	T	C	C	C	#N/A	#N/A	28.5714	0.988
Rcr_29154-72002	ricinus_castor_29154	90188	72002	A	A	A	C	C	C	A	C	C	C	A	C	A	C	C	29154.m000217	DNA binding protein, putative	64.2857	0.858
Rcr_29158-22007	ricinus_castor_29158	103116	22007	G	G	A	G	A	A	A	G	A	A	G	A	G	A	A	#N/A	#N/A	64.2857	0.988
Rcr_29159-43781	ricinus_castor_29159	84080	43781	T	C	C	C	C	C	C	C	T	T	C	C	C	C	T	#N/A	#N/A	78.5714	0.765
Rcr_29168-38518	ricinus_castor_29168	153194	38518	C	A	A	A	A	A	A	C	C	A	A	A	C	C	C	29168.m000371	Auxin-induced protein 5NG4, putative	64.2857	1
Rcr_29168-52323	ricinus_castor_29168	153194	52323	C	C	T	T	C	C	C	C	C	T	T	T	C	C	T	29168.m000372	Disease resistance protein RPM1, putative	42.8571	1
Rcr_29168-52546	ricinus_castor_29168	153194	52546	T	T	T	T	C	C	C	T	T	T	T	T	T	T	C	29168.m000372	Disease resistance protein RPM1, putative	28.5714	0.935
Rcr_29168-57843	ricinus_castor_29168	153194	57843	A	C	C	C	A	A	A	A	A	C	A	C	A	A	C	29168.m000373	Major latex protein, putative	42.8571	0.9
Rcr_29168-81214	ricinus_castor_29168	153194	81214	G	G	A	A	A	A	G	G	G	A	G	A	G	G	A	29168.m000379	Serine/threonine-protein kinase PBS1, putative	50	0.965
Rcr_29168-81478	ricinus_castor_29168	153194	81478	C	A	A	A	C	C	C	C	C	A	A	A	C	C	A	29168.m000379	Serine/threonine-protein kinase PBS1, putative	50	0.858
Rcr_29168-107232	ricinus_castor_29168	153194	107232	C	A	C	C	C	C	C	C	A	A	A	A	C	A	A	29168.m000384	purine permease, putative	50	0.858
Rcr_29169-10124	ricinus_castor_29169	23627	10124	C	C	C	C	C	C	C	T	T	C	T	C	C	C	T	#N/A	#N/A	28.5714	0.858
Rcr_29171-172178	ricinus_castor_29171	254733	172178	G	A	A	A	A	A	A	A	A	A	G	A	G	A	G	#N/A	#N/A	78.5714	0.965
Rcr_29171-178061	ricinus_castor_29171	254733	178061	C	C	C	T	C	C	T	C	C	T	T	C	C	T	C	#N/A	#N/A	35.7143	1
Rcr_29172-27633	ricinus_castor_29172	89322	27633	G	G	G	G	G	A	A	G	G	A	G	A	G	G	G	29172.m000212	RNA binding protein, putative	28.5714	1
Rcr_29172-39996	ricinus_castor_29172	89322	39996	T	T	T	T	T	C	C	T	T	C	T	C	T	T	T	29172.m000214	casein kinase II, alpha chain, putative	28.5714	1	K03097 CSNK2Acasein kinase II subunit alpha [EC:2.7.11.1]	Cellular Processes;Environmental Information Processing;Genetic Information Processing;Organismal Systems
Rcr_29172-55477	ricinus_castor_29172	89322	55477	G	G	T	T	T	G	T	G	G	G	T	G	G	G	T	29172.m000217	prolyl 4-hydroxylase alpha subunit, putative	42.8571	1	K00472 E1.14.11.2prolyl 4-hydroxylase [EC:1.14.11.2]	Metabolism
Rcr_29172-65861	ricinus_castor_29172	89322	65861	T	T	G	G	G	T	T	T	T	T	G	T	T	T	G	29172.m000219	heat shock protein binding protein, putative	35.7143	1
Rcr_29172-81277	ricinus_castor_29172	89322	81277	T	T	C	C	C	C	C	T	T	T	C	T	T	T	C	29172.m000220	Xylem serine proteinase 1 precursor, putative	50	1
Rcr_29174-1413	ricinus_castor_29174	15579	1413	T	C	C	T	T	T	T	T	T	C	T	T	T	C	C	29174.m000010	DNA-directed RNA polymerase beta chain, putative	35.7143	1	K03046 rpoCDNA-directed RNA polymerase subunit beta' [EC:2.7.7.6]	Genetic Information Processing;Metabolism
Rcr_29176-16743	ricinus_castor_29176	104751	16743	C	A	A	A	A	A	A	C	C	A	A	A	C	A	A	29176.m000137	citrate synthase, putative	78.5714	0.935	K01647 CS, gltAcitrate synthase [EC:2.3.3.1]	Metabolism
Rcr_29176-18223	ricinus_castor_29176	104751	18223	T	T	C	C	C	C	T	T	T	C	T	C	T	C	C	29176.m000137	citrate synthase, putative	57.1429	0.935	K01647 CS, gltAcitrate synthase [EC:2.3.3.1]	Metabolism
Rcr_29176-18604	ricinus_castor_29176	104751	18604	C	A	A	A	A	A	C	C	C	A	A	A	C	A	A	29176.m000137	citrate synthase, putative	71.4286	1	K01647 CS, gltAcitrate synthase [EC:2.3.3.1]	Metabolism
Rcr_29176-31624	ricinus_castor_29176	104751	31624	C	C	T	T	T	T	T	C	C	T	C	T	C	T	T	29176.m000139	DNA binding protein, putative	64.2857	1
Rcr_29179-12597	ricinus_castor_29179	14013	12597	A	A	A	A	A	G	A	A	A	G	A	A	A	G	G	#N/A	#N/A	28.5714	0.988
Rcr_29181-1034	ricinus_castor_29181	9609	1034	G	A	A	G	A	A	G	A	A	G	G	A	A	G	A	#N/A	#N/A	64.2857	0.714
Rcr_29182-2869	ricinus_castor_29182	6781	2869	C	C	C	T	C	T	C	C	C	T	C	C	T	C	T	#N/A	#N/A	35.7143	1
Rcr_29182-5693	ricinus_castor_29182	6781	5693	T	T	T	C	C	C	T	T	T	C	T	T	C	C	C	#N/A	#N/A	50	0.988
Rcr_29190-5003	ricinus_castor_29190	15179	5003	C	C	T	C	T	C	C	T	C	C	C	T	T	C	C	#N/A	#N/A	35.7143	1
Rcr_29190-8225	ricinus_castor_29190	15179	8225	T	C	C	T	C	T	T	C	T	T	T	C	C	T	T	#N/A	#N/A	42.8571	1
Rcr_29192-1607	ricinus_castor_29192	2124	1607	T	G	T	T	T	G	T	G	T	G	T	G	G	G	G	#N/A	#N/A	57.1429	0.899
Rcr_29192-1835	ricinus_castor_29192	2124	1835	A	G	A	A	A	G	A	G	A	G	A	G	A	G	G	#N/A	#N/A	50	0.915
Rcr_29193-1599	ricinus_castor_29193	5966	1599	A	G	G	A	G	G	A	A	G	G	A	G	A	A	A	#N/A	#N/A	50	1
Rcr_29195-15122	ricinus_castor_29195	33329	15122	G	G	A	G	A	A	A	G	A	A	A	A	G	A	A	29195.m000051	conserved hypothetical protein	71.4286	1
Rcr_29195-18825	ricinus_castor_29195	33329	18825	T	C	C	T	C	C	C	T	C	C	C	C	T	T	C	29195.m000052	Aspartate aminotransferase, putative	71.4286	1
Rcr_29198-17078	ricinus_castor_29198	18808	17078	G	A	A	G	A	A	G	A	G	A	A	A	G	A	A	#N/A	#N/A	71.4286	1
Rcr_29200-5246	ricinus_castor_29200	77096	5246	C	C	C	C	T	T	T	T	T	T	C	C	C	C	C	29200.m000164	malate dehydrogenase, putative	42.8571	1
Rcr_29200-30125	ricinus_castor_29200	77096	30125	A	A	A	A	G	G	G	G	G	G	G	G	A	A	A	29200.m000170	oxidoreductase, putative	57.1429	1
Rcr_29200-36797	ricinus_castor_29200	77096	36797	G	G	G	G	T	T	G	T	T	T	G	T	T	G	G	29200.m000171	Ran GTPase binding protein, putative	50	0.988
Rcr_29200-38007	ricinus_castor_29200	77096	38007	G	G	G	G	A	A	A	A	A	A	G	A	G	G	G	29200.m000171	Ran GTPase binding protein, putative	50	0.996
Rcr_29200-45920	ricinus_castor_29200	77096	45920	G	G	G	G	A	A	A	A	A	A	A	G	A	G	G	29200.m000172	S-adenosylmethionine-dependent methyltransferase, putative	57.1429	1
Rcr_29206-73578	ricinus_castor_29206	103231	73578	G	G	A	A	G	G	A	G	A	G	G	G	G	G	G	29206.m000145	catalytic, putative	28.5714	1
Rcr_29212-130816	ricinus_castor_29212	136025	130816	C	C	A	C	A	A	C	C	A	A	C	C	C	A	C	29212.m000185	ADP,ATP carrier protein, putative	42.8571	0.935
Rcr_29212-131171	ricinus_castor_29212	136025	131171	A	A	G	A	G	G	A	A	G	G	A	G	A	G	A	29212.m000185	ADP,ATP carrier protein, putative	50	1
Rcr_29213-723	ricinus_castor_29213	3937	723	C	T	C	T	C	T	C	T	T	T	C	T	T	T	T	29213.m000007	selenium binding protein, putative	71.4286	0.899
Rcr_29214-551	ricinus_castor_29214	11074	551	G	A	A	G	A	A	G	A	G	G	G	G	G	A	G	#N/A	#N/A	42.8571	0.858
Rcr_29216-5515	ricinus_castor_29216	114458	5515	T	T	T	T	G	T	G	G	G	T	T	T	T	T	T	29216.m000249	Transcription factor HBP-1b(c1), putative	28.5714	1	K14431 TGAtranscription factor TGA	Environmental Information Processing
Rcr_29216-16156	ricinus_castor_29216	114458	16156	C	C	C	C	C	C	A	A	A	C	A	C	C	C	C	29216.m000250	synaptotagmin, putative	28.5714	1
Rcr_29216-42046	ricinus_castor_29216	114458	42046	C	C	C	C	C	C	A	A	A	C	A	C	C	C	C	29216.m000252	serine-threonine protein kinase, plant-type, putative	28.5714	1
Rcr_29216-93370	ricinus_castor_29216	114458	93370	A	A	A	A	G	A	G	G	G	A	G	G	A	A	A	29216.m000258	cytochrome P450, putative	42.8571	0.976
Rcr_29216-107191	ricinus_castor_29216	114458	107191	C	C	C	C	T	C	T	T	T	C	C	C	C	C	C	29216.m000261	DNA binding protein, putative	28.5714	0.858
Rcr_29217-6055	ricinus_castor_29217	35457	6055	A	A	G	G	G	G	A	A	A	G	A	A	G	G	G	29217.m000027	ATP binding protein, putative	57.1429	1
Rcr_29222-5862	ricinus_castor_29222	227083	5862	G	G	G	A	A	A	A	G	A	G	G	A	G	A	A	29222.m000393	serine hydroxymethyltransferase, putative	57.1429	0.965	K00600 glyA, SHMTglycine hydroxymethyltransferase [EC:2.1.2.1]	Metabolism
Rcr_29222-6721	ricinus_castor_29222	227083	6721	A	A	G	G	G	G	G	A	G	G	A	G	A	G	G	29222.m000393	serine hydroxymethyltransferase, putative	71.4286	1	K00600 glyA, SHMTglycine hydroxymethyltransferase [EC:2.1.2.1]	Metabolism
Rcr_29222-26120	ricinus_castor_29222	227083	26120	C	T	T	T	T	T	T	C	T	T	C	T	C	C	T	29222.m000395	Potassium channel AKT2/3, putative	71.4286	1
Rcr_29222-34778	ricinus_castor_29222	227083	34778	A	G	G	G	G	G	G	A	A	G	G	G	A	G	G	#N/A	#N/A	78.5714	1
Rcr_29224-693	ricinus_castor_29224	2074	693	C	C	C	A	A	A	C	C	A	C	A	C	C	A	C	#N/A	#N/A	42.8571	0.988
Rcr_29225-8346	ricinus_castor_29225	9251	8346	A	C	C	C	C	C	C	C	A	C	C	A	A	A	C	#N/A	#N/A	71.4286	0.858
Rcr_29226-4350	ricinus_castor_29226	27890	4350	T	T	T	T	T	T	T	C	T	C	C	T	T	T	C	29226.m000077	40S ribosomal protein S5, putative	28.5714	1
Rcr_29227-16692	ricinus_castor_29227	28342	16692	C	C	T	C	T	T	T	C	T	T	C	C	C	C	C	#N/A	#N/A	42.8571	1
Rcr_29227-18391	ricinus_castor_29227	28342	18391	A	A	G	A	G	G	G	A	G	G	A	G	A	A	G	#N/A	#N/A	57.1429	1
Rcr_29227-18754	ricinus_castor_29227	28342	18754	T	T	C	T	C	C	C	T	T	C	T	C	T	T	T	#N/A	#N/A	42.8571	1
Rcr_29230-7139	ricinus_castor_29230	15510	7139	G	T	T	G	T	T	G	T	G	G	G	G	G	T	G	#N/A	#N/A	42.8571	1
Rcr_29230-11600	ricinus_castor_29230	15510	11600	A	G	G	A	G	G	A	G	A	A	A	G	A	G	A	#N/A	#N/A	50	0.988
Rcr_29231-1019	ricinus_castor_29231	2644	1019	T	T	C	T	C	C	C	C	C	C	T	T	T	T	C	#N/A	#N/A	57.1429	1
Rcr_29233-9755	ricinus_castor_29233	18066	9755	G	G	A	G	A	A	A	G	G	G	A	A	G	A	A	29233.m000032	Ent-kaurene synthase B, chloroplast precursor, putative	57.1429	1
Rcr_29235-14082	ricinus_castor_29235	114485	14082	G	G	T	G	T	G	G	T	T	T	G	T	G	T	T	#N/A	#N/A	57.1429	0.988
Rcr_29243-7210	ricinus_castor_29243	8555	7210	A	A	G	G	A	A	A	A	A	G	A	A	A	G	A	#N/A	#N/A	28.5714	0.813
Rcr_29244-7320	ricinus_castor_29244	9841	7320	G	A	A	G	A	A	G	A	A	A	A	A	G	G	A	#N/A	#N/A	71.4286	1
Rcr_29244-8149	ricinus_castor_29244	9841	8149	A	C	C	A	C	C	A	C	A	C	C	C	A	A	C	#N/A	#N/A	64.2857	1
Rcr_29245-20434	ricinus_castor_29245	30745	20434	G	A	G	G	G	G	G	G	G	G	A	G	A	A	G	#N/A	#N/A	28.5714	0.965
Rcr_29246-7883	ricinus_castor_29246	12186	7883	C	C	C	C	A	C	C	A	C	C	A	C	C	C	A	#N/A	#N/A	28.5714	0.988
Rcr_29247-17895	ricinus_castor_29247	18680	17895	C	C	C	T	T	T	T	C	T	T	C	C	T	T	T	#N/A	#N/A	64.2857	0.765
Rcr_29249-1306	ricinus_castor_29249	2159	1306	G	G	G	G	G	A	G	A	A	G	G	G	A	A	G	#N/A	#N/A	35.7143	1
Rcr_29250-24296	ricinus_castor_29250	84191	24296	T	T	C	C	C	C	T	C	T	C	C	C	T	C	C	29250.m000233	transferase, transferring glycosyl groups, putative	71.4286	1
Rcr_29250-55669	ricinus_castor_29250	84191	55669	T	C	C	C	T	C	C	T	T	C	C	C	C	C	T	#N/A	#N/A	71.4286	1
Rcr_29251-9098	ricinus_castor_29251	9701	9098	T	T	G	G	G	G	T	T	T	G	G	G	G	G	G	#N/A	#N/A	71.4286	1
Rcr_29252-17171	ricinus_castor_29252	29646	17171	T	G	G	T	G	G	T	G	G	G	G	G	G	T	G	#N/A	#N/A	78.5714	0.813
Rcr_29252-22075	ricinus_castor_29252	29646	22075	C	T	T	C	T	T	C	T	T	T	T	T	T	C	T	#N/A	#N/A	78.5714	1
Rcr_29255-1310	ricinus_castor_29255	9258	1310	G	A	A	G	G	A	G	A	G	G	G	G	G	A	G	#N/A	#N/A	35.7143	1
Rcr_29255-6754	ricinus_castor_29255	9258	6754	A	G	G	A	G	G	A	G	A	A	G	A	A	G	A	#N/A	#N/A	50	0.935
Rcr_29259-528	ricinus_castor_29259	2091	528	C	T	T	C	T	C	C	C	C	C	C	T	C	C	C	#N/A	#N/A	28.5714	0.965
Rcr_29263-7032	ricinus_castor_29263	62668	7032	A	A	A	A	G	G	A	G	G	A	A	A	A	A	G	29263.m000089	conserved hypothetical protein	35.7143	0.813
Rcr_29265-1545	ricinus_castor_29265	2275	1545	G	G	A	G	A	A	G	A	A	A	G	A	G	G	A	#N/A	#N/A	57.1429	0.965
Rcr_29266-2825	ricinus_castor_29266	13207	2825	G	A	G	G	A	A	G	A	A	G	G	A	G	G	G	#N/A	#N/A	42.8571	1
Rcr_29266-9298	ricinus_castor_29266	13207	9298	C	C	C	C	A	A	A	A	A	C	C	A	A	C	A	#N/A	#N/A	57.1429	1
Rcr_29269-55228	ricinus_castor_29269	115756	55228	T	T	T	T	C	T	C	C	C	T	C	T	T	T	T	29269.m000246	protein translocase, putative	35.7143	1
Rcr_29269-69088	ricinus_castor_29269	115756	69088	G	G	G	G	G	G	T	T	T	G	T	G	G	G	G	29269.m000248	Receptor protein kinase CLAVATA1 precursor, putative	28.5714	1
Rcr_29269-73506	ricinus_castor_29269	115756	73506	A	G	G	G	G	G	A	G	G	G	A	G	A	A	G	29269.m000249	nucleic acid binding protein, putative	71.4286	0.899
Rcr_29269-109275	ricinus_castor_29269	115756	109275	T	T	T	G	G	T	G	G	G	T	T	T	T	T	T	29269.m000253	gamma-tubulin complex component, putative	35.7143	1
Rcr_29278-37047	ricinus_castor_29278	64288	37047	G	T	T	G	G	T	T	G	T	G	T	G	T	T	T	29278.m000137	amino acid transporter, putative	64.2857	0.714
Rcr_29279-12444	ricinus_castor_29279	67031	12444	A	A	G	A	A	A	A	G	A	A	G	A	G	A	A	#N/A	#N/A	28.5714	0.813
Rcr_29279-32165	ricinus_castor_29279	67031	32165	C	C	T	C	C	C	T	T	C	C	T	C	C	C	C	#N/A	#N/A	28.5714	1
Rcr_29279-33444	ricinus_castor_29279	67031	33444	G	G	A	G	G	G	G	A	G	G	A	G	A	G	G	#N/A	#N/A	28.5714	1
Rcr_29282-3790	ricinus_castor_29282	10226	3790	T	T	C	T	C	C	C	C	C	C	C	C	T	C	C	#N/A	#N/A	78.5714	1
Rcr_29282-5691	ricinus_castor_29282	10226	5691	C	C	T	C	T	T	T	T	T	T	T	T	C	T	T	#N/A	#N/A	78.5714	1
Rcr_29282-7844	ricinus_castor_29282	10226	7844	A	G	G	A	G	G	G	G	G	G	A	A	A	G	G	#N/A	#N/A	71.4286	1
Rcr_29282-8953	ricinus_castor_29282	10226	8953	C	T	T	C	T	T	C	T	C	C	C	C	C	T	C	#N/A	#N/A	42.8571	1
Rcr_29283-1578	ricinus_castor_29283	5512	1578	C	T	T	C	T	T	C	T	T	T	C	T	C	C	T	#N/A	#N/A	64.2857	1
Rcr_29283-4081	ricinus_castor_29283	5512	4081	T	T	G	T	G	G	G	G	G	G	G	G	G	T	G	#N/A	#N/A	78.5714	0.935
Rcr_29285-319	ricinus_castor_29285	9186	319	C	A	A	A	A	A	C	A	A	A	A	A	C	C	A	#N/A	#N/A	78.5714	1
Rcr_29289-582	ricinus_castor_29289	13501	582	T	T	C	C	C	C	T	T	T	C	C	T	T	C	C	#N/A	#N/A	57.1429	0.965
Rcr_29290-39580	ricinus_castor_29290	44306	39580	C	T	T	C	C	T	C	C	C	T	T	T	C	T	T	#N/A	#N/A	57.1429	1
Rcr_29291-1112	ricinus_castor_29291	8561	1112	A	G	G	A	G	G	A	G	G	G	G	G	G	A	G	#N/A	#N/A	78.5714	0.935
Rcr_29291-7705	ricinus_castor_29291	8561	7705	G	G	G	G	A	G	A	G	G	G	G	G	G	A	A	#N/A	#N/A	28.5714	1
Rcr_29296-721	ricinus_castor_29296	2235	721	T	T	C	T	C	C	C	T	C	C	T	C	T	T	C	#N/A	#N/A	57.1429	1
Rcr_29300-3358	ricinus_castor_29300	16893	3358	C	C	C	C	T	T	C	T	T	T	T	C	C	T	T	29300.m000045	conserved hypothetical protein	57.1429	0.935
Rcr_29302-3573	ricinus_castor_29302	4119	3573	G	T	T	G	G	T	G	G	T	G	G	G	G	T	G	#N/A	#N/A	35.7143	0.965
Rcr_29303-6477	ricinus_castor_29303	13501	6477	A	A	G	G	G	A	G	A	G	G	G	G	A	A	G	#N/A	#N/A	64.2857	0.765
Rcr_29304-11506	ricinus_castor_29304	102155	11506	G	G	A	A	A	A	G	A	A	A	A	A	G	A	A	#N/A	#N/A	78.5714	0.965
Rcr_29304-13643	ricinus_castor_29304	102155	13643	C	C	T	C	T	T	T	T	T	T	T	T	T	C	T	#N/A	#N/A	78.5714	1
Rcr_29308-7385	ricinus_castor_29308	97057	7385	A	A	G	G	G	G	G	A	A	G	A	G	A	G	A	29308.m000175	Pectinesterase-3 precursor, putative	57.1429	1	K01051 E3.1.1.11pectinesterase [EC:3.1.1.11]	Metabolism
Rcr_29311-506	ricinus_castor_29311	2514	506	C	C	C	C	C	C	T	T	C	C	T	C	C	C	T	#N/A	#N/A	28.5714	0.965
Rcr_29312-3971	ricinus_castor_29312	6486	3971	A	A	A	G	A	A	A	G	G	G	G	A	G	G	G	#N/A	#N/A	57.1429	0.935
Rcr_29326-1432	ricinus_castor_29326	2180	1432	A	A	G	G	A	A	A	G	A	G	A	G	G	A	A	29326.m000015	tropinone reductase, putative	42.8571	0.899
Rcr_29327-15609	ricinus_castor_29327	25276	15609	T	T	C	C	C	C	C	C	C	C	T	C	T	C	T	#N/A	#N/A	71.4286	0.988
Rcr_29333-214697	ricinus_castor_29333	527404	214697	C	C	A	C	A	A	C	C	C	A	A	C	C	C	A	29333.m001066	Phosphatidylglycerol/phosphatidylinositol transfer protein precursor, putative	42.8571	1
Rcr_29333-259585	ricinus_castor_29333	527404	259585	T	T	G	T	G	G	T	T	T	T	T	G	T	T	T	29333.m001070	Ubiquitin carboxyl-terminal hydrolase, putative	28.5714	1
Rcr_29333-281180	ricinus_castor_29333	527404	281180	A	A	G	A	G	G	A	A	A	A	A	G	A	A	A	29333.m001075	Co-chaperone protein HscB, mitochondrial precursor, putative	28.5714	1
Rcr_29333-293477	ricinus_castor_29333	527404	293477	G	A	A	G	A	A	G	G	G	G	A	A	G	G	A	29333.m001078	calcium-dependent protein kinase, putative	50	0.988	K13412 CPKcalcium-dependent protein kinase [EC:2.7.11.1]	Organismal Systems
Rcr_29333-323563	ricinus_castor_29333	527404	323563	C	A	A	C	A	A	C	C	C	A	A	A	C	C	C	29333.m001082	protein binding protein, putative	50	0.899
Rcr_29333-460063	ricinus_castor_29333	527404	460063	T	C	T	T	C	T	C	T	T	T	T	T	T	T	C	29333.m001099	d-lactate dehydrogenase, putative	28.5714	1	K00102 E1.1.2.4, dldD-lactate dehydrogenase (cytochrome) [EC:1.1.2.4]	Metabolism
Rcr_29333-460567	ricinus_castor_29333	527404	460567	T	C	T	T	C	T	C	T	T	T	T	T	T	T	C	29333.m001099	d-lactate dehydrogenase, putative	28.5714	1	K00102 E1.1.2.4, dldD-lactate dehydrogenase (cytochrome) [EC:1.1.2.4]	Metabolism
Rcr_29336-454	ricinus_castor_29336	2130	454	T	T	T	T	T	T	C	T	C	C	T	T	T	T	C	#N/A	#N/A	28.5714	1
Rcr_29337-9883	ricinus_castor_29337	92911	9883	C	T	C	C	C	C	C	C	T	C	C	T	C	C	T	29337.m000213	multidrug resistance-associated protein 2, 6 (mrp2, 6), abc-transoprter, putative	28.5714	1
Rcr_29337-14394	ricinus_castor_29337	92911	14394	T	T	T	T	T	T	T	T	C	T	C	C	T	T	C	29337.m000214	multidrug resistance-associated protein 2, 6 (mrp2, 6), abc-transoprter, putative	28.5714	1
Rcr_29337-52401	ricinus_castor_29337	92911	52401	A	G	A	A	A	A	A	A	G	A	A	G	A	A	G	29337.m000217	Magnesium and cobalt efflux protein corC, putative	28.5714	1
Rcr_29337-67538	ricinus_castor_29337	92911	67538	C	A	C	C	C	A	C	C	A	C	C	A	C	C	A	29337.m000223	ubiquitin-protein ligase, putative	35.7143	0.996
Rcr_29337-76745	ricinus_castor_29337	92911	76745	C	T	C	C	C	T	C	C	T	C	C	T	C	C	T	29337.m000224	Protein transport protein Sec24A, putative	35.7143	1	K14007 SEC24protein transport protein SEC24	Genetic Information Processing
Rcr_29338-16939	ricinus_castor_29338	112338	16939	C	T	T	C	T	T	C	T	T	T	T	T	T	C	T	#N/A	#N/A	78.5714	0.988
Rcr_29339-4482	ricinus_castor_29339	12913	4482	C	A	C	C	A	A	C	C	A	A	C	C	C	A	C	#N/A	#N/A	42.8571	1
Rcr_29339-6259	ricinus_castor_29339	12913	6259	G	A	A	G	A	A	G	G	A	A	G	A	G	A	G	#N/A	#N/A	57.1429	1
Rcr_29339-8561	ricinus_castor_29339	12913	8561	T	G	G	T	G	G	T	T	G	G	T	T	T	G	T	#N/A	#N/A	50	1
Rcr_29344-45268	ricinus_castor_29344	58998	45268	T	T	C	C	T	C	T	C	T	C	T	C	T	T	C	#N/A	#N/A	50	0.988
Rcr_29345-269	ricinus_castor_29345	8926	269	A	A	G	A	G	G	A	G	G	G	A	G	A	A	A	#N/A	#N/A	50	0.935
Rcr_29346-19108	ricinus_castor_29346	67501	19108	A	A	G	G	G	G	G	A	A	G	G	G	G	G	G	29346.m000113	GTP-binding protein yptv3, putative	78.5714	0.858
Rcr_29346-51918	ricinus_castor_29346	67501	51918	A	G	A	A	G	A	A	A	A	A	G	G	G	A	G	29346.m000117	Auxin-induced protein 5NG4, putative	42.8571	1
Rcr_29347-4267	ricinus_castor_29347	11996	4267	G	G	G	A	G	A	G	G	G	A	G	G	G	G	A	#N/A	#N/A	28.5714	0.813
Rcr_29356-181	ricinus_castor_29356	2066	181	A	A	G	G	A	G	A	G	G	A	G	A	A	G	A	#N/A	#N/A	50	0.813
Rcr_29358-23539	ricinus_castor_29358	26143	23539	C	C	C	A	A	C	A	A	A	C	A	A	A	C	C	29358.m000046	4-nitrophenylphosphatase, putative	57.1429	1	K01101 E3.1.3.414-nitrophenyl phosphatase [EC:3.1.3.41]	Metabolism
Rcr_29358-25528	ricinus_castor_29358	26143	25528	C	C	C	T	T	C	T	T	T	C	T	C	C	C	C	29358.m000046	4-nitrophenylphosphatase, putative	42.8571	0.988	K01101 E3.1.3.414-nitrophenyl phosphatase [EC:3.1.3.41]	Metabolism
Rcr_29367-13043	ricinus_castor_29367	13981	13043	G	G	G	G	A	A	G	G	A	A	G	A	G	G	G	#N/A	#N/A	35.7143	0.813
Rcr_29371-2404	ricinus_castor_29371	2837	2404	A	G	G	A	G	G	G	A	G	G	A	G	A	A	G	#N/A	#N/A	64.2857	0.965
Rcr_29371-2734	ricinus_castor_29371	2837	2734	G	G	A	G	A	A	A	G	A	A	G	A	G	G	A	#N/A	#N/A	57.1429	1
Rcr_29373-8849	ricinus_castor_29373	9557	8849	G	G	A	A	A	A	G	A	A	A	G	A	A	A	A	#N/A	#N/A	78.5714	0.935
Rcr_29375-310	ricinus_castor_29375	3161	310	T	T	C	T	C	T	C	C	T	T	C	T	T	T	C	#N/A	#N/A	42.8571	0.858
Rcr_29376-13641	ricinus_castor_29376	47872	13641	C	C	C	C	C	C	A	C	A	A	C	C	C	C	A	#N/A	#N/A	28.5714	0.988
Rcr_29381-14244	ricinus_castor_29381	52229	14244	A	A	A	A	C	C	C	A	A	C	A	A	C	A	A	#N/A	#N/A	35.7143	0.935
Rcr_29382-5915	ricinus_castor_29382	68134	5915	A	A	C	C	C	C	C	A	C	C	C	C	A	A	C	29382.m000084	NAC domain-containing protein, putative	71.4286	0.714
Rcr_29383-1825	ricinus_castor_29383	16200	1825	C	C	A	C	A	A	C	C	A	A	C	C	C	C	A	#N/A	#N/A	42.8571	0.858
Rcr_29383-2123	ricinus_castor_29383	16200	2123	A	A	G	A	G	G	A	A	G	A	A	G	G	A	G	#N/A	#N/A	50	0.765
Rcr_29383-7855	ricinus_castor_29383	16200	7855	A	A	G	A	G	G	A	G	G	G	G	G	A	A	G	#N/A	#N/A	64.2857	0.813
Rcr_29383-15567	ricinus_castor_29383	16200	15567	G	A	A	G	A	A	G	A	A	G	G	G	G	G	A	#N/A	#N/A	50	0.899
Rcr_29386-10167	ricinus_castor_29386	22149	10167	C	C	C	A	A	C	A	A	C	A	A	C	C	C	C	#N/A	#N/A	42.8571	1
Rcr_29386-14964	ricinus_castor_29386	22149	14964	C	A	C	A	C	A	C	A	A	A	A	A	C	A	C	#N/A	#N/A	64.2857	0.965
Rcr_29386-19970	ricinus_castor_29386	22149	19970	T	T	T	C	C	C	T	T	C	C	T	T	T	C	T	#N/A	#N/A	42.8571	1
Rcr_29387-15025	ricinus_castor_29387	22809	15025	C	A	A	C	A	A	C	C	C	A	A	A	C	C	C	#N/A	#N/A	50	0.899
Rcr_29389-1163	ricinus_castor_29389	7259	1163	A	G	A	A	G	G	A	G	G	A	A	G	A	A	G	#N/A	#N/A	50	0.899
Rcr_29389-6134	ricinus_castor_29389	7259	6134	C	T	C	C	T	C	C	T	T	C	C	T	C	C	C	#N/A	#N/A	35.7143	1
Rcr_29393-9157	ricinus_castor_29393	11102	9157	C	C	T	C	C	T	C	C	T	C	C	C	C	T	C	#N/A	#N/A	28.5714	1
Rcr_29394-1541	ricinus_castor_29394	7974	1541	G	G	A	G	A	A	G	A	A	G	G	A	A	G	G	#N/A	#N/A	50	1
Rcr_29405-40033	ricinus_castor_29405	60523	40033	G	G	G	T	G	G	G	G	G	T	T	G	G	T	T	29405.m000158	glutathione s-transferase, putative	35.7143	1
Rcr_29405-47278	ricinus_castor_29405	60523	47278	A	A	G	G	A	A	G	A	A	G	A	G	A	G	G	29405.m000159	ferredoxin--NADP reductase, putative	50	1
Rcr_29405-51039	ricinus_castor_29405	60523	51039	T	T	T	G	T	T	T	T	T	G	T	G	T	G	G	29405.m000161	cellular nucleic acid binding protein, putative	35.7143	1
Rcr_29405-57188	ricinus_castor_29405	60523	57188	C	C	T	T	C	C	T	C	C	T	T	C	C	T	T	29405.m000162	Protein P21, putative	50	1
Rcr_29406-437	ricinus_castor_29406	3312	437	G	G	G	G	G	G	G	A	G	G	A	A	G	A	G	#N/A	#N/A	28.5714	1
Rcr_29407-2768	ricinus_castor_29407	7470	2768	A	A	G	G	G	G	G	G	G	G	A	A	A	A	G	#N/A	#N/A	64.2857	0.988
Rcr_29407-3194	ricinus_castor_29407	7470	3194	G	G	A	A	A	A	A	A	A	A	G	G	G	G	A	#N/A	#N/A	64.2857	1
Rcr_29408-15241	ricinus_castor_29408	48579	15241	A	G	G	G	A	G	G	G	G	A	G	G	A	G	A	#N/A	#N/A	71.4286	0.965
Rcr_29409-34792	ricinus_castor_29409	243793	34792	A	A	G	A	A	G	G	A	A	G	G	A	A	G	G	29409.m000271	abc transporter, putative	50	0.988
Rcr_29409-89443	ricinus_castor_29409	243793	89443	C	C	T	C	C	C	T	C	C	T	C	C	C	T	C	29409.m000274	S-adenosylmethionine-dependent methyltransferase, putative	28.5714	1
Rcr_29409-191998	ricinus_castor_29409	243793	191998	G	G	G	G	G	G	A	G	G	A	A	G	G	A	G	29409.m000284	S-adenosyl-L-methionine	28.5714	0.899
Rcr_29414-1641	ricinus_castor_29414	3389	1641	G	G	T	T	T	T	T	G	G	G	G	G	G	G	G	#N/A	#N/A	35.7143	1
Rcr_29414-2172	ricinus_castor_29414	3389	2172	C	T	T	C	T	T	C	C	C	T	C	T	T	C	C	#N/A	#N/A	50	1
Rcr_29416-1247	ricinus_castor_29416	3108	1247	C	C	C	C	C	C	T	C	T	T	C	C	T	C	T	#N/A	#N/A	35.7143	1
Rcr_29417-5516	ricinus_castor_29417	53165	5516	A	C	C	C	C	C	C	A	A	C	C	C	C	C	A	#N/A	#N/A	78.5714	0.714
Rcr_29417-8411	ricinus_castor_29417	53165	8411	G	T	T	T	T	G	G	G	G	T	G	T	G	G	G	29417.m000034	binding, putative	42.8571	0.858
Rcr_29417-14220	ricinus_castor_29417	53165	14220	T	T	C	C	C	C	T	T	T	C	T	C	C	T	T	#N/A	#N/A	50	1
Rcr_29418-4305	ricinus_castor_29418	16415	4305	C	T	C	C	T	T	C	T	T	T	C	C	T	C	C	#N/A	#N/A	50	0.988
Rcr_29418-7584	ricinus_castor_29418	16415	7584	G	G	G	G	A	A	A	A	A	A	G	G	G	G	G	#N/A	#N/A	42.8571	1
Rcr_29418-13835	ricinus_castor_29418	16415	13835	C	T	C	C	C	C	T	T	C	T	C	T	C	C	C	#N/A	#N/A	35.7143	1
Rcr_29427-696	ricinus_castor_29427	9248	696	C	C	T	C	T	T	C	T	C	C	C	C	C	C	C	#N/A	#N/A	28.5714	0.935
Rcr_29428-7193	ricinus_castor_29428	170373	7193	A	G	G	G	A	A	A	A	A	A	A	G	A	A	A	29428.m000317	lysyl-tRNA synthetase, putative	28.5714	1	K04567 KARS, lysSlysyl-tRNA synthetase, class II [EC:6.1.1.6]	Genetic Information Processing
Rcr_29428-12938	ricinus_castor_29428	170373	12938	C	C	C	C	A	A	C	A	A	C	C	C	C	A	C	29428.m000318	cytochrome P450, putative	35.7143	1	K00517 E1.14.-.-[EC:1.14.-.-]	Metabolism
Rcr_29428-31024	ricinus_castor_29428	170373	31024	T	T	T	T	G	G	T	G	G	T	T	T	G	G	T	29428.m000319	transcription factor, putative	42.8571	1
Rcr_29428-157264	ricinus_castor_29428	170373	157264	A	C	A	C	C	C	A	A	C	A	A	C	A	C	A	29428.m000333	dead box ATP-dependent RNA helicase, putative	50	0.965
Rcr_29428-163325	ricinus_castor_29428	170373	163325	A	A	G	G	G	G	A	G	G	G	A	G	A	G	A	29428.m000334	amino acid transporter, putative	64.2857	1
Rcr_29430-13377	ricinus_castor_29430	14078	13377	T	T	C	T	C	C	C	T	C	C	C	C	T	T	C	#N/A	#N/A	64.2857	0.899
Rcr_29439-102878	ricinus_castor_29439	108942	102878	T	T	T	T	T	T	G	T	T	G	T	T	G	T	G	29439.m000228	Serine/threonine-protein kinase PBS1, putative	28.5714	1
Rcr_29447-3834	ricinus_castor_29447	25730	3834	A	C	C	A	A	C	A	A	A	C	A	C	A	A	A	29447.m000031	40S ribosomal protein S8, putative	35.7143	1	K02995 RP-S8e, RPS8small subunit ribosomal protein S8e	Genetic Information Processing
Rcr_29449-8225	ricinus_castor_29449	10961	8225	C	C	T	C	T	T	C	T	T	T	C	T	C	C	C	#N/A	#N/A	50	0.996
Rcr_29450-3537	ricinus_castor_29450	44455	3537	C	T	T	C	T	T	C	T	T	T	T	T	T	C	T	#N/A	#N/A	78.5714	1
Rcr_29450-15121	ricinus_castor_29450	44455	15121	C	T	T	C	T	T	C	T	T	T	T	T	T	C	T	#N/A	#N/A	78.5714	0.988
Rcr_29450-18531	ricinus_castor_29450	44455	18531	C	A	A	C	A	A	C	A	A	A	A	A	A	C	A	#N/A	#N/A	78.5714	1
Rcr_29451-3854	ricinus_castor_29451	22692	3854	G	G	G	G	A	A	A	G	G	A	G	G	G	G	G	29451.m000049	ubiquitin-protein ligase, putative	28.5714	1
Rcr_29451-10220	ricinus_castor_29451	22692	10220	G	A	G	G	A	A	A	G	G	A	G	G	A	G	G	#N/A	#N/A	42.8571	1
Rcr_29452-2053	ricinus_castor_29452	10035	2053	A	A	C	A	C	C	A	C	C	A	A	C	A	A	C	#N/A	#N/A	50	1
Rcr_29453-8239	ricinus_castor_29453	63005	8239	T	T	T	T	C	C	C	T	T	C	C	T	T	C	C	#N/A	#N/A	50	1
Rcr_29453-26458	ricinus_castor_29453	63005	26458	T	T	C	C	C	T	C	T	T	T	T	T	T	T	C	29453.m000062	BRASSINOSTEROID INSENSITIVE 1-associated receptor kinase 1 precursor, putative	35.7143	1
Rcr_29453-40905	ricinus_castor_29453	63005	40905	C	A	A	A	A	C	A	C	C	C	A	C	C	C	A	29453.m000063	ATATH13, putative	50	0.935
Rcr_29457-9477	ricinus_castor_29457	15989	9477	A	G	G	A	G	G	G	G	G	G	A	G	A	G	G	#N/A	#N/A	78.5714	0.965
Rcr_29459-2456	ricinus_castor_29459	59664	2456	A	G	G	A	G	G	G	G	G	G	G	G	A	A	G	#N/A	#N/A	78.5714	1
Rcr_29460-14030	ricinus_castor_29460	83677	14030	A	A	A	A	G	G	G	G	G	A	A	G	G	A	G	#N/A	#N/A	57.1429	1
Rcr_29461-75147	ricinus_castor_29461	133232	75147	T	T	C	T	C	T	T	T	C	T	C	C	T	C	C	#N/A	#N/A	50	0.965
Rcr_29462-150506	ricinus_castor_29462	300405	150506	T	T	T	T	C	C	T	T	C	C	T	T	T	T	T	29462.m000377	DNA ligase IV, putative	28.5714	1
Rcr_29462-162275	ricinus_castor_29462	300405	162275	T	C	T	T	C	C	T	T	C	C	T	C	T	T	T	29462.m000377	DNA ligase IV, putative	42.8571	1
Rcr_29462-196591	ricinus_castor_29462	300405	196591	C	T	C	C	T	T	C	C	T	T	C	T	C	C	C	29462.m000379	maf protein, putative	42.8571	1
Rcr_29462-207041	ricinus_castor_29462	300405	207041	C	T	C	C	T	T	C	C	T	T	C	T	C	C	C	29462.m000380	ubiquinone/menaquinone biosynthesis methyltransferase, putative	42.8571	1	K06127 COQ5ubiquinone biosynthesis methyltransferase [EC:2.1.1.201]	Metabolism
Rcr_29462-210628	ricinus_castor_29462	300405	210628	T	C	T	T	C	C	T	T	C	C	T	C	T	T	T	29462.m000380	ubiquinone/menaquinone biosynthesis methyltransferase, putative	42.8571	0.976	K06127 COQ5ubiquinone biosynthesis methyltransferase [EC:2.1.1.201]	Metabolism
Rcr_29463-12394	ricinus_castor_29463	14125	12394	G	A	A	G	A	A	G	A	A	A	A	A	A	G	A	#N/A	#N/A	78.5714	1
Rcr_29467-15344	ricinus_castor_29467	52166	15344	T	T	C	T	C	C	C	T	C	C	T	T	C	C	C	#N/A	#N/A	64.2857	1
Rcr_29468-19884	ricinus_castor_29468	25269	19884	C	C	C	T	C	C	T	C	T	T	T	C	C	C	T	#N/A	#N/A	42.8571	0.858
Rcr_29471-5047	ricinus_castor_29471	6516	5047	T	T	T	T	T	T	C	T	C	C	T	T	C	T	C	#N/A	#N/A	35.7143	0.899
Rcr_29472-26688	ricinus_castor_29472	32669	26688	A	A	A	G	A	A	A	G	A	A	A	A	G	G	A	#N/A	#N/A	28.5714	0.965
Rcr_29473-6109	ricinus_castor_29473	19013	6109	C	C	T	T	T	T	T	T	T	T	T	T	C	T	C	#N/A	#N/A	78.5714	0.935
Rcr_29475-38126	ricinus_castor_29475	101576	38126	C	C	C	T	T	T	T	C	C	T	C	T	C	C	T	29475.m000230	pullulanase, putative	50	0.988
Rcr_29475-39503	ricinus_castor_29475	101576	39503	A	C	C	C	A	C	A	C	C	C	A	C	C	C	C	29475.m000230	pullulanase, putative	78.5714	0.935
Rcr_29475-50611	ricinus_castor_29475	101576	50611	C	A	A	A	C	A	C	A	A	A	C	A	C	A	A	29475.m000231	PP2A regulatory subunit TAP46, putative	71.4286	0.988
Rcr_29475-61947	ricinus_castor_29475	101576	61947	T	T	C	C	T	C	T	C	C	C	T	C	C	C	C	29475.m000234	pentatricopeptide repeat-containing protein, putative	71.4286	1
Rcr_29475-93732	ricinus_castor_29475	101576	93732	T	T	C	C	C	C	T	C	C	T	T	C	C	C	C	29475.m000238	rab1, putative	71.4286	1
Rcr_29477-747	ricinus_castor_29477	12174	747	G	G	A	A	A	A	A	G	A	A	A	A	G	G	A	#N/A	#N/A	71.4286	0.899
Rcr_29477-6342	ricinus_castor_29477	12174	6342	T	C	C	C	C	C	C	T	C	C	T	C	T	T	T	29477.m000021	Nodulin, putative	64.2857	1
Rcr_29478-16644	ricinus_castor_29478	38663	16644	T	T	C	C	C	T	T	C	C	C	C	T	C	C	T	#N/A	#N/A	64.2857	1
Rcr_29479-14108	ricinus_castor_29479	39337	14108	C	T	T	C	T	C	T	C	T	T	T	C	C	C	T	29479.m000068	chaperone protein DNAj, putative	57.1429	0.988
Rcr_29479-19932	ricinus_castor_29479	39337	19932	G	G	A	G	A	A	A	G	A	A	A	A	G	G	A	29479.m000069	sulfate transporter, putative	64.2857	1
Rcr_29481-4842	ricinus_castor_29481	23984	4842	A	A	G	G	G	G	A	G	G	G	G	G	A	G	G	#N/A	#N/A	78.5714	0.988
Rcr_29482-27067	ricinus_castor_29482	85631	27067	T	T	C	T	C	C	T	T	C	T	C	C	T	T	C	29482.m000171	Cellulose synthase A catalytic subunit 3 [UDP-forming], putative	50	1
Rcr_29482-30741	ricinus_castor_29482	85631	30741	C	C	T	C	T	T	C	C	T	C	C	T	C	C	T	29482.m000172	pentatricopeptide repeat-containing protein, putative	42.8571	1
Rcr_29482-32042	ricinus_castor_29482	85631	32042	G	G	T	T	T	T	T	G	T	T	T	T	G	T	T	29482.m000172	pentatricopeptide repeat-containing protein, putative	78.5714	1
Rcr_29482-76893	ricinus_castor_29482	85631	76893	T	T	G	G	T	T	T	T	G	T	G	T	T	G	G	29482.m000178	Cell division protein kinase, putative	42.8571	1
Rcr_29484-10055	ricinus_castor_29484	12506	10055	T	C	T	T	T	T	T	T	T	T	T	T	C	C	C	#N/A	#N/A	28.5714	0.935
Rcr_29484-10271	ricinus_castor_29484	12506	10271	C	C	C	C	C	C	C	C	C	A	C	A	A	A	C	#N/A	#N/A	28.5714	1
Rcr_29486-9337	ricinus_castor_29486	14094	9337	T	T	C	C	C	C	T	C	C	C	C	C	T	C	T	#N/A	#N/A	71.4286	0.935
Rcr_29488-32359	ricinus_castor_29488	120813	32359	G	G	A	G	A	A	G	A	A	A	A	A	A	A	A	#N/A	#N/A	78.5714	0.965
Rcr_29489-10739	ricinus_castor_29489	80100	10739	A	A	G	G	A	A	G	A	G	A	A	G	A	A	A	29489.m000170	pla2g4b, putative	35.7143	0.949	Phospholipase A2 (cytosolic-type)	Biosynthesis of fatty acids and triacylglycerol
Rcr_29489-18944	ricinus_castor_29489	80100	18944	T	T	C	C	T	T	C	T	C	T	T	C	T	T	T	29489.m000171	pheophorbide A oxygenase, putative	35.7143	1
Rcr_29490-15988	ricinus_castor_29490	19171	15988	G	G	T	G	G	T	G	T	G	T	G	T	G	G	G	#N/A	#N/A	35.7143	1
Rcr_29491-4525	ricinus_castor_29491	25158	4525	G	G	A	A	A	G	A	A	A	G	A	G	G	G	G	#N/A	#N/A	50	1
Rcr_29491-16068	ricinus_castor_29491	25158	16068	A	A	G	G	G	A	G	G	G	A	A	A	A	A	A	29491.m000091	Serine/threonine-protein kinase PBS1, putative	42.8571	0.965
Rcr_29491-17318	ricinus_castor_29491	25158	17318	T	T	C	C	C	T	C	C	C	T	C	T	T	T	T	29491.m000091	Serine/threonine-protein kinase PBS1, putative	50	1
Rcr_29492-31914	ricinus_castor_29492	39392	31914	A	A	G	A	G	G	G	A	G	G	A	G	A	G	G	#N/A	#N/A	64.2857	0.988
Rcr_29494-11339	ricinus_castor_29494	19243	11339	G	T	T	G	T	T	G	T	G	G	G	T	G	T	G	#N/A	#N/A	50	0.935
Rcr_29496-70428	ricinus_castor_29496	99356	70428	G	A	A	G	G	A	A	A	G	G	G	A	G	A	A	#N/A	#N/A	57.1429	1
Rcr_29497-200711	ricinus_castor_29497	236959	200711	T	T	C	T	C	C	C	C	C	C	C	C	T	C	C	29497.m000089	ATP binding protein, putative	78.5714	1
Rcr_29498-795	ricinus_castor_29498	7024	795	T	T	T	T	C	T	T	C	T	T	T	C	T	C	T	#N/A	#N/A	28.5714	1
Rcr_29498-2566	ricinus_castor_29498	7024	2566	A	A	A	A	C	A	A	C	A	A	A	C	A	C	A	#N/A	#N/A	28.5714	1
Rcr_29499-18727	ricinus_castor_29499	26186	18727	G	A	A	G	A	A	A	A	A	A	A	G	G	A	A	#N/A	#N/A	78.5714	0.935
Rcr_29502-16388	ricinus_castor_29502	18333	16388	A	A	A	G	A	A	G	A	G	G	A	A	G	G	G	#N/A	#N/A	50	0.714
Rcr_29504-4698	ricinus_castor_29504	26348	4698	G	A	A	G	A	A	G	A	G	G	G	A	G	A	G	#N/A	#N/A	50	1
Rcr_29504-19602	ricinus_castor_29504	26348	19602	C	C	A	A	A	A	A	A	A	A	C	A	C	A	A	#N/A	#N/A	78.5714	1
Rcr_29505-14669	ricinus_castor_29505	19821	14669	G	T	T	G	T	T	T	T	T	T	G	T	T	G	T	#N/A	#N/A	78.5714	0.765
Rcr_29506-8274	ricinus_castor_29506	101879	8274	G	G	A	A	G	A	A	G	G	G	G	A	G	G	G	29506.m000163	GMP synthase, putative	35.7143	1
Rcr_29506-31923	ricinus_castor_29506	101879	31923	T	G	G	G	T	T	G	T	T	T	T	G	T	T	T	29506.m000165	serine-threonine protein kinase, plant-type, putative	35.7143	0.988
Rcr_29506-56894	ricinus_castor_29506	101879	56894	C	A	A	C	C	A	C	C	C	C	C	A	C	C	C	29506.m000169	dynamin, putative	28.5714	1	K17065 DNM1Ldynamin 1-like protein [EC:3.6.5.5]	Environmental Information Processing
Rcr_29506-73708	ricinus_castor_29506	101879	73708	A	C	C	A	A	C	A	A	A	A	A	C	A	A	A	29506.m000171	EXECUTER1 protein, chloroplast precursor, putative	28.5714	1
Rcr_29507-10091	ricinus_castor_29507	20350	10091	T	T	T	T	G	G	T	G	G	T	T	T	G	T	G	#N/A	#N/A	42.8571	0.935
Rcr_29507-17607	ricinus_castor_29507	20350	17607	A	A	A	A	G	G	A	G	G	A	A	A	G	A	G	#N/A	#N/A	42.8571	1
Rcr_29509-9573	ricinus_castor_29509	18164	9573	G	G	A	A	A	G	G	G	A	G	G	G	A	A	G	#N/A	#N/A	42.8571	0.988
Rcr_29510-6118	ricinus_castor_29510	9052	6118	G	G	A	G	A	G	G	A	G	A	G	G	G	A	G	#N/A	#N/A	35.7143	1
Rcr_29510-6557	ricinus_castor_29510	9052	6557	T	C	C	T	C	T	T	T	C	T	T	C	T	C	T	#N/A	#N/A	42.8571	1
Rcr_29511-3239	ricinus_castor_29511	12092	3239	A	A	G	A	G	G	A	G	G	A	A	G	A	A	A	#N/A	#N/A	42.8571	0.988
Rcr_29511-6733	ricinus_castor_29511	12092	6733	A	G	G	A	G	G	A	A	G	A	A	A	A	A	A	#N/A	#N/A	35.7143	1
Rcr_29512-20647	ricinus_castor_29512	69824	20647	A	A	G	A	G	G	A	A	G	A	A	G	A	A	A	#N/A	#N/A	35.7143	0.976
Rcr_29515-3608	ricinus_castor_29515	8376	3608	C	T	T	C	T	T	C	T	T	T	C	T	C	C	C	#N/A	#N/A	57.1429	1
Rcr_29515-4475	ricinus_castor_29515	8376	4475	C	C	T	C	T	T	C	T	T	C	T	T	C	C	T	#N/A	#N/A	57.1429	1
Rcr_29515-5340	ricinus_castor_29515	8376	5340	T	T	G	T	T	G	T	G	G	T	T	G	T	T	G	#N/A	#N/A	42.8571	1
Rcr_29516-3902	ricinus_castor_29516	15554	3902	A	G	G	A	G	G	G	G	G	G	G	G	A	A	G	#N/A	#N/A	78.5714	0.899
Rcr_29517-13872	ricinus_castor_29517	24484	13872	C	C	C	A	C	A	C	C	C	A	C	C	C	A	A	#N/A	#N/A	35.7143	1
Rcr_29517-16020	ricinus_castor_29517	24484	16020	G	G	G	A	G	A	G	G	G	A	G	G	A	A	A	#N/A	#N/A	42.8571	0.868
Rcr_29519-17235	ricinus_castor_29519	40571	17235	T	G	G	T	G	G	T	G	G	G	T	G	G	T	G	#N/A	#N/A	71.4286	1
Rcr_29520-42163	ricinus_castor_29520	70513	42163	C	A	A	A	A	C	C	A	A	A	A	A	C	A	A	#N/A	#N/A	78.5714	1
Rcr_29522-66773	ricinus_castor_29522	102788	66773	C	T	C	C	C	C	T	C	T	C	C	T	C	C	C	#N/A	#N/A	28.5714	0.765
Rcr_29528-29308	ricinus_castor_29528	38027	29308	A	A	G	A	A	G	G	A	G	G	A	G	A	A	G	#N/A	#N/A	50	1
Rcr_29531-8080	ricinus_castor_29531	61726	8080	T	T	C	T	T	T	C	T	C	C	T	C	T	T	T	#N/A	#N/A	35.7143	1
Rcr_29531-55388	ricinus_castor_29531	61726	55388	A	G	G	A	G	A	G	A	G	G	G	A	A	A	G	#N/A	#N/A	57.1429	1
Rcr_29531-57217	ricinus_castor_29531	61726	57217	G	T	T	G	T	T	G	G	T	T	T	T	G	G	T	#N/A	#N/A	64.2857	0.935
Rcr_29532-35493	ricinus_castor_29532	38648	35493	A	G	G	G	G	G	A	G	G	G	A	A	A	G	A	#N/A	#N/A	64.2857	1
Rcr_29532-37446	ricinus_castor_29532	38648	37446	G	A	A	A	A	A	G	A	A	A	G	A	A	A	G	#N/A	#N/A	78.5714	0.988
Rcr_29533-22191	ricinus_castor_29533	76312	22191	G	A	A	G	A	A	A	G	A	A	A	A	G	G	A	#N/A	#N/A	71.4286	1
Rcr_29533-23111	ricinus_castor_29533	76312	23111	C	C	C	C	T	T	C	C	T	C	T	T	C	C	T	#N/A	#N/A	42.8571	1
Rcr_29534-2301	ricinus_castor_29534	28075	2301	C	T	T	T	C	T	C	C	C	T	T	T	T	C	C	#N/A	#N/A	57.1429	0.935
Rcr_29536-22353	ricinus_castor_29536	28092	22353	A	C	C	C	C	C	A	C	C	C	C	C	A	C	A	#N/A	#N/A	78.5714	0.988
Rcr_29538-5367	ricinus_castor_29538	6248	5367	A	A	A	G	A	G	A	A	A	G	A	A	A	G	G	#N/A	#N/A	35.7143	0.988
Rcr_29539-4346	ricinus_castor_29539	17298	4346	A	A	G	A	G	G	G	A	G	G	A	G	A	A	A	#N/A	#N/A	50	0.858
Rcr_29540-7589	ricinus_castor_29540	17544	7589	G	G	G	A	G	G	G	A	G	G	G	G	A	A	G	#N/A	#N/A	28.5714	1
Rcr_29542-30626	ricinus_castor_29542	65117	30626	A	C	C	C	C	C	A	C	C	C	A	C	C	C	A	#N/A	#N/A	78.5714	0.965
Rcr_29543-22945	ricinus_castor_29543	54078	22945	C	C	C	C	T	T	T	T	T	T	C	T	C	T	T	#N/A	#N/A	64.2857	0.765
Rcr_29544-96154	ricinus_castor_29544	100449	96154	T	T	T	T	G	T	T	T	T	T	G	G	T	G	T	#N/A	#N/A	28.5714	1
Rcr_29545-12668	ricinus_castor_29545	38961	12668	C	C	T	T	T	T	C	T	T	T	C	T	C	T	C	#N/A	#N/A	64.2857	0.858
Rcr_29546-6914	ricinus_castor_29546	9480	6914	T	T	T	T	C	C	T	C	C	T	C	C	C	T	T	#N/A	#N/A	50	0.965
Rcr_29547-274	ricinus_castor_29547	23439	274	T	C	C	T	C	T	T	T	T	T	C	C	T	T	T	#N/A	#N/A	35.7143	0.899
Rcr_29548-12253	ricinus_castor_29548	14614	12253	T	C	C	T	C	C	T	C	C	C	C	C	T	T	C	#N/A	#N/A	71.4286	1
Rcr_29549-1577	ricinus_castor_29549	14896	1577	T	T	C	T	T	C	C	C	C	T	T	C	T	T	T	#N/A	#N/A	42.8571	1
Rcr_29551-34544	ricinus_castor_29551	57005	34544	T	T	T	C	T	T	T	C	T	T	T	T	C	C	T	#N/A	#N/A	28.5714	0.935
Rcr_29553-2379	ricinus_castor_29553	2627	2379	A	A	G	G	G	G	A	G	A	G	G	A	A	A	G	#N/A	#N/A	57.1429	1
Rcr_29554-3944	ricinus_castor_29554	14895	3944	T	C	C	T	C	T	T	T	C	T	C	C	C	C	C	#N/A	#N/A	64.2857	0.965
Rcr_29555-10339	ricinus_castor_29555	29779	10339	T	C	T	C	C	T	T	C	C	C	T	T	T	T	T	#N/A	#N/A	42.8571	0.965
Rcr_29555-23290	ricinus_castor_29555	29779	23290	A	C	A	A	A	A	A	C	C	C	A	C	C	A	A	#N/A	#N/A	42.8571	1
Rcr_29556-13511	ricinus_castor_29556	32078	13511	C	C	C	C	A	C	C	A	A	C	A	A	A	C	C	#N/A	#N/A	42.8571	1
Rcr_29556-19167	ricinus_castor_29556	32078	19167	C	T	C	T	C	T	C	C	T	T	T	T	C	C	C	#N/A	#N/A	50	0.899
Rcr_29556-19905	ricinus_castor_29556	32078	19905	C	C	A	A	A	A	C	A	C	A	A	C	C	C	C	#N/A	#N/A	50	1
Rcr_29557-33943	ricinus_castor_29557	46789	33943	C	A	C	C	A	C	A	C	C	A	C	A	C	C	A	#N/A	#N/A	42.8571	0.858
Rcr_29559-33599	ricinus_castor_29559	52279	33599	C	T	T	C	C	T	C	C	T	T	T	T	T	C	C	#N/A	#N/A	57.1429	0.858
Rcr_29561-12180	ricinus_castor_29561	19937	12180	C	C	T	C	T	C	C	T	T	T	C	T	T	C	T	#N/A	#N/A	57.1429	1
Rcr_29562-84	ricinus_castor_29562	4468	84	G	G	T	T	T	G	T	T	T	G	G	G	G	T	G	#N/A	#N/A	50	1
Rcr_29566-805	ricinus_castor_29566	3320	805	C	A	C	C	C	C	C	C	A	A	A	C	A	C	A	#N/A	#N/A	42.8571	1
Rcr_29567-1111	ricinus_castor_29567	2340	1111	T	T	C	T	C	C	T	C	T	T	T	T	T	T	T	#N/A	#N/A	28.5714	0.965
Rcr_29568-26380	ricinus_castor_29568	146185	26380	C	A	A	A	A	A	C	A	C	A	C	A	C	A	A	29568.m000279	cyclin d, putative	71.4286	1
Rcr_29568-64166	ricinus_castor_29568	146185	64166	A	G	G	G	G	G	G	G	A	G	A	G	A	G	G	29568.m000284	zinc finger protein, putative	78.5714	0.915
Rcr_29568-73623	ricinus_castor_29568	146185	73623	G	G	T	T	T	T	G	T	G	T	G	T	G	T	T	29568.m000287	amino acid transporter, putative	64.2857	1
Rcr_29568-95238	ricinus_castor_29568	146185	95238	T	C	C	C	C	C	T	C	T	C	T	C	T	C	C	29568.m000289	laccase, putative	71.4286	1
Rcr_29568-114614	ricinus_castor_29568	146185	114614	T	G	G	G	G	G	G	G	T	T	T	G	T	G	G	29568.m000291	zinc finger protein, putative	71.4286	1
Rcr_29569-41416	ricinus_castor_29569	81108	41416	A	A	G	G	G	G	G	G	G	G	A	G	A	G	G	#N/A	#N/A	78.5714	1
Rcr_29569-55693	ricinus_castor_29569	81108	55693	A	A	G	G	G	G	G	G	G	A	A	G	A	A	A	29569.m000151	fructokinase, putative	57.1429	0.915	K00847 E2.7.1.4, scrKfructokinase [EC:2.7.1.4]	Metabolism
Rcr_29569-58267	ricinus_castor_29569	81108	58267	G	G	A	A	A	A	A	A	A	A	G	A	G	G	G	29569.m000151	fructokinase, putative	64.2857	0.899	K00847 E2.7.1.4, scrKfructokinase [EC:2.7.1.4]	Metabolism
Rcr_29570-12234	ricinus_castor_29570	16112	12234	T	T	C	T	C	C	T	C	T	T	C	C	T	T	T	#N/A	#N/A	42.8571	0.714
Rcr_29571-2078	ricinus_castor_29571	2718	2078	T	C	C	T	T	T	T	C	T	T	T	T	T	C	T	#N/A	#N/A	28.5714	0.899
Rcr_29572-18702	ricinus_castor_29572	22065	18702	G	A	A	G	A	A	G	A	G	G	G	A	G	A	G	#N/A	#N/A	50	0.813
Rcr_29572-19443	ricinus_castor_29572	22065	19443	A	G	G	A	G	A	A	G	A	A	G	A	A	G	A	#N/A	#N/A	42.8571	1
Rcr_29572-21235	ricinus_castor_29572	22065	21235	A	G	G	A	G	G	A	G	A	A	A	G	A	G	A	#N/A	#N/A	50	1
Rcr_29574-4880	ricinus_castor_29574	7426	4880	A	A	G	A	G	A	A	G	A	A	A	G	G	G	G	#N/A	#N/A	50	1
Rcr_29576-51443	ricinus_castor_29576	111856	51443	A	A	G	G	G	G	G	G	G	G	A	A	A	A	G	29576.m000228	Exocyst complex component, putative	64.2857	0.935	K17637 EXOC2, SEC5exocyst complex component 2	Environmental Information Processing
Rcr_29576-62817	ricinus_castor_29576	111856	62817	C	C	T	T	T	T	T	T	T	T	C	C	T	C	T	29576.m000229	Fructose-1,6-bisphosphatase, cytosolic, putative	71.4286	1
Rcr_29577-164579	ricinus_castor_29577	229306	164579	T	T	T	G	G	G	G	G	G	G	G	G	T	G	G	29577.m000460	conserved hypothetical protein	78.5714	0.765
Rcr_29577-168901	ricinus_castor_29577	229306	168901	T	T	T	G	G	G	G	G	G	G	T	G	T	G	G	29577.m000461	Disease resistance protein RPH8A, putative	71.4286	0.858
Rcr_29577-169977	ricinus_castor_29577	229306	169977	C	T	C	T	T	T	T	T	T	T	C	T	C	T	T	29577.m000461	Disease resistance protein RPH8A, putative	78.5714	1
Rcr_29578-121555	ricinus_castor_29578	269646	121555	A	G	G	A	G	G	G	G	G	G	G	A	A	G	G	#N/A	#N/A	78.5714	0.899
Rcr_29579-41082	ricinus_castor_29579	134224	41082	A	A	G	A	A	A	G	A	A	A	G	A	A	G	A	29579.m000199	NADH-ubiquinone oxidoreductase, putative	28.5714	0.965	K03934 NDUFS1NADH dehydrogenase (ubiquinone) Fe-S protein 1 [EC:1.6.5.3 1.6.99.3]	Metabolism
Rcr_29580-230428	ricinus_castor_29580	274231	230428	T	T	G	G	G	G	G	G	G	G	G	G	T	G	T	#N/A	#N/A	78.5714	1
Rcr_29581-11890	ricinus_castor_29581	147805	11890	A	A	G	A	A	A	G	G	A	A	A	G	G	A	A	#N/A	#N/A	35.7143	1
Rcr_29582-100040	ricinus_castor_29582	144473	100040	C	C	A	C	A	A	A	C	A	A	C	A	C	C	A	29582.m000250	X-ray repair cross complementing protein 3, xrcc3, putative	57.1429	1	K10880 XRCC3DNA-repair protein XRCC3	Genetic Information Processing
Rcr_29582-101485	ricinus_castor_29582	144473	101485	A	G	G	A	G	G	G	A	G	G	G	G	A	A	G	#N/A	#N/A	71.4286	1
Rcr_29582-120945	ricinus_castor_29582	144473	120945	G	G	A	G	A	A	A	G	A	A	A	A	G	G	A	29582.m000252	[ribulose-bisphosphate carboxylase]-lysine N-methyltransferase, putative	64.2857	0.935
Rcr_29583-24650	ricinus_castor_29583	121433	24650	A	A	G	G	A	A	G	A	A	G	A	G	A	G	A	#N/A	#N/A	42.8571	0.79
Rcr_29583-106978	ricinus_castor_29583	121433	106978	A	C	A	A	C	A	A	A	A	A	C	A	A	A	C	#N/A	#N/A	28.5714	1
Rcr_29584-37186	ricinus_castor_29584	114747	37186	T	T	G	G	G	G	T	T	G	T	T	T	G	T	T	29584.m000239	ring finger protein, putative	42.8571	1
Rcr_29584-42469	ricinus_castor_29584	114747	42469	A	A	G	G	G	G	A	A	G	A	G	A	A	A	A	29584.m000240	kinesin light chain, putative	42.8571	0.965
Rcr_29584-54301	ricinus_castor_29584	114747	54301	G	G	G	G	G	G	A	G	G	G	A	A	A	G	A	29584.m000242	heat shock protein 70 (HSP70)-interacting protein, putative	35.7143	1
Rcr_29585-14910	ricinus_castor_29585	268050	14910	C	C	C	T	C	C	C	C	T	T	T	C	C	C	C	29585.m000574	heat shock protein, putative	28.5714	1	K03283 HSPA1_8heat shock 70kDa protein 1/8	Cellular Processes;Environmental Information Processing;Genetic Information Processing
Rcr_29585-27385	ricinus_castor_29585	268050	27385	T	T	C	T	C	C	T	T	C	C	T	T	T	C	T	29585.m000575	ubiquitin-conjugating enzyme E2 G, putative	42.8571	0.988	K10575 UBE2G1, UBC7ubiquitin-conjugating enzyme E2 G1 [EC:6.3.2.19]	Genetic Information Processing
Rcr_29585-27682	ricinus_castor_29585	268050	27682	C	C	T	C	T	T	C	C	T	T	C	C	C	T	C	29585.m000575	ubiquitin-conjugating enzyme E2 G, putative	42.8571	0.988	K10575 UBE2G1, UBC7ubiquitin-conjugating enzyme E2 G1 [EC:6.3.2.19]	Genetic Information Processing
Rcr_29585-47226	ricinus_castor_29585	268050	47226	T	C	C	T	C	C	C	T	T	T	T	C	T	C	T	29585.m000578	dtdp-glucose 4-6-dehydratase, putative	50	0.965
Rcr_29585-51818	ricinus_castor_29585	268050	51818	C	T	T	C	T	T	T	C	C	C	C	T	C	T	C	29585.m000579	methionine-tRNA synthetase, putative	50	1	K01874 MARS, metGmethionyl-tRNA synthetase [EC:6.1.1.10]	Genetic Information Processing;Metabolism
Rcr_29585-266878	ricinus_castor_29585	268050	266878	A	A	G	A	G	G	A	G	A	A	G	A	A	A	A	29585.m000611	nucleic acid binding protein, putative	35.7143	0.976
Rcr_29586-28400	ricinus_castor_29586	283007	28400	T	C	T	C	T	C	T	C	T	C	T	C	C	T	C	29586.m000598	serine-threonine protein kinase, putative	57.1429	1	K06272 ILKintegrin-linked kinase [EC:2.7.11.1]	Cellular Processes
Rcr_29586-68912	ricinus_castor_29586	283007	68912	C	C	T	T	C	T	T	C	C	C	T	C	C	C	T	29586.m000603	DNA ligase I, putative	42.8571	1
Rcr_29586-75703	ricinus_castor_29586	283007	75703	G	G	A	A	G	A	A	G	G	G	A	G	G	G	A	29586.m000604	anti-silencing protein, putative	42.8571	0.965
Rcr_29586-94076	ricinus_castor_29586	283007	94076	G	G	A	G	G	A	A	G	G	G	G	G	G	G	A	29586.m000606	2-hydroxyphytanoyl-CoA lyase, putative	28.5714	1	K12261 HACL12-hydroxyacyl-CoA lyase 1 [EC:4.1.-.-]	Cellular Processes
Rcr_29586-95462	ricinus_castor_29586	283007	95462	G	G	A	G	G	A	A	A	G	G	A	G	G	G	A	29586.m000606	2-hydroxyphytanoyl-CoA lyase, putative	42.8571	0.899	K12261 HACL12-hydroxyacyl-CoA lyase 1 [EC:4.1.-.-]	Cellular Processes
Rcr_29586-109115	ricinus_castor_29586	283007	109115	T	T	C	T	T	C	C	C	T	T	C	T	C	T	C	29586.m000610	TRANSPARENT TESTA 12 protein, putative	50	1
Rcr_29586-201767	ricinus_castor_29586	283007	201767	A	A	G	A	A	A	G	A	A	G	G	A	A	G	G	29586.m000622	ATP binding protein, putative	42.8571	1
Rcr_29586-215414	ricinus_castor_29586	283007	215414	T	T	C	C	T	T	C	T	T	C	C	T	T	C	C	29586.m000625	Myosin heavy chain, putative	50	0.965
Rcr_29586-216909	ricinus_castor_29586	283007	216909	C	C	T	T	C	C	T	C	C	T	T	C	C	T	T	29586.m000625	Myosin heavy chain, putative	50	1
Rcr_29586-241638	ricinus_castor_29586	283007	241638	T	T	G	G	T	T	G	T	T	G	T	G	T	G	G	29586.m000627	muconate cycloisomerase, putative	50	1
Rcr_29587-22244	ricinus_castor_29587	145120	22244	C	C	C	C	T	T	C	T	T	T	C	T	T	C	C	29587.m000222	60S ribosomal protein L35, putative	50	0.899	K02918 RP-L35e, RPL35large subunit ribosomal protein L35e	Genetic Information Processing
Rcr_29587-93861	ricinus_castor_29587	145120	93861	C	C	T	C	T	C	C	T	T	T	C	C	C	C	C	29587.m000227	conserved hypothetical protein	35.7143	0.949
Rcr_29588-39042	ricinus_castor_29588	318841	39042	T	G	T	T	T	G	T	G	T	T	G	G	G	T	T	29588.m000852	metal transporter, putative	42.8571	0.935
Rcr_29588-179206	ricinus_castor_29588	318841	179206	G	G	G	A	G	G	A	A	G	G	A	G	A	G	G	29588.m000872	plant poly(A)+ RNA export protein, putative	35.7143	1	K14298 RAE1mRNA export factor	Genetic Information Processing
Rcr_29588-279197	ricinus_castor_29588	318841	279197	A	A	G	A	G	G	G	G	G	G	G	G	A	G	G	#N/A	#N/A	78.5714	1
Rcr_29589-70271	ricinus_castor_29589	538296	70271	C	A	A	C	A	C	C	C	C	C	C	A	A	C	C	29589.m001230	Transmembrane protein, putative	35.7143	1	K00902 E2.7.1.108dolichol kinase [EC:2.7.1.108]	Metabolism
Rcr_29589-71138	ricinus_castor_29589	538296	71138	G	A	A	G	A	G	G	G	G	G	G	A	A	G	G	29589.m001230	Transmembrane protein, putative	35.7143	1	K00902 E2.7.1.108dolichol kinase [EC:2.7.1.108]	Metabolism
Rcr_29589-154642	ricinus_castor_29589	538296	154642	C	T	C	T	T	T	T	T	T	T	T	T	C	C	T	29589.m001240	alpha-l-fucosidase, putative	78.5714	1	K01206 FUCAalpha-L-fucosidase [EC:3.2.1.51]	Metabolism
Rcr_29589-156588	ricinus_castor_29589	538296	156588	G	G	A	A	A	A	A	A	A	A	A	A	G	G	A	29589.m001240	alpha-l-fucosidase, putative	78.5714	1	K01206 FUCAalpha-L-fucosidase [EC:3.2.1.51]	Metabolism
Rcr_29589-168824	ricinus_castor_29589	538296	168824	G	A	G	A	A	A	A	A	A	A	A	A	G	G	G	29589.m001244	Serine carboxypeptidase, putative	71.4286	1
Rcr_29589-187974	ricinus_castor_29589	538296	187974	T	C	C	C	C	T	T	C	C	T	T	C	T	T	T	29589.m001246	Xyloglucan endotransglucosylase/hydrolase protein 2 precursor, putative	50	1
Rcr_29589-195973	ricinus_castor_29589	538296	195973	T	T	C	T	T	C	C	T	T	C	C	T	T	T	C	29589.m001247	transferase, putative	42.8571	0.988
Rcr_29589-245560	ricinus_castor_29589	538296	245560	T	C	T	C	C	T	T	T	T	T	C	C	T	T	C	29589.m001253	DNA ligase I, putative	42.8571	1	K10747 LIG1DNA ligase 1 [EC:6.5.1.1]	Genetic Information Processing
Rcr_29589-351994	ricinus_castor_29589	538296	351994	C	C	C	A	A	C	A	C	A	A	A	A	C	C	A	29589.m001268	bromodomain-containing protein, putative	57.1429	0.915
Rcr_29589-482817	ricinus_castor_29589	538296	482817	C	C	A	C	A	A	C	A	A	C	A	A	A	C	A	29589.m001289	lysosomal pro-X carboxypeptidase, putative	64.2857	1
Rcr_29589-494249	ricinus_castor_29589	538296	494249	G	A	A	G	A	A	G	A	A	G	A	A	A	G	A	29589.m001291	transferase, transferring glycosyl groups, putative	71.4286	1
Rcr_29589-519743	ricinus_castor_29589	538296	519743	C	T	T	C	T	T	T	C	T	C	C	T	T	C	C	29589.m001294	Aspartic proteinase Asp1 precursor, putative	57.1429	1
Rcr_29589-522692	ricinus_castor_29589	538296	522692	C	T	T	C	T	T	T	C	T	C	C	T	T	C	C	29589.m001294	Aspartic proteinase Asp1 precursor, putative	57.1429	1
Rcr_29591-6058	ricinus_castor_29591	101073	6058	C	C	C	T	C	C	T	T	T	C	C	T	T	C	T	29591.m000134	glutathione s-transferase, putative	50	1	K00799 GST, gstglutathione S-transferase [EC:2.5.1.18]	Metabolism
Rcr_29591-57730	ricinus_castor_29591	101073	57730	C	T	C	T	C	C	T	T	T	C	T	C	C	C	T	29591.m000138	mitochondrial translational initiation factor, putative	50	1
Rcr_29591-59958	ricinus_castor_29591	101073	59958	T	T	T	C	T	T	C	C	C	T	C	C	C	T	C	29591.m000138	mitochondrial translational initiation factor, putative	57.1429	0.858
Rcr_29591-78114	ricinus_castor_29591	101073	78114	G	G	G	A	G	G	A	A	A	G	G	A	A	G	A	29591.m000139	ATP binding protein, putative	50	1
Rcr_29591-92397	ricinus_castor_29591	101073	92397	T	T	T	C	T	T	T	C	C	T	C	T	C	T	C	29591.m000142	dead box ATP-dependent RNA helicase, putative	42.8571	0.965
Rcr_29592-35793	ricinus_castor_29592	89084	35793	A	A	A	A	G	G	A	A	A	A	G	A	A	A	G	29592.m000104	serine/threonine-protein kinase bri1, putative	28.5714	1	K13415 BRI1protein brassinosteroid insensitive 1 [EC:2.7.10.1 2.7.11.1]	Environmental Information Processing
Rcr_29592-50847	ricinus_castor_29592	89084	50847	C	T	C	C	T	T	C	C	C	C	T	C	C	C	T	29592.m000106	kinase, putative	35.7143	1
Rcr_29593-104580	ricinus_castor_29593	259028	104580	A	G	G	A	G	G	G	G	G	G	G	G	A	G	A	#N/A	#N/A	78.5714	1
Rcr_29593-255025	ricinus_castor_29593	259028	255025	G	G	A	G	A	A	A	A	A	A	A	G	G	A	A	29593.m000177	conserved hypothetical protein	71.4286	1
Rcr_29594-348196	ricinus_castor_29594	353235	348196	C	C	T	T	C	T	C	T	T	C	T	T	T	T	C	#N/A	#N/A	64.2857	1
Rcr_29595-23992	ricinus_castor_29595	168528	23992	C	T	T	T	T	T	C	C	C	T	C	T	C	T	T	29595.m000280	hevamine-A precursor, putative	64.2857	1	K01183 E3.2.1.14chitinase [EC:3.2.1.14]	Metabolism
Rcr_29595-41778	ricinus_castor_29595	168528	41778	G	G	T	T	T	T	G	G	G	T	G	G	G	G	T	29595.m000282	Protein kinase APK1A, chloroplast precursor, putative	42.8571	1
Rcr_29595-67291	ricinus_castor_29595	168528	67291	T	T	G	G	G	G	T	T	T	G	T	T	T	T	G	29595.m000285	arsenical pump-driving atpase, putative	42.8571	0.899
Rcr_29595-76855	ricinus_castor_29595	168528	76855	T	G	G	G	G	G	T	T	T	G	T	G	T	G	G	29595.m000286	Protein white, putative	64.2857	1
Rcr_29595-95721	ricinus_castor_29595	168528	95721	C	C	C	T	T	T	C	C	C	T	C	C	C	C	T	29595.m000287	Protein kinase APK1B, chloroplast precursor, putative	35.7143	1
Rcr_29595-106741	ricinus_castor_29595	168528	106741	G	G	G	T	T	T	G	G	G	T	G	T	G	T	T	29595.m000290	cysteine-type peptidase, putative	50	0.899
Rcr_29595-165281	ricinus_castor_29595	168528	165281	G	G	A	A	A	A	G	G	G	A	A	G	G	A	A	29595.m000296	zinc finger protein, putative	57.1429	0.996
Rcr_29596-35986	ricinus_castor_29596	318796	35986	A	A	G	A	G	A	A	G	G	G	A	A	G	A	A	29596.m000690	zinc binding dehydrogenase, putative	42.8571	1
Rcr_29596-54081	ricinus_castor_29596	318796	54081	T	T	T	C	T	C	T	T	T	T	T	C	T	C	C	29596.m000694	pentatricopeptide repeat-containing protein, putative	35.7143	1
Rcr_29596-58206	ricinus_castor_29596	318796	58206	T	T	T	C	T	C	T	T	T	T	T	C	T	C	C	29596.m000695	serine hydroxymethyltransferase, putative	35.7143	1
Rcr_29596-87478	ricinus_castor_29596	318796	87478	G	G	G	T	G	T	G	G	G	G	T	G	G	G	T	29596.m000699	mads box protein, putative	28.5714	1
Rcr_29597-5407	ricinus_castor_29597	142537	5407	A	A	A	A	G	A	G	A	A	G	G	A	A	A	G	#N/A	#N/A	35.7143	1
Rcr_29597-9235	ricinus_castor_29597	142537	9235	G	G	A	A	A	A	A	G	G	A	A	G	G	A	A	#N/A	#N/A	64.2857	1
Rcr_29599-61228	ricinus_castor_29599	96490	61228	T	T	C	T	T	T	C	T	T	C	C	T	T	T	C	#N/A	#N/A	35.7143	0.714
Rcr_29600-364018	ricinus_castor_29600	512129	364018	G	G	A	G	A	A	G	G	G	G	G	G	G	G	A	29600.m000552	NEDD8-activating enzyme E1 regulatory subunit, putative	28.5714	1
Rcr_29600-389851	ricinus_castor_29600	512129	389851	T	T	C	T	C	C	T	T	T	T	T	T	T	T	C	29600.m000555	zinc finger protein, putative	28.5714	1	K16675 ZDHHC14probable palmitoyltransferase ZDHHC14 [EC:2.3.1.-]	Environmental Information Processing
Rcr_29601-68764	ricinus_castor_29601	182371	68764	G	G	A	G	A	A	G	G	A	A	G	A	G	A	A	29601.m000438	serine/threonine-protein kinase bri1, putative	57.1429	1
Rcr_29601-86197	ricinus_castor_29601	182371	86197	C	C	T	T	T	T	C	C	T	T	C	T	C	T	T	29601.m000442	pyruvate decarboxylase, putative	64.2857	0.988	K01568 E4.1.1.1, pdcpyruvate decarboxylase [EC:4.1.1.1]	Metabolism
Rcr_29601-98190	ricinus_castor_29601	182371	98190	T	T	C	T	C	C	T	T	C	C	T	C	T	T	T	29601.m000443	heat shock protein binding protein, putative	42.8571	0.858
Rcr_29601-119667	ricinus_castor_29601	182371	119667	G	A	A	G	A	A	G	G	A	A	G	A	A	G	G	29601.m000444	importin, putative	57.1429	1
Rcr_29601-136500	ricinus_castor_29601	182371	136500	T	G	G	T	G	G	T	T	G	G	T	G	T	T	T	29601.m000446	proliferation-associated 2g4, putative	50	0.772
Rcr_29601-138224	ricinus_castor_29601	182371	138224	C	T	T	C	T	T	C	C	T	T	C	T	C	C	C	29601.m000446	proliferation-associated 2g4, putative	50	0.965
Rcr_29601-147039	ricinus_castor_29601	182371	147039	A	A	G	A	G	G	A	A	G	G	A	G	G	A	A	29601.m000449	bacteriochlorophyll synthase, putative	50	0.899	K04040 chlG, bchGchlorophyll synthase [EC:2.5.1.62]	Metabolism
Rcr_29601-147915	ricinus_castor_29601	182371	147915	A	G	G	A	G	G	A	A	G	G	A	G	A	A	A	29601.m000449	bacteriochlorophyll synthase, putative	50	1	K04040 chlG, bchGchlorophyll synthase [EC:2.5.1.62]	Metabolism
Rcr_29601-148855	ricinus_castor_29601	182371	148855	T	G	G	T	G	G	T	T	G	G	T	G	T	T	T	29601.m000449	bacteriochlorophyll synthase, putative	50	1	K04040 chlG, bchGchlorophyll synthase [EC:2.5.1.62]	Metabolism
Rcr_29601-161065	ricinus_castor_29601	182371	161065	G	G	T	G	T	T	G	G	T	T	T	T	G	G	G	29601.m000451	Exosome complex exonuclease RRP41, putative	50	1	K11600 RRP41, EXOSC4, SKI6exosome complex component RRP41	Genetic Information Processing
Rcr_29601-161752	ricinus_castor_29601	182371	161752	C	T	T	T	T	T	C	C	T	T	T	T	C	T	T	29601.m000451	Exosome complex exonuclease RRP41, putative	78.5714	1	K11600 RRP41, EXOSC4, SKI6exosome complex component RRP41	Genetic Information Processing
Rcr_29602-8729	ricinus_castor_29602	172019	8729	G	A	G	G	G	A	G	G	A	G	G	A	G	A	A	29602.m000209	rac gtpase, putative	42.8571	0.988	K04392 RAC1Ras-related C3 botulinum toxin substrate 1	Cellular Processes;Environmental Information Processing
Rcr_29602-61892	ricinus_castor_29602	172019	61892	A	G	G	G	A	G	A	A	G	A	G	G	A	G	G	29602.m000214	hect ubiquitin-protein ligase, putative	64.2857	1	K10590 TRIP12E3 ubiquitin-protein ligase TRIP12 [EC:6.3.2.19]	Genetic Information Processing
Rcr_29602-67391	ricinus_castor_29602	172019	67391	C	C	C	T	C	C	T	C	C	C	C	C	C	T	T	29602.m000214	hect ubiquitin-protein ligase, putative	28.5714	1	K10590 TRIP12E3 ubiquitin-protein ligase TRIP12 [EC:6.3.2.19]	Genetic Information Processing
Rcr_29602-104470	ricinus_castor_29602	172019	104470	T	T	G	T	T	G	G	T	G	T	G	G	T	G	T	29602.m000217	L-ascorbate peroxidase 1, cytosolic, putative	50	1	K00434 E1.11.1.11L-ascorbate peroxidase [EC:1.11.1.11]	Metabolism
Rcr_29602-113437	ricinus_castor_29602	172019	113437	G	A	A	G	G	A	A	G	A	G	A	A	G	A	G	29602.m000217	L-ascorbate peroxidase 1, cytosolic, putative	57.1429	1	K00434 E1.11.1.11L-ascorbate peroxidase [EC:1.11.1.11]	Metabolism
Rcr_29602-154684	ricinus_castor_29602	172019	154684	C	C	T	C	C	T	T	C	T	C	T	T	C	T	C	29602.m000220	proteasome subunit alpha type, putative	50	0.988	K02731 PSMA720S proteasome subunit alpha 4 [EC:3.4.25.1]	Genetic Information Processing
Rcr_29603-31765	ricinus_castor_29603	236487	31765	G	G	G	G	A	A	A	G	A	A	A	A	A	G	G	29603.m000511	ring finger protein, putative	57.1429	1
Rcr_29603-40320	ricinus_castor_29603	236487	40320	C	T	C	C	T	T	C	C	T	T	C	T	C	C	C	29603.m000513	DNA binding protein, putative	42.8571	1
Rcr_29603-41212	ricinus_castor_29603	236487	41212	G	A	A	G	A	A	A	G	A	A	A	A	A	G	G	29603.m000514	Auxin-induced protein 5NG4, putative	71.4286	1
Rcr_29603-61347	ricinus_castor_29603	236487	61347	A	A	G	G	G	G	G	A	G	G	G	G	G	A	A	29603.m000517	Desacetoxyvindoline 4-hydroxylase, putative	71.4286	1
Rcr_29603-65779	ricinus_castor_29603	236487	65779	T	T	C	C	C	C	C	T	C	C	C	C	T	T	T	29603.m000518	Desacetoxyvindoline 4-hydroxylase, putative	64.2857	1
Rcr_29603-74791	ricinus_castor_29603	236487	74791	G	G	G	G	A	A	A	G	A	A	G	A	G	G	G	29603.m000520	Calcium-activated outward-rectifying potassium channel, putative	42.8571	0.935
Rcr_29603-96930	ricinus_castor_29603	236487	96930	A	G	G	A	G	G	G	A	G	G	G	G	A	A	A	29603.m000524	Desacetoxyvindoline 4-hydroxylase, putative	64.2857	1
Rcr_29603-130874	ricinus_castor_29603	236487	130874	C	C	T	C	T	T	T	C	C	T	C	T	T	C	C	29603.m000529	DNA repair helicase rad5,16, putative	50	1
Rcr_29603-177974	ricinus_castor_29603	236487	177974	A	A	G	G	A	A	A	A	G	A	G	A	A	A	A	29603.m000534	ethylene receptor, putative	28.5714	1	K14509 ETR, ERSethylene receptor [EC:2.7.13.-]	Environmental Information Processing
Rcr_29603-178884	ricinus_castor_29603	236487	178884	A	A	A	A	G	G	G	A	A	G	G	A	G	A	A	29603.m000534	ethylene receptor, putative	42.8571	1	K14509 ETR, ERSethylene receptor [EC:2.7.13.-]	Environmental Information Processing
Rcr_29603-214891	ricinus_castor_29603	236487	214891	T	C	C	C	C	C	C	T	C	C	C	C	T	T	T	29603.m000537	serine/threonine protein kinase, putative	71.4286	0.988
Rcr_29603-217870	ricinus_castor_29603	236487	217870	T	C	C	C	C	C	C	T	C	C	C	C	T	T	T	29603.m000538	cellulose synthase, putative	71.4286	1
Rcr_29603-221802	ricinus_castor_29603	236487	221802	T	C	T	T	C	C	C	T	T	C	C	C	C	T	T	29603.m000539	cellulose synthase, putative	57.1429	0.988
Rcr_29603-235390	ricinus_castor_29603	236487	235390	C	C	C	C	T	T	T	C	C	T	T	T	C	C	C	29603.m000541	transferase, putative	42.8571	1
Rcr_29604-3980	ricinus_castor_29604	75330	3980	G	A	A	G	A	A	A	G	A	A	A	A	G	G	A	#N/A	#N/A	71.4286	0.935
Rcr_29606-32144	ricinus_castor_29606	122186	32144	C	T	C	C	T	T	T	C	C	T	C	T	C	T	C	29606.m000099	DNA-damage-inducible protein f, putative	50	0.965
Rcr_29607-14363	ricinus_castor_29607	157855	14363	T	C	C	T	C	C	T	C	C	C	T	C	T	T	T	29607.m000232	trehalose-6-phosphate synthase, putative	57.1429	1
Rcr_29607-110914	ricinus_castor_29607	157855	110914	A	A	G	G	G	G	A	G	G	G	G	G	G	A	G	29607.m000238	eukaryotic translation initiation factor, putative	78.5714	0.965	K03237 EIF2S1translation initiation factor 2 subunit 1	Genetic Information Processing
Rcr_29607-139342	ricinus_castor_29607	157855	139342	C	C	T	C	T	T	C	T	T	C	C	T	C	C	T	29607.m000240	sodium-bile acid cotransporter, putative	50	0.858
Rcr_29608-14657	ricinus_castor_29608	130293	14657	C	T	C	C	T	T	T	C	C	T	C	T	T	C	T	29608.m000203	threonyl-tRNA synthetase, putative	57.1429	1	K01868 TARS, thrSthreonyl-tRNA synthetase [EC:6.1.1.3]	Genetic Information Processing
Rcr_29608-16328	ricinus_castor_29608	130293	16328	T	C	C	T	C	C	C	T	T	C	C	C	C	T	C	29608.m000203	threonyl-tRNA synthetase, putative	71.4286	1	K01868 TARS, thrSthreonyl-tRNA synthetase [EC:6.1.1.3]	Genetic Information Processing
Rcr_29608-64728	ricinus_castor_29608	130293	64728	G	T	G	G	T	T	T	G	G	T	G	T	G	T	T	29608.m000205	Calcium-binding protein, putative	57.1429	1	K08272 CAB39, MO25calcium binding protein 39	Environmental Information Processing
Rcr_29608-65155	ricinus_castor_29608	130293	65155	C	C	T	C	T	T	T	C	C	T	C	T	T	T	T	29608.m000205	Calcium-binding protein, putative	64.2857	0.935	K08272 CAB39, MO25calcium binding protein 39	Environmental Information Processing
Rcr_29608-86515	ricinus_castor_29608	130293	86515	A	A	G	A	G	G	G	A	A	A	G	G	A	A	G	29608.m000207	Auxin-induced in root cultures protein 12 precursor, putative	50	1
Rcr_29609-23637	ricinus_castor_29609	291945	23637	T	T	G	T	T	G	G	T	T	G	G	G	T	G	T	29609.m000575	ATP-dependent clp protease ATP-binding subunit clpx, putative	50	0.899	K03544 clpX, CLPXATP-dependent Clp protease ATP-binding subunit ClpX	Cellular Processes
Rcr_29609-31991	ricinus_castor_29609	291945	31991	T	C	C	T	T	C	T	T	T	C	T	C	T	C	T	29609.m000576	structural constituent of ribosome, putative	42.8571	0.988
Rcr_29609-46666	ricinus_castor_29609	291945	46666	G	A	A	G	G	A	G	G	G	A	G	A	G	A	G	29609.m000577	NADPH	42.8571	1
Rcr_29609-58680	ricinus_castor_29609	291945	58680	A	A	G	A	A	A	G	A	A	G	A	G	A	G	A	29609.m000578	tip120, putative	35.7143	1
Rcr_29609-69899	ricinus_castor_29609	291945	69899	C	C	T	C	C	C	T	C	C	T	T	T	C	T	C	29609.m000580	survival motor neuron protein, putative	42.8571	0.988	K12839 SMNDC1, SPF30survival of motor neuron-related-splicing factor 30	Genetic Information Processing
Rcr_29609-100687	ricinus_castor_29609	291945	100687	C	C	C	T	C	T	T	C	C	C	C	T	C	T	C	29609.m000583	Spindle assembly checkpoint component mad1, putative	35.7143	1	K06638 MAD1Lmitotic spindle assembly checkpoint protein MAD1	Cellular Processes
Rcr_29609-103709	ricinus_castor_29609	291945	103709	C	C	C	A	C	A	A	C	C	C	A	A	C	A	C	29609.m000583	Spindle assembly checkpoint component mad1, putative	42.8571	1	K06638 MAD1Lmitotic spindle assembly checkpoint protein MAD1	Cellular Processes
Rcr_29609-124837	ricinus_castor_29609	291945	124837	T	T	T	G	T	G	T	T	T	T	T	G	T	G	T	29609.m000586	Auxin response factor, putative	28.5714	1
Rcr_29609-137814	ricinus_castor_29609	291945	137814	T	T	T	C	C	C	T	T	T	T	T	C	T	C	C	29609.m000587	Auxin response factor, putative	42.8571	1	K14486 K14486, ARFauxin response factor	Environmental Information Processing
Rcr_29609-144169	ricinus_castor_29609	291945	144169	A	A	A	G	G	G	G	A	A	A	G	G	A	G	G	29609.m000590	helicase, putative	57.1429	0.988
Rcr_29609-171444	ricinus_castor_29609	291945	171444	C	C	C	T	T	T	T	C	C	C	C	T	C	T	T	29609.m000594	leucine-rich repeat containing protein, putative	50	1
Rcr_29609-197540	ricinus_castor_29609	291945	197540	G	G	G	G	A	G	G	G	G	A	G	A	G	G	A	29609.m000599	U2 snrnp auxiliary factor, small subunit, putative	28.5714	1
Rcr_29609-249358	ricinus_castor_29609	291945	249358	A	A	A	A	G	G	A	A	A	G	A	A	A	A	G	29609.m000606	DNA (cytosine-5)-methyltransferase, putative	28.5714	0.988
Rcr_29609-273050	ricinus_castor_29609	291945	273050	C	C	C	C	T	C	C	C	C	T	T	C	C	C	T	29609.m000609	Dynamin-2A, putative	28.5714	1	K01528 DNMdynamin GTPase [EC:3.6.5.5]	Cellular Processes
Rcr_29610-72424	ricinus_castor_29610	185642	72424	A	G	A	G	A	A	A	A	G	G	G	A	A	A	G	#N/A	#N/A	42.8571	1
Rcr_29611-53762	ricinus_castor_29611	129234	53762	G	G	G	G	A	G	G	G	G	G	A	G	G	A	A	29611.m000229	ankyrin repeat domain protein, putative	28.5714	0.965
Rcr_29612-299986	ricinus_castor_29612	341075	299986	T	C	C	C	C	C	T	T	T	C	C	C	T	C	C	#N/A	#N/A	71.4286	0.935
Rcr_29613-869	ricinus_castor_29613	175780	869	T	T	T	T	T	T	C	C	C	T	C	T	C	T	T	29613.m000358	omega-6 desaturase, endoplasmic reticulum	35.7143	1	K10256 FAD2omega-6 fatty acid desaturase (delta-12 desaturase) [EC:1.14.19.-]	Biosynthesis of fatty acids and triacylglycerol
Rcr_29613-4661	ricinus_castor_29613	175780	4661	C	C	T	T	T	C	C	C	C	T	C	C	C	C	C	29613.m000358	omega-6 desaturase, endoplasmic reticulum	28.5714	1	K10256 FAD2omega-6 fatty acid desaturase (delta-12 desaturase) [EC:1.14.19.-]	Biosynthesis of fatty acids and triacylglycerol
Rcr_29613-63020	ricinus_castor_29613	175780	63020	T	T	T	G	G	T	G	G	G	G	T	T	T	T	T	29613.m000366	heat shock protein binding protein, putative	42.8571	1
Rcr_29613-69592	ricinus_castor_29613	175780	69592	A	A	A	C	C	A	C	C	C	C	C	A	A	A	A	29613.m000367	mads box protein, putative	50	1
Rcr_29613-95674	ricinus_castor_29613	175780	95674	T	T	T	G	G	T	G	G	G	G	G	T	T	T	T	29613.m000373	ATP binding protein, putative	50	1
Rcr_29613-159689	ricinus_castor_29613	175780	159689	A	A	A	C	C	A	C	C	C	A	C	A	A	A	A	29613.m000380	Peroxidase 53 precursor, putative	42.8571	1	K00430 E1.11.1.7peroxidase [EC:1.11.1.7]	Metabolism
Rcr_29613-163445	ricinus_castor_29613	175780	163445	C	C	C	T	T	C	T	T	T	C	C	C	C	C	C	29613.m000381	rnf5, putative	35.7143	1	K10666 RNF5E3 ubiquitin-protein ligase RNF5 [EC:6.3.2.19]	Genetic Information Processing
Rcr_29613-163703	ricinus_castor_29613	175780	163703	C	C	C	T	T	C	T	T	T	T	C	T	C	T	T	29613.m000381	rnf5, putative	64.2857	1	K10666 RNF5E3 ubiquitin-protein ligase RNF5 [EC:6.3.2.19]	Genetic Information Processing
Rcr_29614-5734	ricinus_castor_29614	20410	5734	A	G	A	A	G	A	A	A	A	G	A	G	A	A	G	#N/A	#N/A	35.7143	1
Rcr_29614-12436	ricinus_castor_29614	20410	12436	A	G	A	A	G	A	G	A	A	G	G	G	A	G	G	#N/A	#N/A	57.1429	0.965
Rcr_29615-383982	ricinus_castor_29615	608280	383982	A	A	C	A	C	C	A	C	C	A	C	C	A	A	C	29615.m000501	ATP-dependent RNA helicase, putative	57.1429	1
Rcr_29615-440286	ricinus_castor_29615	608280	440286	T	T	T	T	C	C	T	C	C	T	C	C	T	T	C	29615.m000503	serine-threonine protein kinase, plant-type, putative	50	1
Rcr_29615-441880	ricinus_castor_29615	608280	441880	A	A	A	A	G	G	A	G	G	A	G	G	A	A	G	29615.m000503	serine-threonine protein kinase, plant-type, putative	50	0.965
Rcr_29615-532421	ricinus_castor_29615	608280	532421	C	C	C	C	T	T	C	T	T	C	C	T	C	C	T	29615.m000505	Protein phosphatase 1 regulatory subunit, putative	42.8571	1
Rcr_29615-533793	ricinus_castor_29615	608280	533793	A	A	A	A	C	C	A	C	C	A	A	C	C	A	C	29615.m000505	Protein phosphatase 1 regulatory subunit, putative	50	0.965
Rcr_29616-9504	ricinus_castor_29616	142368	9504	A	A	C	C	C	C	C	C	C	C	A	C	A	A	C	29616.m000216	beta-hexosaminidase, putative	71.4286	1	K12373 HEXA_Bhexosaminidase [EC:3.2.1.52]	Cellular Processes;Metabolism
Rcr_29616-21216	ricinus_castor_29616	142368	21216	G	A	A	A	A	A	A	A	A	A	G	A	G	G	A	29616.m000218	t7n9.7, putative	78.5714	1
Rcr_29616-69396	ricinus_castor_29616	142368	69396	G	A	A	G	A	A	G	A	A	A	G	A	G	G	A	29616.m000223	ubiquitin conjugating enzyme, putative	64.2857	0.988
Rcr_29616-72305	ricinus_castor_29616	142368	72305	T	T	C	T	C	C	T	C	C	C	T	C	T	T	C	29616.m000223	ubiquitin conjugating enzyme, putative	57.1429	1
Rcr_29617-120504	ricinus_castor_29617	183463	120504	A	A	A	G	A	G	A	A	A	G	A	A	A	A	G	29617.m000139	polygalacturonase, putative	28.5714	0.813
Rcr_29618-41595	ricinus_castor_29618	96280	41595	A	A	C	C	A	A	A	C	C	C	C	C	A	C	C	29618.m000100	Flavonol synthase/flavanone 3-hydroxylase, putative	64.2857	0.935
Rcr_29618-44584	ricinus_castor_29618	96280	44584	A	A	C	C	A	A	A	C	C	C	A	C	A	A	C	29618.m000100	Flavonol synthase/flavanone 3-hydroxylase, putative	50	0.976
Rcr_29619-15995	ricinus_castor_29619	110039	15995	T	G	T	T	T	T	T	T	G	T	G	G	G	G	T	29619.m000244	ring finger protein, putative	42.8571	0.965
Rcr_29619-64947	ricinus_castor_29619	110039	64947	A	A	C	C	C	C	A	C	C	C	C	A	A	A	C	29619.m000252	scythe/bat3, putative	64.2857	0.965
Rcr_29619-101368	ricinus_castor_29619	110039	101368	C	C	T	T	T	C	C	T	T	T	T	T	C	C	T	29619.m000257	serine-threonine protein kinase, plant-type, putative	64.2857	1
Rcr_29619-101579	ricinus_castor_29619	110039	101579	T	T	C	C	C	T	C	C	C	C	C	C	T	C	C	29619.m000257	serine-threonine protein kinase, plant-type, putative	78.5714	0.965
Rcr_29620-67947	ricinus_castor_29620	249883	67947	A	A	C	A	C	C	C	C	C	C	A	C	A	A	C	29620.m000538	DNA binding protein, putative	64.2857	0.935
Rcr_29620-77393	ricinus_castor_29620	249883	77393	C	C	A	A	A	A	A	A	A	A	C	A	C	C	A	29620.m000539	Lipopolysaccharide-binding protein precursor, putative	71.4286	1
Rcr_29620-85166	ricinus_castor_29620	249883	85166	G	T	T	G	T	T	T	T	T	T	T	T	G	G	T	29620.m000541	3-oxoacyl-[acyl-carrier-protein] synthase, putative	78.5714	1
Rcr_29620-95267	ricinus_castor_29620	249883	95267	A	A	G	A	G	G	G	G	G	G	G	G	G	A	G	29620.m000542	phenylalanyl-tRNA synthetase, putative	78.5714	1	K01889 FARSA, pheSphenylalanyl-tRNA synthetase alpha chain [EC:6.1.1.20]	Genetic Information Processing
Rcr_29620-145060	ricinus_castor_29620	249883	145060	T	T	C	T	C	C	C	C	C	C	T	C	T	T	C	29620.m000548	Lipid-A-disaccharide synthase, putative	64.2857	1	K00748 lpxBlipid-A-disaccharide synthase [EC:2.4.1.182]	Metabolism
Rcr_29620-156197	ricinus_castor_29620	249883	156197	C	C	A	C	A	A	C	C	A	A	C	A	C	C	C	29620.m000550	zinc finger protein, putative	42.8571	1
Rcr_29620-195560	ricinus_castor_29620	249883	195560	C	T	T	C	T	T	T	T	T	T	C	T	C	C	T	29620.m000554	protein disulfide isomerase, putative	71.4286	0.988	K09584 PDIA6, TXNDC7protein disulfide-isomerase A6 [EC:5.3.4.1]	Genetic Information Processing
Rcr_29620-198899	ricinus_castor_29620	249883	198899	T	T	C	C	C	C	C	C	C	T	T	T	T	T	C	29620.m000554	protein disulfide isomerase, putative	57.1429	0.996	K09584 PDIA6, TXNDC7protein disulfide-isomerase A6 [EC:5.3.4.1]	Genetic Information Processing
Rcr_29620-208272	ricinus_castor_29620	249883	208272	G	T	T	G	T	T	T	T	T	T	G	T	G	G	T	29620.m000556	Triacylglycerol lipase 2 precursor, putative	71.4286	1
Rcr_29620-228956	ricinus_castor_29620	249883	228956	G	T	G	G	T	T	T	T	T	T	T	T	G	G	T	29620.m000557	Triacylglycerol lipase 2 precursor, putative	71.4286	1	K01052 LIPAlysosomal acid lipase/cholesteryl ester hydrolase [EC:3.1.1.13]	Cellular Processes;Metabolism
Rcr_29620-229611	ricinus_castor_29620	249883	229611	C	C	T	C	T	T	T	T	T	T	C	T	C	C	T	29620.m000557	Triacylglycerol lipase 2 precursor, putative	64.2857	1	K01052 LIPAlysosomal acid lipase/cholesteryl ester hydrolase [EC:3.1.1.13]	Cellular Processes;Metabolism
Rcr_29620-234513	ricinus_castor_29620	249883	234513	C	T	C	C	T	T	T	T	T	T	C	T	T	C	T	29620.m000558	Triacylglycerol lipase 2 precursor, putative	71.4286	1
Rcr_29620-242405	ricinus_castor_29620	249883	242405	G	A	G	G	A	A	A	A	A	A	G	A	G	G	A	29620.m000559	zinc finger protein, putative	64.2857	0.935
Rcr_29621-105876	ricinus_castor_29621	119337	105876	T	G	G	T	G	G	T	G	G	G	G	G	G	T	G	#N/A	#N/A	78.5714	0.935
Rcr_29622-15665	ricinus_castor_29622	191119	15665	T	T	C	T	C	C	T	T	C	C	T	C	T	T	C	#N/A	#N/A	50	1
Rcr_29622-168881	ricinus_castor_29622	191119	168881	C	C	A	C	A	A	A	C	A	A	C	A	C	C	C	#N/A	#N/A	50	1
Rcr_29622-175587	ricinus_castor_29622	191119	175587	C	T	T	C	T	T	T	C	T	T	T	T	C	C	T	#N/A	#N/A	71.4286	1
Rcr_29623-126163	ricinus_castor_29623	329443	126163	A	A	A	A	C	C	A	C	C	A	A	C	C	A	C	29623.m000323	pentatricopeptide repeat-containing protein, putative	50	1
Rcr_29623-128146	ricinus_castor_29623	329443	128146	T	T	T	T	C	C	T	C	C	T	T	C	C	T	C	29623.m000323	pentatricopeptide repeat-containing protein, putative	50	0.965
Rcr_29624-51311	ricinus_castor_29624	341918	51311	G	A	A	G	A	A	A	G	A	A	A	A	G	G	A	29624.m000320	60S ribosomal protein L44, putative	71.4286	1	K02929 RP-L44e, RPL44large subunit ribosomal protein L44e	Genetic Information Processing
Rcr_29624-256515	ricinus_castor_29624	341918	256515	A	G	G	A	G	G	G	G	G	G	G	A	A	G	G	#N/A	#N/A	78.5714	0.858
Rcr_29625-157784	ricinus_castor_29625	256873	157784	T	G	G	G	G	G	T	G	G	G	T	G	T	G	G	29625.m000702	DNA binding protein, putative	78.5714	0.858	K14432 ABFABA responsive element binding factor	Environmental Information Processing
Rcr_29626-13169	ricinus_castor_29626	165785	13169	T	C	C	T	C	C	T	C	C	C	C	C	T	T	C	29626.m000149	conserved hypothetical protein	71.4286	0.988
Rcr_29626-22054	ricinus_castor_29626	165785	22054	A	A	G	A	G	G	A	G	G	G	G	G	A	A	A	29626.m000151	Stromal membrane-associated protein, putative	57.1429	0.996	K12486 SMAPstromal membrane-associated protein	Cellular Processes
Rcr_29626-23198	ricinus_castor_29626	165785	23198	C	T	T	C	T	T	C	T	T	T	T	T	C	C	T	29626.m000151	Stromal membrane-associated protein, putative	71.4286	1	K12486 SMAPstromal membrane-associated protein	Cellular Processes
Rcr_29627-100067	ricinus_castor_29627	155343	100067	C	A	A	C	A	A	C	A	A	A	A	A	A	C	A	#N/A	#N/A	78.5714	1
Rcr_29627-101137	ricinus_castor_29627	155343	101137	A	G	G	A	G	G	G	G	G	G	G	G	A	A	G	#N/A	#N/A	78.5714	1
Rcr_29628-145241	ricinus_castor_29628	256483	145241	C	C	T	C	T	C	T	T	T	C	T	T	T	C	C	29628.m000777	protein binding protein, putative	57.1429	1
Rcr_29628-161948	ricinus_castor_29628	256483	161948	C	T	C	T	C	T	T	T	T	T	C	T	T	C	C	29628.m000781	nonsense-mediated mRNA decay protein, putative	64.2857	1	K14326 UPF1, RENT1regulator of nonsense transcripts 1 [EC:3.6.4.-]	Genetic Information Processing
Rcr_29628-168663	ricinus_castor_29628	256483	168663	C	C	C	A	C	A	C	A	C	A	C	A	A	C	C	29628.m000781	nonsense-mediated mRNA decay protein, putative	42.8571	1	K14326 UPF1, RENT1regulator of nonsense transcripts 1 [EC:3.6.4.-]	Genetic Information Processing
Rcr_29629-404484	ricinus_castor_29629	604320	404484	G	G	T	T	G	G	G	G	G	T	T	G	T	G	T	29629.m001417	serine/threonine protein kinase, putative	42.8571	0.935
Rcr_29629-414469	ricinus_castor_29629	604320	414469	C	C	T	T	C	C	C	C	C	T	T	C	C	C	T	29629.m001418	DNA-directed RNA polymerase I/III subunits, putative	35.7143	1	K03027 RPC40, POLR1CDNA-directed RNA polymerases I and III subunit RPAC1	Genetic Information Processing;Metabolism
Rcr_29629-562661	ricinus_castor_29629	604320	562661	A	A	C	C	C	C	C	C	C	C	A	C	A	A	A	29629.m001439	DNA repair protein RAD50, putative	64.2857	0.899	K10866 RAD50DNA repair protein RAD50 [EC:3.6.-.-]	Genetic Information Processing
Rcr_29630-74515	ricinus_castor_29630	378481	74515	A	A	G	G	A	G	A	G	A	G	A	G	G	G	A	29630.m000787	Glycosyltransferase QUASIMODO1, putative	57.1429	1	K13648 GAUTalpha-1,4-galacturonosyltransferase [EC:2.4.1.43]	Metabolism
Rcr_29630-77164	ricinus_castor_29630	378481	77164	G	A	A	A	G	A	G	A	G	A	G	A	A	A	G	29630.m000787	Glycosyltransferase QUASIMODO1, putative	64.2857	0.899	K13648 GAUTalpha-1,4-galacturonosyltransferase [EC:2.4.1.43]	Metabolism
Rcr_29630-92081	ricinus_castor_29630	378481	92081	A	A	G	G	G	G	A	G	A	G	A	G	G	A	A	29630.m000788	pentatricopeptide repeat-containing protein, putative	57.1429	1
Rcr_29630-107679	ricinus_castor_29630	378481	107679	T	C	C	C	C	C	T	C	T	C	T	C	T	T	T	29630.m000793	glycogen phosphorylase, putative	57.1429	1	K00688 E2.4.1.1, glgP, PYGstarch phosphorylase [EC:2.4.1.1]	Metabolism
Rcr_29630-110596	ricinus_castor_29630	378481	110596	A	G	G	G	G	G	A	G	A	G	A	G	A	A	A	29630.m000793	glycogen phosphorylase, putative	57.1429	1	K00688 E2.4.1.1, glgP, PYGstarch phosphorylase [EC:2.4.1.1]	Metabolism
Rcr_29630-215882	ricinus_castor_29630	378481	215882	A	A	G	G	G	G	A	G	A	G	A	A	G	G	A	29630.m000808	mitochondrial processing peptidase beta subunit, putative	57.1429	1
Rcr_29630-220477	ricinus_castor_29630	378481	220477	A	A	G	G	G	G	G	G	G	G	A	A	A	G	A	29630.m000809	Biotin carboxyl carrier protein subunit of of Het-ACCase (BCCP2)	64.2857	0.976	K02160 accB, bccPacetyl-CoA carboxylase biotin carboxyl carrier protein	Biosynthesis of fatty acids and triacylglycerol
Rcr_29630-221317	ricinus_castor_29630	378481	221317	T	T	C	C	C	C	C	C	C	C	T	T	C	C	T	29630.m000809	Biotin carboxyl carrier protein subunit of of Het-ACCase (BCCP2)	71.4286	0.714	K02160 accB, bccPacetyl-CoA carboxylase biotin carboxyl carrier protein	Biosynthesis of fatty acids and triacylglycerol
Rcr_29630-228857	ricinus_castor_29630	378481	228857	T	C	C	C	T	C	T	C	T	C	T	T	C	T	T	29630.m000810	pearli, putative	50	1	K06672 SCC2, NIPBLcohesin loading factor subunit SCC2	Cellular Processes
Rcr_29630-230786	ricinus_castor_29630	378481	230786	C	C	T	T	C	T	T	T	T	T	C	C	C	T	C	29630.m000810	pearli, putative	57.1429	1	K06672 SCC2, NIPBLcohesin loading factor subunit SCC2	Cellular Processes
Rcr_29630-258428	ricinus_castor_29630	378481	258428	C	C	T	T	C	T	C	T	C	C	C	C	C	C	C	29630.m000819	UDP-glucuronosyltransferase, putative	28.5714	1
Rcr_29630-309398	ricinus_castor_29630	378481	309398	G	A	G	G	A	G	A	A	A	A	A	G	A	A	G	29630.m000826	receptor-kinase, putative	64.2857	0.9
Rcr_29630-315865	ricinus_castor_29630	378481	315865	A	A	A	A	C	A	A	C	A	C	C	C	C	A	C	29630.m000829	UDP-glucuronosyltransferase, putative	50	1
Rcr_29630-363273	ricinus_castor_29630	378481	363273	C	C	C	C	C	C	T	T	C	T	C	C	C	T	T	29630.m000833	alpha-amylase, putative	35.7143	1	K01176 E3.2.1.1, amyA, malSalpha-amylase [EC:3.2.1.1]	Metabolism
Rcr_29630-365077	ricinus_castor_29630	378481	365077	C	C	C	C	C	C	C	T	C	T	C	C	T	C	T	29630.m000833	alpha-amylase, putative	28.5714	1	K01176 E3.2.1.1, amyA, malSalpha-amylase [EC:3.2.1.1]	Metabolism
Rcr_29630-366940	ricinus_castor_29630	378481	366940	T	T	T	T	T	T	T	C	T	C	C	T	C	T	C	29630.m000833	alpha-amylase, putative	35.7143	1	K01176 E3.2.1.1, amyA, malSalpha-amylase [EC:3.2.1.1]	Metabolism
Rcr_29631-9973	ricinus_castor_29631	429841	9973	G	G	T	T	T	T	G	G	T	T	T	T	T	G	G	29631.m000994	U4/U6 small nuclear ribonucleoprotein Prp31, putative	64.2857	0.899	K12844 PRPF31U4/U6 small nuclear ribonucleoprotein PRP31	Genetic Information Processing
Rcr_29631-26340	ricinus_castor_29631	429841	26340	C	T	C	T	T	T	C	C	T	T	C	T	T	C	C	29631.m000995	aldehyde dehydrogenase, putative	57.1429	0.976
Rcr_29631-54223	ricinus_castor_29631	429841	54223	A	A	A	G	G	G	A	A	G	G	G	G	G	A	G	29631.m001001	nucleoside transporter, putative	64.2857	1
Rcr_29631-97127	ricinus_castor_29631	429841	97127	A	G	A	G	G	G	A	A	G	G	G	G	A	A	G	29631.m001009	sentrin/sumo-specific protease, putative	64.2857	0.996
Rcr_29631-114912	ricinus_castor_29631	429841	114912	G	G	G	A	A	A	G	G	A	A	A	A	G	G	A	29631.m001013	Polygalacturonase precursor, putative	57.1429	0.976
Rcr_29631-129871	ricinus_castor_29631	429841	129871	C	C	T	T	T	T	C	C	T	T	T	T	C	C	T	29631.m001014	polygalacturonase, putative	64.2857	1
Rcr_29631-176698	ricinus_castor_29631	429841	176698	T	T	T	G	G	G	T	T	G	G	G	G	G	T	G	29631.m001022	nucleoredoxin, putative	64.2857	1
Rcr_29631-291971	ricinus_castor_29631	429841	291971	T	T	G	G	G	T	T	T	G	T	T	G	G	T	T	29631.m001038	transcription factor, putative	42.8571	0.858
Rcr_29631-319773	ricinus_castor_29631	429841	319773	C	A	A	C	A	A	C	C	A	A	C	A	C	C	C	29631.m001042	catalytic, putative	50	1
Rcr_29631-334286	ricinus_castor_29631	429841	334286	G	G	A	A	A	A	G	G	A	A	G	A	G	G	G	29631.m001044	ATP binding protein, putative	50	1
Rcr_29631-354354	ricinus_castor_29631	429841	354354	A	G	G	G	G	G	A	A	G	G	A	G	G	A	A	29631.m001046	Axial regulator YABBY4, putative	64.2857	0.935
Rcr_29631-382372	ricinus_castor_29631	429841	382372	A	A	A	G	G	A	A	A	A	G	A	A	G	A	A	29631.m001051	ATP-citrate synthase, putative	28.5714	1
Rcr_29631-387591	ricinus_castor_29631	429841	387591	A	A	G	G	G	G	A	A	G	G	G	G	A	G	G	29631.m001052	conserved hypothetical protein	71.4286	1
Rcr_29631-420925	ricinus_castor_29631	429841	420925	G	G	G	G	A	A	G	G	A	A	G	A	A	G	G	29631.m001056	homeobox protein knotted-1, putative	42.8571	1
Rcr_29632-45246	ricinus_castor_29632	126136	45246	A	A	A	A	G	G	A	A	G	G	A	A	A	A	A	29632.m000077	conserved hypothetical protein	28.5714	0.996
Rcr_29633-53075	ricinus_castor_29633	340673	53075	T	T	C	C	T	C	C	C	T	C	T	C	C	C	C	29633.m000890	ubiquitin-protein ligase, putative	71.4286	1
Rcr_29633-124706	ricinus_castor_29633	340673	124706	T	C	C	C	T	C	T	C	T	C	C	C	C	C	C	29633.m000905	succinate dehydrogenase, putative	78.5714	1	K00235 SDHB, SDH2succinate dehydrogenase (ubiquinone) iron-sulfur subunit [EC:1.3.5.1]	Metabolism
Rcr_29633-203534	ricinus_castor_29633	340673	203534	A	A	A	G	G	A	A	G	A	A	G	A	A	A	G	29633.m000917	glycerol-3-phosphate dehydrogenase, putative	35.7143	1	K00006 GPD1glycerol-3-phosphate dehydrogenase (NAD+) [EC:1.1.1.8]	Metabolism
Rcr_29633-205532	ricinus_castor_29633	340673	205532	G	G	G	T	G	G	G	T	G	G	T	G	G	G	T	29633.m000917	glycerol-3-phosphate dehydrogenase, putative	28.5714	1	K00006 GPD1glycerol-3-phosphate dehydrogenase (NAD+) [EC:1.1.1.8]	Metabolism
Rcr_29633-210556	ricinus_castor_29633	340673	210556	C	C	C	A	A	C	A	A	C	C	A	C	C	C	A	29633.m000918	Protein bem46, putative	42.8571	1
Rcr_29633-295462	ricinus_castor_29633	340673	295462	A	A	G	G	A	G	A	A	A	G	G	G	G	G	G	29633.m000929	hypothetical protein	64.2857	0.965
Rcr_29633-308455	ricinus_castor_29633	340673	308455	T	C	C	C	T	C	C	T	T	C	C	C	C	C	C	29633.m000931	cytochrome P450, putative	78.5714	0.988	K12639 CYP724B1, D11cytochrome P450, family 724, subfamily B, polypeptide 1 [EC:1.14.13.-]	Metabolism
Rcr_29634-49795	ricinus_castor_29634	677572	49795	C	C	T	T	T	T	C	T	C	T	C	T	C	T	T	29634.m002060	radical sam proteins, putative	64.2857	1
Rcr_29634-57851	ricinus_castor_29634	677572	57851	T	T	G	G	G	G	T	G	T	G	T	T	T	G	G	29634.m002061	d-lactate dehydrognease 2, putative	57.1429	0.935
Rcr_29634-73683	ricinus_castor_29634	677572	73683	C	C	A	A	A	A	C	A	C	A	C	A	C	A	A	29634.m002062	Ubiquitin-conjugating enzyme E2-18 kDa, putative	64.2857	0.965
Rcr_29634-88364	ricinus_castor_29634	677572	88364	A	A	G	G	G	G	G	G	A	G	A	G	A	G	G	29634.m002064	folate carrier protein, putative	71.4286	1
Rcr_29634-196500	ricinus_castor_29634	677572	196500	A	A	G	A	A	A	G	A	A	G	G	A	A	A	A	29634.m002084	Disease resistance protein RGA2, putative	28.5714	1
Rcr_29634-254135	ricinus_castor_29634	677572	254135	C	C	T	C	C	C	T	T	C	C	T	C	C	T	T	29634.m002091	ATP binding protein, putative	42.8571	1
Rcr_29634-265385	ricinus_castor_29634	677572	265385	G	T	G	G	T	G	G	T	G	G	G	T	T	G	G	29634.m002093	defender against cell death, putative	35.7143	0.988	K12668 OST2, DAD1oligosaccharyltransferase complex subunit epsilon	Genetic Information Processing;Metabolism
Rcr_29634-272711	ricinus_castor_29634	677572	272711	G	G	G	G	T	G	G	T	G	G	G	T	T	G	G	29634.m002094	metal ion binding protein, putative	28.5714	1
Rcr_29634-315415	ricinus_castor_29634	677572	315415	C	T	C	C	T	C	T	T	C	T	T	C	C	C	C	29634.m002102	serine-threonine protein kinase, plant-type, putative	42.8571	1
Rcr_29634-324734	ricinus_castor_29634	677572	324734	T	T	T	T	T	T	G	G	T	G	G	T	T	T	T	29634.m002103	GTP-binding protein era, putative	28.5714	1
Rcr_29634-356509	ricinus_castor_29634	677572	356509	T	C	T	T	C	T	C	C	T	T	C	T	T	T	T	29634.m002111	auxilin, putative	35.7143	1
Rcr_29635-11538	ricinus_castor_29635	207378	11538	G	G	G	G	A	A	A	A	A	G	G	G	G	G	A	29635.m000441	cystathionine gamma-synthase, putative	42.8571	0.965	K01739 metBcystathionine gamma-synthase [EC:2.5.1.48]	Metabolism
Rcr_29635-26188	ricinus_castor_29635	207378	26188	A	A	A	A	G	A	G	G	G	A	G	A	A	A	A	29635.m000445	xenotropic and polytropic murine leukemia virus receptor ids-4, putative	35.7143	1
Rcr_29635-32239	ricinus_castor_29635	207378	32239	T	T	C	C	T	C	C	T	C	T	C	T	T	C	C	29635.m000446	xenotropic and polytropic murine leukemia virus receptor pho1, putative	57.1429	1
Rcr_29635-79967	ricinus_castor_29635	207378	79967	T	T	T	T	T	T	C	T	C	T	C	T	C	T	T	29635.m000452	Pectinesterase precursor, putative	28.5714	1	K01051 E3.1.1.11pectinesterase [EC:3.1.1.11]	Metabolism
Rcr_29635-81406	ricinus_castor_29635	207378	81406	G	G	A	A	G	A	A	G	A	A	G	G	A	A	G	29635.m000452	Pectinesterase precursor, putative	57.1429	0.949	K01051 E3.1.1.11pectinesterase [EC:3.1.1.11]	Metabolism
Rcr_29635-90054	ricinus_castor_29635	207378	90054	T	C	C	C	T	C	C	T	T	C	T	T	C	C	T	29635.m000455	vesicle transport V-snare protein vti1a, putative	57.1429	1	K08493 VTI1vesicle transport through interaction with t-SNAREs 1	Genetic Information Processing
Rcr_29635-91187	ricinus_castor_29635	207378	91187	G	A	A	A	G	A	A	G	G	A	G	A	A	A	G	29635.m000455	vesicle transport V-snare protein vti1a, putative	64.2857	0.858	K08493 VTI1vesicle transport through interaction with t-SNAREs 1	Genetic Information Processing
Rcr_29635-93664	ricinus_castor_29635	207378	93664	C	C	T	T	C	T	T	T	C	T	C	T	C	T	T	29635.m000457	pattern formation protein, putative	64.2857	1
Rcr_29635-95642	ricinus_castor_29635	207378	95642	T	T	C	C	T	C	C	T	C	C	T	T	T	C	T	29635.m000458	DNA binding protein, putative	50	1
Rcr_29635-95867	ricinus_castor_29635	207378	95867	G	G	A	A	G	A	A	G	A	A	G	G	G	A	G	29635.m000458	DNA binding protein, putative	50	1
Rcr_29635-112234	ricinus_castor_29635	207378	112234	T	C	C	C	T	C	C	T	C	C	T	T	T	C	T	29635.m000459	pattern formation protein, putative	57.1429	1	K18443 GBF1golgi-specific brefeldin A-resistance guanine nucleotide exchange factor 1	Cellular Processes
Rcr_29635-113256	ricinus_castor_29635	207378	113256	G	A	A	A	G	A	A	G	A	A	G	A	G	A	G	29635.m000459	pattern formation protein, putative	64.2857	1	K18443 GBF1golgi-specific brefeldin A-resistance guanine nucleotide exchange factor 1	Cellular Processes
Rcr_29635-132995	ricinus_castor_29635	207378	132995	A	A	G	A	A	A	G	A	G	G	G	G	G	G	A	29635.m000462	5-AMP-activated protein kinase, putative	57.1429	0.858
Rcr_29635-133265	ricinus_castor_29635	207378	133265	A	A	G	G	A	A	G	A	G	G	A	G	G	G	A	29635.m000462	5-AMP-activated protein kinase, putative	57.1429	1
Rcr_29635-192250	ricinus_castor_29635	207378	192250	A	A	G	A	A	G	G	A	G	G	G	A	A	G	A	29635.m000467	ATP binding protein, putative	50	1
Rcr_29635-201261	ricinus_castor_29635	207378	201261	T	T	C	T	T	C	C	T	C	C	T	T	T	C	T	29635.m000468	WRKY transcription factor, putative	42.8571	1
Rcr_29635-202463	ricinus_castor_29635	207378	202463	C	C	T	C	C	T	T	C	T	T	C	C	T	T	C	29635.m000468	WRKY transcription factor, putative	50	1
Rcr_29635-203269	ricinus_castor_29635	207378	203269	G	G	A	G	G	A	A	G	A	A	G	G	A	A	G	29635.m000468	WRKY transcription factor, putative	50	1
Rcr_29636-713	ricinus_castor_29636	403938	713	A	A	A	C	A	A	A	C	C	C	C	C	A	A	C	29636.m000736	Alpha-amylase/subtilisin inhibitor precursor, putative	50	1
Rcr_29636-25636	ricinus_castor_29636	403938	25636	A	C	C	C	C	A	A	C	C	C	C	C	A	C	C	29636.m000739	Nibrin, putative	78.5714	1	K10867 NBN, NBS1nijmegen breakage syndrome protein 1	Genetic Information Processing
Rcr_29636-86261	ricinus_castor_29636	403938	86261	T	T	T	G	G	T	T	G	T	G	T	G	T	T	G	29636.m000744	S-locus-specific glycoprotein precursor, putative	42.8571	1
Rcr_29636-109890	ricinus_castor_29636	403938	109890	T	C	C	C	C	T	T	C	C	C	C	C	T	C	C	29636.m000746	pentatricopeptide repeat-containing protein, putative	78.5714	1
Rcr_29636-166006	ricinus_castor_29636	403938	166006	C	C	T	C	C	C	T	C	C	C	T	C	C	T	C	29636.m000749	Triose phosphate/phosphate translocator, non-green plastid, chloroplast precursor, putative	28.5714	1
Rcr_29636-385073	ricinus_castor_29636	403938	385073	C	C	T	T	T	T	T	T	T	T	T	T	C	C	T	29636.m000773	gaba(A) receptor-associated protein, putative	78.5714	0.935	K08341 GABARAP, ATG8, LC3GABA(A) receptor-associated protein	Cellular Processes;Environmental Information Processing
Rcr_29636-387088	ricinus_castor_29636	403938	387088	G	T	T	T	T	T	G	T	T	T	G	T	G	G	T	29636.m000773	gaba(A) receptor-associated protein, putative	71.4286	1	K08341 GABARAP, ATG8, LC3GABA(A) receptor-associated protein	Cellular Processes;Environmental Information Processing
Rcr_29637-8394	ricinus_castor_29637	358572	8394	A	A	C	C	C	C	C	A	A	C	C	C	A	A	C	29637.m000724	suppression of tumorigenicity, putative	64.2857	1
Rcr_29637-24019	ricinus_castor_29637	358572	24019	T	T	T	C	C	C	C	T	T	C	C	T	T	T	C	29637.m000725	nucleotide binding protein, putative	50	1
Rcr_29637-35284	ricinus_castor_29637	358572	35284	C	C	C	T	T	T	C	C	C	T	T	C	C	C	T	29637.m000726	aromatic amino acid decarboxylase, putative	42.8571	1
Rcr_29637-53225	ricinus_castor_29637	358572	53225	T	T	C	T	C	T	T	T	T	T	T	C	C	T	T	29637.m000727	multidrug resistance-associated protein 2, 6 (mrp2, 6), abc-transoprter, putative	28.5714	1
Rcr_29637-63217	ricinus_castor_29637	358572	63217	C	C	T	T	T	T	C	C	C	T	T	T	C	C	T	29637.m000728	NADH-ubiquinone oxidoreductase 39 kD subunit, putative	57.1429	1	K03953 NDUFA9NADH dehydrogenase (ubiquinone) 1 alpha subcomplex subunit 9	Metabolism
Rcr_29637-76363	ricinus_castor_29637	358572	76363	C	C	C	A	A	A	A	C	C	A	A	C	C	C	A	29637.m000730	Xyloglucan galactosyltransferase KATAMARI1, putative	50	1
Rcr_29637-82745	ricinus_castor_29637	358572	82745	C	C	C	T	T	T	T	C	C	T	T	C	C	C	T	29637.m000731	Cucumisin precursor, putative	50	1
Rcr_29637-102170	ricinus_castor_29637	358572	102170	C	C	C	T	T	T	T	C	C	T	T	C	C	C	T	29637.m000735	Auxin-responsive protein IAA13, putative	50	0.996	K14484 IAAauxin-responsive protein IAA	Environmental Information Processing
Rcr_29637-131683	ricinus_castor_29637	358572	131683	A	A	C	C	C	C	A	A	A	C	C	A	A	A	C	29637.m000740	Pre-mRNA-processing protein prp39, putative	50	1
Rcr_29637-154963	ricinus_castor_29637	358572	154963	A	A	G	G	G	G	G	A	A	G	G	G	A	A	G	29637.m000742	serine-threonine protein kinase, plant-type, putative	64.2857	1
Rcr_29637-201411	ricinus_castor_29637	358572	201411	T	T	C	C	C	C	T	T	T	C	C	C	C	T	C	29637.m000745	set domain protein, putative	64.2857	1
Rcr_29637-214689	ricinus_castor_29637	358572	214689	T	C	C	C	C	C	C	T	T	C	C	C	C	T	C	29637.m000749	60S ribosomal protein L23, putative	78.5714	1	K02894 RP-L23e, RPL23large subunit ribosomal protein L23e	Genetic Information Processing
Rcr_29637-232540	ricinus_castor_29637	358572	232540	G	T	T	T	T	T	T	G	G	T	T	T	T	G	G	29637.m000752	Acid phosphatase 1 precursor, putative	71.4286	1
Rcr_29637-238821	ricinus_castor_29637	358572	238821	T	T	C	C	C	C	C	T	T	C	T	C	C	T	C	29637.m000753	transcription factor, putative	64.2857	1
Rcr_29637-247585	ricinus_castor_29637	358572	247585	T	T	C	C	C	C	C	T	T	C	C	C	T	T	C	29637.m000754	Cellulose synthase A catalytic subunit 6 [UDP-forming], putative	64.2857	1
Rcr_29637-251901	ricinus_castor_29637	358572	251901	C	C	T	T	T	T	T	C	C	T	T	T	C	C	T	29637.m000755	receptor protein kinase, putative	64.2857	0.988
Rcr_29637-271511	ricinus_castor_29637	358572	271511	C	C	C	A	A	A	C	C	C	A	C	A	C	C	A	29637.m000760	Circumsporozoite protein precursor, putative	42.8571	0.996	K14411 MSIRNA-binding protein Musashi	Genetic Information Processing
Rcr_29637-272488	ricinus_castor_29637	358572	272488	G	A	G	A	A	A	A	G	G	A	A	A	A	G	A	29637.m000760	Circumsporozoite protein precursor, putative	71.4286	1	K14411 MSIRNA-binding protein Musashi	Genetic Information Processing
Rcr_29637-283898	ricinus_castor_29637	358572	283898	G	G	A	A	A	A	A	G	G	A	G	A	A	G	A	29637.m000762	oligopeptide transporter, putative	64.2857	0.976
Rcr_29637-323457	ricinus_castor_29637	358572	323457	T	T	C	C	C	C	T	T	T	C	C	C	C	T	C	29637.m000766	phosphatidylcholine acyltransferase, putative	64.2857	0.965
Rcr_29637-324145	ricinus_castor_29637	358572	324145	A	G	G	G	G	G	G	A	A	G	G	G	G	A	G	29637.m000766	phosphatidylcholine acyltransferase, putative	78.5714	1
Rcr_29637-335987	ricinus_castor_29637	358572	335987	A	G	G	G	G	G	G	A	A	A	A	G	A	A	A	29637.m000768	Rho GDP-dissociation inhibitor, putative	50	0.965
Rcr_29637-336255	ricinus_castor_29637	358572	336255	T	C	C	C	C	C	C	T	T	T	T	C	T	T	T	29637.m000768	Rho GDP-dissociation inhibitor, putative	50	0.996
Rcr_29637-342529	ricinus_castor_29637	358572	342529	A	A	C	A	C	C	C	A	A	A	A	C	A	A	A	29637.m000769	calmodulin binding protein, putative	35.7143	1
Rcr_29638-46114	ricinus_castor_29638	232787	46114	T	T	C	T	C	T	C	T	T	C	T	T	T	T	T	29638.m000504	serine-threonine protein kinase, plant-type, putative	28.5714	1
Rcr_29638-141804	ricinus_castor_29638	232787	141804	T	C	T	T	C	T	T	T	T	T	T	C	C	T	T	#N/A	#N/A	28.5714	1
Rcr_29638-179397	ricinus_castor_29638	232787	179397	A	G	G	A	G	G	A	G	G	G	A	G	G	A	A	#N/A	#N/A	64.2857	0.965
Rcr_29639-10982	ricinus_castor_29639	86317	10982	C	T	C	C	T	T	C	T	C	C	C	C	C	C	C	29639.m000148	hypothetical protein	28.5714	1	K12115 ZTLclock-associated PAS protein ZTL	Organismal Systems
Rcr_29639-44856	ricinus_castor_29639	86317	44856	A	A	G	G	A	A	G	G	G	G	A	G	G	A	A	#N/A	#N/A	57.1429	1
Rcr_29639-71819	ricinus_castor_29639	86317	71819	A	G	A	A	G	A	A	G	A	A	A	A	G	A	A	29639.m000154	wd40 protein, putative	28.5714	1	K14552 NAN1, UTP17, WDR75NET1-associated nuclear protein 1 (U3 small nucleolar RNA-associated protein 17)	Genetic Information Processing
Rcr_29640-20471	ricinus_castor_29640	159617	20471	A	A	A	G	A	A	A	G	A	G	A	G	A	G	G	29640.m000405	EH-domain-containing protein, putative	42.8571	0.988	K12483 EHD1EH domain-containing protein 1	Cellular Processes
Rcr_29641-2041	ricinus_castor_29641	180931	2041	G	A	G	A	G	G	A	A	A	A	G	A	G	A	A	29641.m000376	class IV chitinase, putative	64.2857	1
[truncated: 4,012 more rows]
