# Supplementary material for: Development and validation of an SNP genotyping array and construction of a high-density linkage map in castor
Source: Sci Rep. 2019 Feb 28;9:3003. doi: 10.1038/s41598-019-39967-9 (PMC6395776; doi:10.1038/s41598-019-39967-9)
Supplement: Supplementary file 3 — Supplementary Table S2 [file 41598_2019_39967_MOESM3_ESM.xlsx]

## Sheet: Sheet1
Development and validation of an SNP genotyping array and construction of a high-density linkage map in castor
S. Senthilvel*, Arpita Ghosh, Mobeen Shaik, Ranjan K. Shaw, Prashanth G. Bagali
S. Senthilvel, Mobeen Shaik, Ranjan K. Shaw
ICAR-Indian Institute of Oilseeds Research, Rajendranagar, Hyderabad – 500030, India
Arpita Ghosh, Prashanth G. Bagali
Xcelris Labs Ltd., Xcellon building, Navrangpura, Ahmedabad – 380009, India
*Corresponding author
S. Senthilvel
e mail: senthilvel.senapathy@icar.gov.in
Telephone: +91 40 24598116; Fax: +91 40 24017969
Supplementary Table 2. Linkage map of JC12 X 48-1
Marker	Chr	cM
Rc_29634-324734	1	0
Rc_29634-315415	1	0.498
Rc_29634-254135	1	2.306
Rc_30710-1044	1	4.62
Rc_29279-32165	1	5.604
Rc_29118-13644	1	6.088
Rc_29279-33444	1	6.088
Rc_29279-12444	1	6.262
Rc_29782-23594	1	6.978
Rc_28140-49001	1	7.892
Rc_29784-133834	1	11.576
Rc_29784-161089	1	11.895
Rc_29784-69376	1	12.226
Rc_29784-67363	1	12.226
Rc_29784-58645	1	12.738
Rc_29784-61825	1	12.738
Rc_29830-97620	1	17.033
Rc_29830-40577	1	18.446
Rc_29830-167861	1	19.527
Rc_29830-465386	1	20.757
Rc_29830-449094	1	20.757
Rc_29830-446960	1	20.757
Rc_29830-484449	1	20.757
Rc_29830-447174	1	20.757
Rc_29830-560035	1	21.567
Rc_28592-91561	1	23.634
Rc_29682-38020	1	24.109
Rc_29682-59071	1	24.58
Rc_29682-209364	1	28.715
Rc_29586-241638	1	30.772
Rc_58768-556	1	31.276
Rc_28486-8471	1	33.371
Rc_28350-9212	1	34.414
Rc_28748-73642	1	37.142
Rc_45032-580	1	37.769
Rc_27699-60138	1	41.316
Rc_29916-68319	1	45.967
Rc_28619-7604	1	46.646
Rc_58458-720	1	47.653
Rc_28404-5610	1	52.496
Rc_28192-88214	1	59.377
Rc_27401-93371	1	60.75
Rc_29635-11538	1	62.152
Rc_29635-95867	1	62.302
Rc_29635-90054	1	62.302
Rc_29635-81406	1	62.302
Rc_28052-34935	1	62.302
Rc_29635-112234	1	62.461
Rc_29635-113256	1	62.461
Rc_29635-133265	1	62.462
Rc_29635-192250	1	62.612
Rc_29635-201261	1	62.612
Rc_29635-203269	1	62.612
Rc_29635-202463	1	62.612
Rc_28124-70248	1	63.367
Rc_28124-64831	1	63.683
Rc_28124-38495	1	63.839
Rc_28124-10231	1	63.99
Rc_29630-74515	1	64.48
Rc_29630-77164	1	64.48
Rc_29630-230786	1	65.258
Rc_29630-228857	1	65.259
Rc_29630-215882	1	66.234
Rc_29630-221317	1	66.234
Rc_29630-92081	1	66.991
Rc_29630-107679	1	67.155
Rc_29790-318983	1	72.7
Rc_29790-322444	1	72.7
Rc_27828-58151	1	73.458
Rc_27828-64440	1	73.459
Rc_27828-46317	1	73.459
Rc_27828-27865	1	73.459
Rc_28202-31318	1	73.459
Rc_27448-29090	1	73.459
Rc_27828-38381	1	73.459
Rc_27448-15734	1	73.637
Rc_29832-75794	1	73.814
Rc_29832-59367	1	73.814
Rc_29832-53798	1	73.814
Rc_29832-59900	1	73.814
Rc_29832-22307	1	73.814
Rc_39388-260	1	73.814
Rc_29832-148232	1	73.975
Rc_29673-18791	1	74.129
Rc_29673-141002	1	74.708
Rc_27647-23051	1	75.43
Rc_29968-301928	1	76.431
Rc_29780-551539	1	78.735
Rc_29780-514863	1	78.87
Rc_29780-458866	1	81.683
Rc_29780-440967	1	81.811
Rc_29780-441991	1	82.113
Rc_29917-388082	1	91.218
Rc_29917-363023	1	91.218
Rc_29917-359691	1	91.218
Rc_29633-203534	1	93.605
Rc_29633-210556	1	93.606
Rc_28455-85136	1	94.589
Rc_28455-40557	1	94.589
Rc_28455-52548	1	94.589
Rc_28455-52948	1	94.589
Rc_30205-255314	1	95.546
Rc_30205-428453	1	95.546
Rc_30205-464127	1	95.546
Rc_28738-72015	1	95.821
Rc_28738-14366	1	95.821
Rc_30205-1052243	1	95.821
Rc_29734-156305	1	95.821
Rc_28738-11422	1	95.821
Rc_42269-644	1	95.821
Rc_29734-184365	1	95.821
Rc_28738-13277	1	95.821
Rc_29734-115558	1	95.821
Rc_28738-63890	1	101.163
Rc_29633-124706	1	111.334
Rc_28603-67232	1	112.097
Rc_29176-18604	1	112.219
Rc_29176-18223	1	112.219
Rc_29176-16743	1	112.219
Rc_29993-482956	1	112.339
Rc_29993-717188	1	112.339
Rc_29993-670599	1	112.339
Rc_29993-114447	1	112.709
Rc_28738-71729	1	112.709
Rc_30167-563107	1	112.966
Rc_30167-545880	1	112.966
Rc_28642-2801	1	113.103
Rc_28642-5736	1	113.103
Rc_27467-178618	1	113.103
Rc_55646-492	1	113.103
Rc_28917-951	1	113.24
Rc_28425-1589	1	113.52
Rc_29980-110113	1	113.52
Rc_29980-11653	1	113.521
Rc_27487-1336	1	113.521
Rc_29980-111797	1	113.521
Rc_30159-40713	1	113.521
Rc_27469-33137	1	113.653
Rc_27469-4429	1	113.653
Rc_28583-16847	1	113.785
Rc_33970-1043	1	113.785
Rc_29692-86657	1	115.825
Rc_29692-73893	1	115.825
Rc_41106-912	1	116.095
Rc_29692-74527	1	116.231
Rc_29692-287423	1	117.503
Rc_29692-282785	1	117.503
Rc_30059-49578	1	120.478
Rc_29693-782113	1	122.297
Rc_29693-802990	1	122.297
Rc_29693-867955	1	123.104
Rc_42999-5401	1	123.638
Rc_29693-601321	1	123.777
Rc_29693-489694	1	126.116
Rc_29693-245204	1	127.095
Rc_29693-246073	1	127.095
Rc_48259-607	1	129.53
Rc_32657-712	1	129.53
Rc_29693-930206	1	129.53
Rc_29693-927925	1	129.53
Rc_29693-921993	1	129.53
Rc_30026-606358	1	129.909
Rc_30026-577197	1	130.409
Rc_30026-434462	1	131.539
Rc_30026-255029	1	133.701
Rc_53083-1258	1	135.668
Rc_40134-380	1	136.072
Rc_29451-3854	1	136.072
Rc_30190-340740	1	139.526
Rc_30190-421872	1	140.012
Rc_30190-832874	1	142.088
Rc_57522-653	1	143.278
Rc_30190-942309	1	143.574
Rc_30190-942005	1	143.574
Rc_30190-1244936	1	144.799
Rc_30190-1271827	1	145.5
Rc_30190-1255042	1	147.665
Rc_30190-3621948	1	154.652
Rc_30190-3631400	1	154.959
Rc_30190-3627046	1	156.974
Rc_30068-25741	1	157.796
Rc_30068-26236	1	157.796
Rc_30190-3749401	1	157.796
Rc_30190-3732849	1	157.922
Rc_30190-3772022	1	157.922
Rc_30068-39625	1	158.169
Rc_30068-438061	1	160.142
Rc_30068-570582	1	160.823
Rc_30068-564573	1	160.942
Rc_30068-590847	1	161.439
Rc_29827-225974	1	166.166
Rc_29827-225770	1	166.166
Rc_29827-133325	1	168.73
Rc_29822-880288	1	173.817
Rc_47107-144	1	176.757
Rc_29628-168663	1	177.875
Rc_29822-699115	1	180.588
Rc_29822-608311	1	181.122
Rc_29822-551580	1	181.813
Rc_29822-462283	1	184.218
Rc_29842-972734	1	190.866
Rc_29842-971505	1	191.162
Rc_29842-1076625	1	192.393
Rc_29842-896917	1	194.548
Rc_29842-593568	1	196.534
Rc_29842-549068	1	197.243
Rc_29842-435888	1	199.994
Rc_30169-1560165	2	0
Rc_30169-1870121	2	1.642
Rc_30169-2157330	2	2.599
Rc_30169-2234027	2	3.138
Rc_30169-1986559	2	3.678
Rc_30147-47547	2	5.425
Rc_30147-200208	2	5.552
Rc_30147-138605	2	5.692
Rc_30147-138562	2	5.838
Rc_30147-128527	2	5.838
Rc_30147-478405	2	8.011
Rc_30147-518488	2	8.011
Rc_30147-1459590	2	10.501
Rc_30147-1839361	2	11.699
Rc_30147-1868419	2	12.777
Rc_30147-2104580	2	14.504
Rc_30147-2084825	2	14.504
Rc_30147-2068884	2	14.504
Rc_30147-2562683	2	16.056
Rc_30147-2563021	2	16.056
Rc_47543-277	2	16.325
Rc_30147-2710858	2	17.292
Rc_30147-2696098	2	17.432
Rc_30147-2849704	2	18.288
Rc_30147-2836825	2	18.288
Rc_30147-3051013	2	18.833
Rc_30147-3073874	2	19.142
Rc_30147-3083907	2	19.142
Rc_30147-3101828	2	20.539
Rc_30147-3103024	2	20.964
Rc_30147-4250882	2	26.9
Rc_30147-4361834	2	29.612
Rc_30147-4315465	2	30.688
Rc_30147-4301713	2	30.83
Rc_28883-145371	2	43.255
Rc_28883-94288	2	43.564
Rc_28883-81892	2	43.564
Rc_28883-112969	2	43.564
Rc_27524-37816	2	46.076
Rc_27524-16411	2	46.077
Rc_27660-10252	2	46.576
Rc_28565-89652	2	50.203
Rc_30075-251809	2	54.723
Rc_30075-402131	2	56.164
Rc_30075-465884	2	57.45
Rc_30075-456789	2	59.818
Rc_29932-175422	2	61.192
Rc_29932-176765	2	62.176
Rc_30075-163899	2	65.875
Rc_27996-7280	2	67.171
Rc_28357-14594	2	67.947
Rc_28357-7635	2	68.28
Rc_28357-32538	2	68.443
Rc_29776-182671	2	68.909
Rc_29776-206472	2	68.909
Rc_29776-190675	2	68.909
Rc_29776-101045	2	69.21
Rc_29776-91895	2	69.963
Rc_29776-96652	2	70.254
Rc_29776-66735	2	70.254
Rc_29776-91854	2	70.254
Rc_29776-25209	2	70.741
Rc_30125-953870	2	71.247
Rc_29873-137752	2	71.423
Rc_29347-4267	2	71.423
Rc_28910-511	2	71.607
Rc_30125-538161	2	71.607
Rc_28580-30459	2	71.607
Rc_28580-19395	2	71.607
Rc_28293-9083	2	71.607
Rc_28580-30797	2	71.607
Rc_29975-670172	2	71.607
Rc_29730-3405	2	71.608
Rc_60022-1284	2	71.608
Rc_30754-806	2	71.608
Rc_30125-527384	2	71.608
Rc_30109-147611	2	71.608
Rc_29182-2869	2	71.608
Rc_27488-37891	2	71.608
Rc_28293-25004	2	71.608
Rc_28458-21989	2	71.608
Rc_41360-163	2	71.608
Rc_29840-149642	2	73.272
Rc_29840-199779	2	73.942
Rc_44898-4316	2	74.11
Rc_28772-12798	2	75.687
Rc_29840-422967	2	77.83
Rc_29840-446778	2	79.23
Rc_29840-443530	2	79.23
Rc_29840-430189	2	79.23
Rc_29840-432505	2	79.23
Rc_29840-443057	2	79.23
Rc_27956-61681	2	82.448
Rc_27956-107756	2	83.644
Rc_28563-6987	2	85.93
Rc_27837-97014	2	87.396
Rc_27837-66459	2	88.619
Rc_27837-50088	2	89.732
Rc_30186-1125450	2	90.516
Rc_29955-31885	2	90.516
Rc_29955-36460	2	90.516
Rc_30100-640567	2	90.516
Rc_27968-93273	2	90.516
Rc_29770-140919	2	90.516
Rc_29725-180490	2	90.516
Rc_30100-635844	2	90.516
Rc_29282-8953	2	90.516
Rc_30158-236343	2	90.806
Rc_30162-1779988	2	90.806
Rc_30186-409504	2	90.806
Rc_45361-2577	2	90.806
Rc_45597-408	2	90.807
Rc_30100-149010	2	90.807
Rc_30186-923878	2	90.807
Rc_30162-1081590	2	90.807
Rc_29955-573375	2	90.807
Rc_46160-957	2	91.112
Rc_43319-2598	2	91.112
Rc_30100-367362	2	91.112
Rc_59898-881	2	91.112
Rc_27884-5096	2	91.112
Rc_28899-10774	2	91.112
Rc_32053-546	2	91.302
Rc_31719-935	2	91.684
Rc_30400-1353	2	92.097
Rc_29983-787233	3	0
Rc_29983-786540	3	0
Rc_29983-586346	3	2.375
Rc_29646-311371	3	7.876
Rc_29646-330945	3	8.187
Rc_29646-192228	3	9.625
Rc_29644-51751	3	15.56
Rc_32206-233	3	15.56
Rc_39968-573	3	15.696
Rc_41177-840	3	16.255
Rc_29970-18988	3	16.255
Rc_29970-243435	3	17.463
Rc_29172-81277	3	19.147
Rc_29172-55477	3	19.578
Rc_29172-39996	3	19.578
Rc_29172-27633	3	19.578
Rc_29661-53782	3	22.606
Rc_29661-52307	3	22.606
Rc_29661-7992	3	23.075
Rc_29661-68403	3	23.708
Rc_29661-246583	3	24.332
Rc_29661-261927	3	24.332
Rc_29661-297093	3	24.796
Rc_29772-48468	3	30.83
Rc_28281-151531	3	33.225
Rc_28281-131145	3	33.226
Rc_31900-346	3	37.552
Rc_29453-26458	3	39.307
Rc_29453-40905	3	39.307
Rc_40845-2145	3	39.471
Rc_29719-94757	3	39.638
Rc_29719-140008	3	39.952
Rc_29409-89443	3	42.136
Rc_27436-84442	3	43.556
Rc_28093-12497	3	46.592
Rc_28225-5953	3	47.276
Rc_28225-2744	3	47.276
Rc_28040-16042	3	49.684
Rc_29592-35793	3	49.684
Rc_29583-106978	3	49.848
Rc_27526-14714	3	49.848
Rc_29615-533793	3	51.632
Rc_29615-440286	3	51.632
Rc_30225-225954	3	51.632
Rc_28776-4630	3	51.632
Rc_29615-383982	3	51.785
Rc_30225-64635	3	51.935
Rc_29615-441880	3	51.935
Rc_29546-6914	3	53.095
Rc_56027-190	3	53.969
Rc_30136-360644	3	54.393
Rc_29695-8272	3	56.479
Rc_29695-8496	3	56.479
Rc_27856-451	3	60.033
Rc_27389-26429	3	60.156
Rc_27389-16480	3	60.156
Rc_27389-29199	3	60.156
Rc_29620-95267	3	60.275
Rc_29620-234513	3	60.275
Rc_29620-145060	3	60.275
Rc_29620-77393	3	60.275
Rc_29620-242405	3	60.275
Rc_29620-85166	3	60.275
Rc_29620-67947	3	60.275
Rc_29642-56127	3	60.742
Rc_29642-100724	3	60.742
Rc_29642-75496	3	60.742
Rc_29608-14657	3	61.102
Rc_29608-64728	3	61.102
Rc_29597-5407	3	63.072
Rc_28663-4704	3	64.397
Rc_28663-18519	3	64.811
Rc_28859-82926	3	67.11
Rc_28859-82722	3	67.11
Rc_29949-26898	3	68.361
Rc_30120-115606	3	78.981
Rc_30178-144254	3	81.347
Rc_30178-145621	3	83.407
Rc_30005-415019	3	85.314
Rc_29584-42469	3	86.549
Rc_29584-37186	3	89.147
Rc_29792-111821	3	93.806
Rc_29792-105027	3	93.806
Rc_29792-129282	3	93.806
Rc_29792-110612	3	93.806
Rc_29929-1526434	3	95.168
Rc_29929-1545851	3	95.779
Rc_29929-1292400	3	97.303
Rc_29929-1346735	3	97.747
Rc_29929-1346877	3	97.747
Rc_35348-588	3	99.9
Rc_29929-1441718	3	100.404
Rc_29929-1433287	3	100.404
Rc_29929-511370	3	103.231
Rc_29929-468183	3	103.353
Rc_29929-432167	3	103.794
Rc_29929-360319	3	104.466
Rc_29929-385123	3	104.58
Rc_29929-381137	3	104.581
Rc_29929-395487	3	104.581
Rc_29929-361316	3	104.581
Rc_29929-291760	3	104.802
Rc_29929-286059	3	104.802
Rc_29929-321473	3	104.802
Rc_29929-289516	3	104.803
Rc_29929-256463	3	105.13
Rc_29929-188307	3	105.56
Rc_30131-2279712	4	0
Rc_30131-2244457	4	0.904
Rc_30131-2219795	4	1.029
Rc_30131-1958541	4	2.546
Rc_30131-503784	4	10.902
Rc_29841-1198469	4	14.827
Rc_29841-1190016	4	14.958
Rc_29841-43060	4	19.613
Rc_29841-58429	4	20.789
Rc_30146-1275233	4	21.953
Rc_30146-1221543	4	22.42
Rc_28694-148907	4	28.278
Rc_28694-84511	4	30.864
Rc_28694-88508	4	30.864
Rc_29706-441124	4	34.356
Rc_29706-376040	4	34.662
Rc_29706-36199	4	35.399
Rc_29706-76532	4	35.399
Rc_29706-79073	4	35.988
Rc_29706-129962	4	36.291
Rc_29706-366581	4	36.951
Rc_29706-482910	4	40.195
Rc_29308-7385	4	43.389
Rc_28806-56949	4	43.547
Rc_27849-1008	4	49.393
Rc_29956-50934	4	52.106
Rc_29956-4351	4	53.149
Rc_29602-154684	4	54.189
Rc_29602-61892	4	54.838
Rc_29602-8729	4	55.001
Rc_29602-113437	4	55.162
Rc_29602-104470	4	55.162
Rc_29797-309349	4	58.287
Rc_30149-253389	4	60.806
Rc_54312-1064	4	60.946
Rc_29684-216744	4	63.936
Rc_29684-175371	4	63.936
Rc_30149-185356	4	64.078
Rc_29888-115017	4	64.078
Rc_29888-174468	4	64.751
Rc_28191-6819	4	64.751
Rc_32856-412	4	64.751
Rc_35695-1206	4	64.751
Rc_28424-10956	4	65.457
Rc_27934-137737	4	65.877
Rc_27934-37259	4	65.877
Rc_27934-137096	4	65.877
Rc_27934-87153	4	65.877
Rc_27934-84042	4	65.878
Rc_30041-67695	4	70.574
Rc_29707-5726	4	73.254
Rc_40571-334	4	73.254
Rc_27744-37627	4	73.419
Rc_30057-11409	4	73.912
Rc_41625-1321	4	77.092
Rc_33179-1446	4	81.023
Rc_29788-17121	4	82.111
Rc_29154-72002	4	82.731
Rc_29876-110705	4	83.206
Rc_28986-24316	4	84.849
Rc_28329-27182	4	88.034
Rc_46281-788	4	90.701
Rc_30012-21400	4	90.843
Rc_30130-98078	4	93.137
Rc_30130-99183	4	93.137
Rc_30039-70680	4	94.252
Rc_28752-9287	4	95.328
Rc_28752-46686	4	95.328
Rc_28752-62493	4	95.328
Rc_28752-83154	4	95.48
Rc_28752-82481	4	96.088
Rc_28752-45109	4	96.233
Rc_28752-44533	4	96.233
Rc_28752-47935	4	96.233
Rc_29781-15244	4	99.242
Rc_29688-39066	4	99.531
Rc_29688-48672	4	101.049
Rc_29688-77113	4	101.05
Rc_29688-57442	4	101.66
Rc_29688-96090	4	101.66
Rc_30111-12984	4	102.29
Rc_29688-10430	4	103.047
Rc_30111-27300	4	104.672
Rc_30111-268481	4	105.699
Rc_30111-74537	4	106.696
Rc_30111-331528	4	107.135
Rc_29643-90543	4	107.289
Rc_29643-81643	4	107.289
Rc_29643-7884	4	107.289
Rc_29643-90873	4	107.731
Rc_28076-144284	4	108.517
Rc_28076-151308	4	108.982
Rc_28076-96990	4	109.274
Rc_28076-46152	4	109.718
Rc_27538-182622	4	110.921
Rc_27538-204674	4	113.315
Rc_28209-1730	4	113.95
Rc_29638-179397	4	116.554
Rc_29831-10515	4	119.971
Rc_29589-482817	4	126.078
Rc_29589-519743	4	126.774
Rc_29991-266003	4	132.28
Rc_30055-76824	4	136.967
Rc_30055-78653	4	136.967
Rc_30055-308974	4	139.358
Rc_29681-294955	5	0
Rc_29681-253880	5	0.305
Rc_29681-237760	5	2.406
Rc_29751-119341	5	10.47
Rc_28650-28509	5	17.943
Rc_28223-83346	5	18.763
Rc_30423-414	5	21.665
Rc_32915-2363	5	22.982
Rc_29977-24182	5	23.443
Rc_29977-38615	5	23.74
Rc_30142-198566	5	28.11
Rc_30142-205197	5	28.271
Rc_29700-62092	5	32.024
Rc_30098-3879	5	32.168
Rc_30154-698941	5	34.004
Rc_46488-983	5	39.771
Rc_29678-131349	5	40.823
Rc_29678-126030	5	41.575
Rc_29678-129002	5	41.575
Rc_29678-105196	5	41.575
Rc_29678-199445	5	43.152
Rc_29678-162576	5	43.417
Rc_28668-782	5	48.381
Rc_28049-442	5	52.334
Rc_28049-1192	5	52.61
Rc_27964-132729	5	57.806
Rc_27964-142384	5	57.806
Rc_29647-263657	5	66.76
Rc_29647-101329	5	68.129
Rc_29647-23936	5	68.589
Rc_29986-492356	5	71.281
Rc_29647-244577	5	74.234
Rc_29703-184197	5	77.174
Rc_29703-82290	5	79.713
Rc_29736-635602	5	85.761
Rc_29736-669814	5	85.761
Rc_29736-670976	5	85.761
Rc_29736-792910	5	86.328
Rc_29883-645749	5	89.549
Rc_29736-553264	5	92.308
Rc_29736-156065	5	94.431
Rc_30174-3281998	5	100.215
Rc_30174-3270180	5	100.215
Rc_30174-3275617	5	100.629
Rc_30174-3023315	5	104.359
Rc_30174-3037025	5	104.359
Rc_30174-2984490	5	104.799
Rc_30174-2733758	5	105.957
Rc_30174-2719794	5	105.957
Rc_30174-2696291	5	105.957
Rc_30174-2727939	5	105.957
Rc_30174-2253812	5	107.346
Rc_30174-1798361	5	109
Rc_30174-1447417	5	111.253
Rc_30174-1413377	5	111.253
Rc_30174-1473056	5	111.253
Rc_30174-1454674	5	111.253
Rc_30174-1366068	5	111.253
Rc_30174-1244898	5	112.532
Rc_30174-1326866	5	114.81
Rc_30174-1074359	5	116.883
Rc_30174-1032688	5	117.405
Rc_30174-1001882	5	117.405
Rc_30174-964422	5	117.654
Rc_30174-1030550	5	117.784
Rc_30174-965657	5	117.784
Rc_30174-1022615	5	117.914
Rc_30174-499448	5	120.28
Rc_30174-529987	5	120.552
Rc_30174-531266	5	120.824
Rc_30174-431099	5	121.248
Rc_30174-441960	5	121.249
Rc_30174-418842	5	121.249
Rc_30174-169416	5	122.88
Rc_30174-14153	5	124.516
Rc_59914-1055	5	125.532
Rc_29709-47190	5	125.532
Rc_29709-78047	5	125.816
Rc_29709-88401	5	125.816
Rc_29709-105383	5	125.949
Rc_29709-132798	5	125.949
Rc_29709-187503	5	128.194
Rc_29709-183779	5	128.194
Rc_29801-891943	6	0
Rc_29801-843935	6	1.541
Rc_29801-635952	6	3.956
Rc_29801-310733	6	7.018
Rc_29801-198705	6	8.291
Rc_29801-191740	6	8.291
Rc_29801-197810	6	8.291
Rc_29801-214861	6	8.418
Rc_29801-190357	6	8.67
Rc_28152-130690	6	12.315
Rc_28152-188328	6	15.008
Rc_28152-245067	6	15.599
Rc_30099-628762	6	16.848
Rc_30099-391848	6	20.996
Rc_30099-235542	6	21.406
Rc_30099-305217	6	21.406
Rc_30099-307674	6	21.406
Rc_30099-312083	6	21.406
Rc_30099-21148	6	22.36
Rc_29804-747773	6	22.914
Rc_45842-614	6	23.178
Rc_29804-769912	6	23.43
Rc_29804-1027103	6	26.554
Rc_29804-1025727	6	26.554
Rc_29804-1014760	6	26.554
Rc_29838-419719	6	27.118
Rc_29838-424488	6	27.118
Rc_43141-440	6	27.559
Rc_29609-144169	6	32.289
Rc_29806-355063	6	34.302
Rc_29806-369655	6	34.302
Rc_29806-325864	6	34.302
Rc_29609-197540	6	35.423
Rc_29930-177470	6	44.143
Rc_29766-6030	6	44.425
Rc_28037-33296	6	44.425
Rc_29758-130603	6	46.682
Rc_28151-12413	6	49.711
Rc_29679-103919	6	49.846
Rc_29679-69039	6	49.847
Rc_29587-22244	6	50.104
Rc_29679-27616	6	50.104
Rc_29587-93861	6	50.508
Rc_29690-89103	6	50.779
Rc_43790-671	6	50.779
Rc_49245-836	6	50.779
Rc_29690-5517	6	50.78
Rc_29923-271509	6	52.745
Rc_29923-271115	6	52.745
Rc_29923-261767	6	52.892
Rc_29923-231217	6	53.045
Rc_28523-10551	6	54.585
Rc_28802-38413	6	55.519
Rc_28802-43939	6	55.519
Rc_28327-169198	6	56.905
Rc_33998-876	6	58.599
Rc_50059-167	6	60.902
Rc_28462-12895	6	62.937
Rc_29898-16863	6	62.937
Rc_29475-93732	6	63.797
Rc_28546-19013	6	67.422
Rc_28180-43846	6	71.916
Rc_45579-763	6	71.916
Rc_29585-266878	6	74.437
Rc_30661-485	6	74.437
Rc_29585-47226	6	77.231
Rc_29585-51818	6	77.231
Rc_29585-27682	6	77.382
Rc_29585-27385	6	77.382
Rc_27568-142589	6	82.029
Rc_27568-142750	6	83.715
Rc_30143-214579	6	86.036
Rc_29729-297813	6	95.335
Rc_29729-401039	6	96.458
Rc_29848-169840	7	0
Rc_29848-164805	7	0
Rc_29848-186859	7	0
Rc_29848-184165	7	0
Rc_29848-157286	7	0
Rc_29848-181230	7	0
Rc_29848-181719	7	0.001
Rc_28226-54187	7	0.542
Rc_29848-49584	7	0.543
Rc_28226-20276	7	1.255
Rc_29848-600267	7	3.618
Rc_29848-857663	7	4.178
Rc_29848-1299250	7	5.317
Rc_29848-1197547	7	6.307
Rc_29848-1209485	7	6.307
Rc_29848-1168661	7	6.307
Rc_29848-1081548	7	6.59
Rc_29848-1161086	7	6.732
Rc_29848-1248617	7	7.021
Rc_29848-1183936	7	7.163
Rc_29848-1500728	7	8.555
Rc_29848-1442322	7	9.585
Rc_29848-1443063	7	9.585
Rc_37131-2716	7	10.634
Rc_29794-831095	7	11.271
Rc_29794-912170	7	12.617
Rc_29794-897789	7	12.784
Rc_29794-747657	7	14.07
Rc_29794-765814	7	15.043
Rc_29794-736586	7	15.043
Rc_29794-763602	7	15.043
Rc_29794-679442	7	15.366
Rc_29794-679747	7	15.366
Rc_29794-335143	7	18.628
Rc_29794-56303	7	20.765
Rc_29739-99683	7	22.584
Rc_29739-99460	7	22.584
Rc_29739-123134	7	22.585
Rc_29739-121816	7	22.585
Rc_29794-116764	7	23.72
Rc_29794-208955	7	23.72
Rc_29794-209194	7	23.72
Rc_29739-488305	7	26.417
Rc_29739-489918	7	26.417
Rc_29739-472881	7	26.417
Rc_29739-504886	7	26.697
Rc_29739-940789	7	29.126
Rc_29739-939068	7	29.126
Rc_29739-985176	7	29.277
Rc_29912-1568204	7	37.345
Rc_29912-1586141	7	37.632
Rc_29912-1573695	7	37.778
Rc_29912-1556096	7	39.306
Rc_29912-1349764	7	39.592
Rc_29912-1352832	7	39.593
Rc_29912-1553723	7	39.865
Rc_29912-1552408	7	39.865
Rc_29912-1562403	7	40.018
Rc_29807-214212	7	41.807
Rc_28320-145465	7	45.454
Rc_55562-630	7	46.593
Rc_28320-353680	7	47.048
Rc_28320-301078	7	47.048
Rc_29619-15995	7	54.048
Rc_29737-381413	7	54.733
Rc_29737-327663	7	54.734
Rc_29737-392060	7	54.734
Rc_29737-331885	7	54.734
Rc_29737-328168	7	54.734
Rc_29737-432570	7	55.274
Rc_29737-95167	7	57.057
Rc_29737-132805	7	57.203
Rc_29737-240529	7	57.636
Rc_28008-10412	7	59.148
Rc_29696-79505	7	61.108
Rc_29696-89059	7	61.108
Rc_29696-61725	7	61.995
Rc_29696-63997	7	61.995
Rc_29696-58501	7	62.305
Rc_29687-229668	7	63.573
Rc_29687-206430	7	64.444
Rc_27455-11835	7	64.865
Rc_29482-27067	7	64.865
Rc_29482-30741	7	64.865
Rc_42704-344	7	65.436
Rc_38509-257	7	65.937
Rc_27455-3911	7	66.282
Rc_30114-181661	7	67.254
Rc_30114-169918	7	67.415
Rc_29482-76893	7	69.767
Rc_28612-5278	7	72.683
Rc_27622-23625	7	75.05
Rc_27622-41446	7	75.208
Rc_27622-39698	7	75.373
Rc_50882-425	7	75.549
Rc_34831-134	7	75.549
Rc_27716-11223	7	75.727
Rc_27716-10391	7	75.892
Rc_29783-190132	7	76.222
Rc_29783-158111	7	76.885
Rc_29783-161090	7	76.885
Rc_28597-50425	7	79.841
Rc_28597-73008	7	81.418
Rc_30063-209853	7	91.998
Rc_28515-111872	7	93.309
Rc_28509-48781	7	95.263
Rc_30063-393124	7	97.3
Rc_30063-526102	7	97.3
Rc_30063-542200	7	97.3
Rc_30063-504124	7	97.3
Rc_30063-510830	7	97.3
Rc_30063-368285	7	97.3
Rc_30063-934581	7	97.602
Rc_30198-755089	7	97.91
Rc_30198-878451	7	98.066
Rc_30063-587710	7	98.066
Rc_30198-698963	7	98.066
Rc_30063-588460	7	98.066
Rc_30198-297002	7	98.363
Rc_29671-291138	7	98.701
Rc_27373-14889	7	98.701
Rc_27373-17670	7	98.701
Rc_29671-14710	7	98.701
Rc_29462-207041	7	99.001
Rc_29632-45246	7	99.001
Rc_29462-162275	7	99.001
Rc_29462-196591	7	99.001
Rc_38288-4306	7	99.001
Rc_29462-150506	7	99.001
Rc_29462-210628	7	99.002
Rc_28615-34223	7	100.967
Rc_29763-158835	7	101.252
Rc_29763-57930	7	102.563
Rc_28635-4060	7	104.79
Rc_29639-10982	7	105.439
Rc_29698-4239	7	105.439
Rc_29698-47959	7	105.568
Rc_29698-42834	7	105.568
Rc_29698-40909	7	105.568
Rc_29726-849056	8	0
Rc_29726-653098	8	2.004
Rc_29726-659313	8	2.004
Rc_29726-555518	8	2.659
Rc_29726-554944	8	2.659
Rc_29726-548033	8	2.66
Rc_29726-784983	8	4.532
Rc_29726-564580	8	5.505
Rc_29844-88490	8	12.068
Rc_29603-214891	8	12.397
Rc_29603-235390	8	12.563
Rc_29603-221802	8	12.721
Rc_29603-61347	8	13.172
Rc_29603-65779	8	13.172
Rc_29603-96930	8	13.328
Rc_29603-178884	8	13.328
Rc_29603-130874	8	13.328
Rc_29603-31765	8	13.632
Rc_29603-40320	8	14.091
Rc_29200-5246	8	15.898
Rc_29200-30125	8	16.03
Rc_29200-36797	8	16.03
Rc_29200-45920	8	16.031
Rc_29904-1080721	8	19.324
Rc_29904-1057244	8	19.324
Rc_30008-25830	8	19.456
Rc_30008-17056	8	19.456
Rc_42390-265	8	19.456
Rc_30008-28941	8	19.456
Rc_30008-19733	8	19.823
Rc_29904-645976	8	21.899
Rc_29904-643951	8	21.899
Rc_29904-686456	8	24.493
Rc_29904-428167	8	26.714
Rc_29904-389040	8	28.419
Rc_29904-124627	8	29.836
Rc_29629-404484	8	31.205
Rc_29629-414469	8	31.205
Rc_29337-9883	8	33.892
Rc_29337-52401	8	34.035
Rc_29337-14394	8	34.035
Rc_29337-67538	8	34.309
Rc_29337-76745	8	34.995
Rc_27613-110316	8	36.329
Rc_27777-39229	8	41.348
Rc_27777-24783	8	41.348
Rc_29666-194259	8	43.697
Rc_29666-471509	8	46.382
Rc_29666-381712	8	47.606
Rc_28166-255050	8	51.186
Rc_28166-268046	8	51.186
Rc_28166-424821	8	52.276
Rc_28166-121746	8	53.724
Rc_30027-176199	8	57.874
Rc_29953-172935	8	60.097
Rc_29953-241701	8	61.227
Rc_29953-163161	8	61.979
Rc_29953-50593	8	63.984
Rc_29953-68612	8	63.984
Rc_28219-26686	8	67.028
Rc_28219-52133	8	67.332
Rc_30084-16662	8	72.864
Rc_33780-270	8	74.354
Rc_28842-368329	8	77.054
Rc_29773-141505	8	81.032
Rc_29773-79557	8	81.373
Rc_29773-78079	8	81.373
Rc_29773-83897	8	81.373
Rc_29773-77448	8	81.373
Rc_29773-78816	8	81.373
Rc_28035-124103	8	82.556
Rc_28035-182590	8	82.706
Rc_29650-162849	8	83.762
Rc_29650-173839	8	84.479
Rc_29591-59958	8	85.522
Rc_28732-23891	8	85.522
Rc_29591-78114	8	85.522
Rc_29591-6058	8	86.386
Rc_30202-34194	8	86.553
Rc_29591-92397	8	86.7
Rc_29989-235150	8	88.214
Rc_29607-139342	8	89.143
Rc_30072-21996	9	0
Rc_30072-201499	9	0.421
Rc_30072-154055	9	0.421
Rc_30072-157128	9	0.422
Rc_30072-97588	9	0.422
Rc_30072-135085	9	0.422
Rc_30072-143639	9	0.422
Rc_30072-76224	9	1.283
Rc_30073-726160	9	6.105
Rc_30073-716774	9	6.746
Rc_30148-428105	9	7.714
Rc_30073-442617	9	10.111
Rc_30073-109361	9	11.34
Rc_30073-68430	9	12.906
Rc_27955-109527	9	13.701
Rc_27955-105818	9	14.326
Rc_27955-93054	9	15.578
Rc_27955-71723	9	15.578
Rc_27955-61515	9	15.579
Rc_30840-1006	9	15.75
Rc_29915-221170	9	16.089
Rc_29915-151658	9	16.089
Rc_29044-89661	9	17.341
Rc_27918-9194	9	17.642
Rc_28297-7470	9	18.224
Rc_27762-5188	9	18.224
Rc_29718-40232	9	18.799
Rc_29718-44038	9	19.214
Rc_34284-523	9	20.868
Rc_29820-329254	9	21.621
Rc_29820-49632	9	22.327
Rc_28176-56588	9	23.843
Rc_28176-6537	9	24.416
Rc_28176-36544	9	24.416
Rc_28176-19452	9	24.416
Rc_28176-89700	9	24.416
Rc_29969-30048	9	29.023
Rc_27847-42911	9	30.098
Rc_27798-41455	9	32.566
Rc_27798-31941	9	32.566
Rc_27798-174927	9	32.758
Rc_27798-159739	9	32.758
Rc_27798-133868	9	32.758
Rc_27798-112838	9	32.758
Rc_28345-88513	9	35.771
Rc_28345-61279	9	35.771
Rc_27936-18004	9	39.442
Rc_35491-1663	9	39.612
Rc_28449-19183	9	39.612
Rc_29836-431013	9	41.813
Rc_29836-150505	9	41.813
Rc_29836-119481	9	41.977
Rc_29358-25528	9	42.141
Rc_29358-23539	9	42.141
Rc_29836-335194	9	42.448
Rc_29836-343432	9	42.448
Rc_29836-343175	9	42.448
Rc_29966-105218	9	43.207
Rc_29826-513195	9	45.844
Rc_29724-23022	9	46.55
Rc_30538-746	9	48.341
Rc_29941-41303	9	50.36
Rc_29775-68167	9	53.947
Rc_45185-340	9	54.391
Rc_43430-347	9	56.206
Rc_29010-56936	9	58.097
Rc_29761-35548	9	58.41
Rc_29761-34348	9	58.879
Rc_29761-153055	9	59.331
Rc_29761-144370	9	59.331
Rc_27810-187875	9	60.975
Rc_27810-143380	9	60.975
Rc_27810-165759	9	61.268
Rc_27810-249262	9	61.705
Rc_27810-286079	9	61.988
Rc_27810-300633	9	62.568
Rc_35008-389	9	62.568
Rc_27810-335524	9	63.474
Rc_29613-4661	9	65.523
Rc_29613-869	9	65.959
Rc_29613-69592	9	66.243
Rc_29613-63020	9	66.243
Rc_29613-95674	9	66.514
Rc_27843-23633	9	67.647
Rc_39690-713	9	68.256
Rc_28902-12774	9	69.008
Rc_29333-293477	9	71.223
Rc_41335-651	9	74.708
Rc_31056-112	9	74.708
Rc_31762-721	9	74.708
Rc_32385-1074	9	74.709
Rc_56125-257	9	75.5
Rc_29439-102878	9	76.784
Rc_28324-60227	9	78.401
Rc_28324-157948	9	79.508
Rc_30032-98330	9	80.233
Rc_30032-137470	9	80.943
Rc_28629-123221	9	81.511
Rc_30078-514070	9	93.565
Rc_30078-496868	9	93.565
Rc_30078-528033	9	93.565
Rc_30078-751288	9	95.475
Rc_30104-213469	10	0
Rc_28956-746	10	0.464
Rc_28641-26118	10	1.338
Rc_30074-217621	10	13.195
Rc_30074-217284	10	13.195
Rc_30074-364989	10	18.067
Rc_30074-600632	10	20.051
Rc_51644-1129	10	20.73
Rc_30074-625474	10	22.747
Rc_29576-51443	10	31.194
Rc_29982-79792	10	31.608
Rc_36228-1156	10	31.608
Rc_27985-33281	10	31.881
Rc_27985-10741	10	31.881
Rc_29414-1641	10	32.191
Rc_29414-2172	10	32.335
Rc_29477-747	10	32.483
Rc_29982-52703	10	32.762
Rc_29982-55970	10	32.762
Rc_27985-164431	10	34.481
Rc_27985-235267	10	35.241
Rc_27985-191227	10	35.241
Rc_27985-233553	10	35.241
Rc_27985-281357	10	36.313
Rc_27985-256760	10	37.399
Rc_27985-302595	10	38.106
Rc_27985-343309	10	38.651
Rc_29648-44519	10	39.219
Rc_29648-40635	10	39.219
Rc_29648-456479	10	41.98
Rc_29648-460816	10	42.213
Rc_29648-611787	10	43.456
Rc_29648-684425	10	43.845
Rc_29648-673267	10	43.97
Rc_29648-672596	10	43.97
Rc_29648-664940	10	43.97
Rc_29908-31066	10	46.334
Rc_29908-33177	10	46.49
Rc_29908-1455454	10	57.28
Rc_29596-87478	10	60.559
Rc_29596-58206	10	60.844
Rc_29596-54081	10	60.844
Rc_30170-633989	10	64.58
Rc_30170-610810	10	64.58
Rc_30170-828235	10	65.782
Rc_30170-1885224	10	71.455
Rc_30170-1846678	10	71.86
Rc_30170-1804196	10	72.133
Rc_30170-1868197	10	72.406
Rc_30170-1880681	10	72.406
Rc_30170-3642865	10	78.09
Rc_30170-3625435	10	78.532
Rc_30170-3750867	10	79.914
Rc_30170-3750570	10	79.914
Rc_30170-3717966	10	80.718
Rc_30170-3759285	10	82.418
Rc_30170-3789315	10	83.099
Rc_30170-3796285	10	83.223
Rc_30170-3821171	10	84.475
Rc_30170-4207691	10	85.609
Rc_30170-4172480	10	85.752
Rc_30170-4507094	10	87.619
Rc_30170-4638818	10	87.756
Rc_30170-4606690	10	87.756
Rc_30170-4659618	10	87.756
Rc_30170-4676409	10	87.756
