# Supplementary material for: Development and validation of an SNP genotyping array and construction of a high-density linkage map in castor
Source: Sci Rep. 2019 Feb 28;9:3003. doi: 10.1038/s41598-019-39967-9 (PMC6395776; doi:10.1038/s41598-019-39967-9)
Supplement: Supplementary file 4 — Supplementary Table S3 [file 41598_2019_39967_MOESM4_ESM.xlsx]

## Sheet: Sheet1
Development and validation of an SNP genotyping array and construction of a high-density linkage map in castor
S. Senthilvel*, Arpita Ghosh, Mobeen Shaik, Ranjan K. Shaw, Prashanth G. Bagali
S. Senthilvel, Mobeen Shaik, Ranjan K. Shaw
ICAR-Indian Institute of Oilseeds Research, Rajendranagar, Hyderabad – 500030, India
Arpita Ghosh, Prashanth G. Bagali
Xcelris Labs Ltd., Xcellon building, Navrangpura, Ahmedabad – 380009, India
*Corresponding author
S. Senthilvel
e mail: senthilvel.senapathy@icar.gov.in
Telephone: +91 40 24598116; Fax: +91 40 24017969
Supplementary Table 3. Linkage map of DCS9 X RG1139
Marker	Chr	cM
Rc_29634-254135	1	0
Rc_28623-9666	1	2.988
Rc_29784-89008	1	2.988
Rc_29784-102253	1	4.916
Rc_29784-58645	1	4.916
Rc_29784-61825	1	5.293
Rc_29784-69376	1	5.293
Rc_29784-67363	1	5.482
Rc_28962-24761	1	6.38
Rc_28592-50834	1	9.351
Rc_28592-58210	1	9.759
Rc_28592-90422	1	9.863
Rc_28592-91561	1	10.565
Rc_29682-85604	1	11.568
Rc_58768-556	1	13.104
Rc_29682-209364	1	14.604
Rc_29682-124078	1	15.209
Rc_27999-7585	1	16.717
Rc_29586-95462	1	18.356
Rc_29586-109115	1	18.356
Rc_28748-73642	1	20.111
Rc_45032-580	1	20.851
Rc_29192-1835	1	21.802
Rc_28139-6974	1	21.802
Rc_28827-93453	1	21.802
Rc_28894-945	1	21.802
Rc_32609-1398	1	22.015
Rc_29192-1607	1	22.12
Rc_27782-2292	1	22.12
Rc_28139-686	1	22.12
Rc_28609-82656	1	23.105
Rc_40023-261	1	25.249
Rc_29916-155102	1	27.851
Rc_29249-1306	1	28.923
Rc_27401-126675	1	30.41
Rc_28124-86061	1	34.338
Rc_28124-78129	1	34.435
Rc_29630-107679	1	35.514
Rc_29630-77164	1	36.495
Rc_29630-74515	1	36.495
Rc_28052-34935	1	37.571
Rc_29635-11538	1	37.871
Rc_29635-112234	1	38.416
Rc_29635-113256	1	38.416
Rc_29635-95867	1	38.648
Rc_29635-81406	1	38.648
Rc_29635-202463	1	38.752
Rc_29635-90054	1	38.855
Rc_29635-133265	1	39.058
Rc_29630-92081	1	40.3
Rc_29630-230786	1	40.696
Rc_29630-215882	1	40.696
Rc_29630-221317	1	40.696
Rc_29630-228857	1	40.697
Rc_29630-315865	1	41.497
Rc_29630-366940	1	41.694
Rc_34486-895	1	41.694
Rc_29630-365077	1	41.694
Rc_29630-363273	1	42.635
Rc_29630-309398	1	43.386
Rc_29630-258428	1	43.756
Rc_29790-318983	1	45.528
Rc_29790-322444	1	45.528
Rc_29832-22307	1	47.512
Rc_27647-23051	1	49.687
Rc_29968-301928	1	50.415
Rc_29780-458866	1	51.693
Rc_29780-384357	1	52.001
Rc_29780-374291	1	52.001
Rc_29780-368558	1	52.002
Rc_29780-339928	1	52.11
Rc_28455-105512	1	59.545
Rc_28455-105714	1	59.545
Rc_28455-85136	1	59.643
Rc_28455-52548	1	60.135
Rc_28455-40557	1	60.135
Rc_28455-52948	1	60.135
Rc_29692-74527	1	61.817
Rc_41106-912	1	61.818
Rc_29692-86657	1	62.054
Rc_29692-73893	1	62.054
Rc_29692-231306	1	62.569
Rc_29599-61228	1	64.808
Rc_42999-5401	1	66.153
Rc_29693-601321	1	66.473
Rc_30026-606358	1	68.076
Rc_30026-434462	1	68.45
Rc_29693-553741	1	71.302
Rc_29693-782113	1	71.725
Rc_29693-802990	1	71.725
Rc_29693-519577	1	72.62
Rc_29693-534009	1	72.62
Rc_29693-509167	1	72.62
Rc_29693-489694	1	72.715
Rc_48259-607	1	73.766
Rc_29693-930206	1	73.766
Rc_32657-712	1	73.766
Rc_29693-927925	1	73.959
Rc_29693-921993	1	73.959
Rc_29693-902648	1	74.342
Rc_30026-347351	1	75.039
Rc_30026-577197	1	75.236
Rc_30190-1255042	1	80.4
Rc_30190-1845886	1	81.693
Rc_30190-3132953	1	85.703
Rc_30190-3156962	1	87.225
Rc_30190-2917425	1	88.625
Rc_30190-3378235	1	90.466
Rc_30068-25741	1	92.212
Rc_30068-26236	1	92.212
Rc_30190-3749401	1	92.319
Rc_30190-3732849	1	92.533
Rc_30068-39625	1	92.849
Rc_30190-3772022	1	93.908
Rc_30190-3627046	1	94.748
Rc_30068-998449	1	97.592
Rc_30068-570582	1	99.629
Rc_30068-590847	1	100.769
Rc_30068-564573	1	101.214
Rc_29827-797654	1	102.115
Rc_29827-810563	1	102.115
Rc_29827-827618	1	102.583
Rc_29827-706739	1	103.52
Rc_29827-592548	1	103.982
Rc_29827-372246	1	105.376
Rc_29827-312343	1	105.697
Rc_29827-275491	1	106.032
Rc_29827-221588	1	107.281
Rc_29827-214356	1	107.725
Rc_29827-215051	1	107.725
Rc_29827-225974	1	107.939
Rc_29827-245551	1	108.046
Rc_29827-225770	1	108.046
Rc_29827-50874	1	108.882
Rc_29827-48658	1	109.478
Rc_29628-168663	1	113.236
Rc_29628-161948	1	114.193
Rc_29822-1157224	1	116.588
Rc_29822-1158755	1	116.588
Rc_29822-1133798	1	117.029
Rc_29822-1106023	1	117.029
Rc_29822-1078906	1	117.246
Rc_47107-144	1	119.679
Rc_29822-608311	1	121.957
Rc_29822-551580	1	123.435
Rc_29822-699115	1	123.76
Rc_29822-521498	1	124.631
Rc_29822-260926	1	125.724
Rc_29822-266066	1	125.831
Rc_29822-147631	1	126.151
Rc_29822-157587	1	126.151
Rc_29822-223996	1	126.152
Rc_29822-228955	1	126.152
Rc_29822-144151	1	126.577
Rc_29822-153745	1	126.577
Rc_29822-69192	1	127.044
Rc_29822-36648	1	127.397
Rc_29822-79260	1	127.737
Rc_29933-90111	1	129.071
Rc_29933-128704	1	129.606
Rc_29933-207017	1	130.728
Rc_29933-254496	1	131.063
Rc_29933-240868	1	131.293
Rc_29933-240076	1	131.293
Rc_29933-318741	1	132.291
Rc_29933-398016	1	133.162
Rc_29842-1076625	1	134.48
Rc_29842-1049788	1	135.748
Rc_29842-925758	1	137.135
Rc_29842-714367	1	138.031
Rc_29842-708385	1	138.031
Rc_29842-593568	1	139.729
Rc_29842-597678	1	141.598
Rc_29842-540043	1	141.931
Rc_29842-435888	1	143.669
Rc_29842-462046	1	144.467
Rc_29842-430679	1	144.805
Rc_29842-319752	1	145.143
Rc_29842-320735	1	145.143
Rc_29842-327799	1	145.366
Rc_29842-383395	1	146.773
Rc_49629-786	1	148.162
Rc_29562-84	2	0
Rc_30147-1094691	2	5.922
Rc_30147-1101321	2	6.012
Rc_30147-1090150	2	6.101
Rc_30147-1821258	2	9.072
Rc_30147-1839361	2	9.616
Rc_30147-2068884	2	10.749
Rc_30147-2084825	2	10.75
Rc_30147-2104580	2	10.849
Rc_30147-2710858	2	13.434
Rc_30147-2696098	2	14.517
Rc_30147-3101828	2	15.67
Rc_30147-3103024	2	15.67
Rc_30147-3140496	2	16.966
Rc_30147-3139678	2	16.966
Rc_30147-4023096	2	18.314
Rc_30147-3974029	2	18.992
Rc_30147-4250882	2	20.252
Rc_30147-4315465	2	20.815
Rc_30147-4301713	2	20.815
Rc_30147-4361834	2	21.185
Rc_30147-4407148	2	21.37
Rc_30147-4407552	2	21.37
Rc_30147-4413857	2	21.462
Rc_30147-4367694	2	21.463
Rc_30147-4374816	2	21.463
Rc_30147-4468742	2	21.841
Rc_30147-4566277	2	22.129
Rc_30147-4572909	2	22.129
Rc_30138-1635434	2	22.986
Rc_30138-1523299	2	23.939
Rc_30138-1516215	2	24.132
Rc_30138-1482204	2	24.425
Rc_30138-1368982	2	25.492
Rc_30138-1210681	2	26.119
Rc_30138-1229011	2	26.836
Rc_30138-1015058	2	27.484
Rc_30138-1014629	2	27.484
Rc_30138-331201	2	30.214
Rc_30138-503900	2	30.318
Rc_30138-326509	2	30.425
Rc_36771-1212	2	30.656
Rc_28883-112969	2	34.286
Rc_28883-94288	2	34.286
Rc_28883-81892	2	34.287
Rc_28883-55979	2	34.451
Rc_28883-66070	2	34.451
Rc_28883-155208	2	34.632
Rc_28883-145371	2	34.989
Rc_28565-28217	2	38.416
Rc_28565-24162	2	38.587
Rc_28565-12803	2	38.587
Rc_27911-428	2	38.939
Rc_29932-86864	2	40.456
Rc_29932-176765	2	41.791
Rc_30075-456789	2	42.981
Rc_30075-402131	2	43.788
Rc_30075-290377	2	44.736
Rc_29840-149642	2	48.754
Rc_44898-4316	2	49.064
Rc_29840-199779	2	49.147
Rc_27704-27904	2	50.346
Rc_27704-51350	2	50.346
Rc_27704-69737	2	50.426
Rc_29417-8411	2	50.763
Rc_29840-471187	2	51.972
Rc_28772-17510	2	52.743
Rc_29417-5516	2	53.288
Rc_45024-662	2	53.491
Rc_27704-37931	2	53.7
Rc_27704-37373	2	53.7
Rc_27942-56486	2	53.783
Rc_30477-273	2	54.29
Rc_29994-158270	2	54.29
Rc_29994-13476	2	54.377
Rc_27956-107756	2	55.143
Rc_27956-7232	2	55.818
Rc_27956-122626	2	55.818
Rc_27956-111835	2	55.818
Rc_27956-19447	2	55.818
Rc_27956-121676	2	55.818
Rc_28563-23190	2	55.99
Rc_27837-90140	2	56.51
Rc_28563-6987	2	57.836
Rc_29934-101210	2	59.529
Rc_36693-982	2	59.646
Rc_27486-2041	2	59.647
Rc_29497-200711	2	59.647
Rc_30162-15078	2	59.647
Rc_30162-982465	2	59.647
Rc_30162-1571300	2	59.647
Rc_30400-415	2	59.647
Rc_55683-2376	2	59.647
Rc_55683-2667	2	59.647
Rc_30158-333547	2	59.647
Rc_41380-279	2	59.647
Rc_48649-127	2	59.647
Rc_58123-574	2	59.647
Rc_30077-145189	2	59.647
Rc_30162-541797	2	59.647
Rc_30162-1402013	2	59.647
Rc_55241-806	2	59.647
Rc_43065-3029	2	59.647
Rc_27968-14881	2	59.647
Rc_29817-131242	2	59.647
Rc_30077-144904	2	59.647
Rc_30186-651186	2	59.647
Rc_36746-2119	2	59.647
Rc_29958-310756	2	59.647
Rc_29748-197216	2	59.647
Rc_29593-255025	2	59.648
Rc_30158-235769	2	59.648
Rc_30162-1774146	2	59.648
Rc_27968-109448	2	59.648
Rc_30162-627023	2	59.648
Rc_29880-124522	2	59.648
Rc_29955-974035	2	59.648
Rc_29282-7844	2	59.648
Rc_30145-76035	2	59.648
Rc_30186-411916	2	59.648
Rc_50978-134	2	60.003
Rc_45597-408	2	60.646
Rc_30186-409504	2	60.646
Rc_30186-923878	2	60.646
Rc_45361-2577	2	60.646
Rc_30158-236343	2	60.646
Rc_29955-573375	2	60.647
Rc_30162-1081590	2	60.647
Rc_30162-1779988	2	60.647
Rc_30100-149010	2	60.647
Rc_31719-935	2	60.647
Rc_30400-1353	2	60.838
Rc_29983-586346	3	0
Rc_29983-233783	3	3.6
Rc_29983-253900	3	3.6
Rc_29983-229799	3	3.6
Rc_29676-166501	3	8.489
Rc_29676-165549	3	8.489
Rc_30115-339928	3	10.542
Rc_30115-398458	3	11.7
Rc_29169-10124	3	13.083
Rc_29970-384096	3	16.772
Rc_29661-53782	3	18.444
Rc_29661-52307	3	18.444
Rc_29661-7992	3	18.75
Rc_29661-68403	3	19.053
Rc_29661-246583	3	20.597
Rc_29661-261927	3	20.597
Rc_29661-297093	3	21.167
Rc_29661-356821	3	22.562
Rc_29661-414487	3	23.056
Rc_29825-150447	3	23.056
Rc_29661-393791	3	23.056
Rc_29825-149873	3	23.745
Rc_28830-85910	3	24.321
Rc_28830-10701	3	24.51
Rc_28830-104280	3	24.794
Rc_28830-119667	3	24.886
Rc_28179-184696	3	25.347
Rc_28179-176226	3	25.347
Rc_28179-72341	3	25.623
Rc_27749-138729	3	28.086
Rc_29913-12001	3	29.026
Rc_58442-356	3	29.562
Rc_29226-4350	3	29.648
Rc_27717-26645	3	30.359
Rc_27717-1561	3	30.451
Rc_50006-492	3	30.826
Rc_29300-3358	3	31.746
Rc_55757-618	3	32.205
Rc_27561-36517	3	33.134
Rc_27561-37696	3	33.406
Rc_28161-10726	3	33.965
Rc_28281-151531	3	34.164
Rc_28281-89660	3	34.676
Rc_28206-6756	3	36.278
Rc_28206-11549	3	36.278
Rc_31609-1202	3	36.465
Rc_28745-11416	3	36.747
Rc_27889-52374	3	36.934
Rc_27889-46352	3	36.934
Rc_59676-405	3	36.934
Rc_29042-8913	3	38.358
Rc_28016-22633	3	38.817
Rc_28196-49011	3	39.431
Rc_28256-16568	3	39.849
Rc_29719-243570	3	41.352
Rc_29719-140008	3	43.094
Rc_29719-94757	3	43.195
Rc_40845-2145	3	43.819
Rc_29346-51918	3	44.98
Rc_27436-84442	3	45.391
Rc_28225-2744	3	46.856
Rc_28225-5953	3	46.856
Rc_27747-6025	3	49.08
Rc_29583-106978	3	49.54
Rc_27526-14714	3	49.541
Rc_28040-16042	3	49.872
Rc_29592-35793	3	50.091
Rc_30206-162206	3	50.526
Rc_29771-17175	3	51.689
Rc_56027-190	3	52.38
Rc_30136-360644	3	52.712
Rc_30156-1096584	3	53.173
Rc_30156-1138164	3	53.632
Rc_29695-8272	3	54.522
Rc_29695-8496	3	54.522
Rc_29881-142402	3	55.336
Rc_30225-225954	3	55.647
Rc_29615-533793	3	55.647
Rc_29615-383982	3	55.647
Rc_28776-4630	3	55.647
Rc_30225-64635	3	55.647
Rc_29615-441880	3	55.647
Rc_29615-440286	3	55.647
Rc_29600-364018	3	56.267
Rc_29600-389851	3	56.267
Rc_29948-334894	3	58.537
Rc_27389-16480	3	60.424
Rc_27389-29199	3	60.424
Rc_27389-26429	3	60.424
Rc_29620-234513	3	60.928
Rc_29620-242405	3	60.928
Rc_29620-229611	3	60.928
Rc_29620-145060	3	61.414
Rc_29620-95267	3	61.512
Rc_29620-67947	3	61.512
Rc_29620-85166	3	61.512
Rc_29642-56127	3	61.81
Rc_29642-75496	3	61.81
Rc_29608-16328	3	62.215
Rc_29608-14657	3	62.414
Rc_29608-64728	3	63.14
Rc_29608-86515	3	64.325
Rc_29949-26898	3	64.846
Rc_29597-5407	3	65.762
Rc_28859-124491	3	67.399
Rc_28663-18519	3	68.235
Rc_28663-4704	3	68.235
Rc_28663-23677	3	68.472
Rc_28859-82722	3	69.417
Rc_28859-82926	3	69.417
Rc_29732-89758	3	70.33
Rc_29611-53762	3	72.132
Rc_28492-22423	3	74.845
Rc_28492-18799	3	74.845
Rc_28492-57531	3	74.945
Rc_29637-336255	3	77.115
Rc_29637-335987	3	77.218
Rc_30204-268655	3	81.696
Rc_30204-303469	3	82.003
Rc_30204-302763	3	82.003
Rc_30120-143392	3	84.258
Rc_30120-115606	3	84.985
Rc_39396-4451	3	85.395
Rc_28708-79074	3	87.19
Rc_30178-291995	3	89.113
Rc_30178-277536	3	89.113
Rc_30005-301681	3	90.488
Rc_29584-42469	3	91.69
Rc_29584-54301	3	91.807
Rc_28428-5154	3	91.928
Rc_28610-10656	3	92.158
Rc_29631-9973	3	92.377
Rc_29631-26340	3	92.378
Rc_29631-334286	3	93.235
Rc_29631-354354	3	93.547
Rc_27504-159370	3	95.823
Rc_27504-162190	3	95.823
Rc_29792-109411	3	97.069
Rc_29792-60505	3	97.07
Rc_29792-153566	3	97.372
Rc_29792-185304	3	97.574
Rc_29792-171684	3	97.574
Rc_29792-178601	3	97.574
Rc_29792-178304	3	97.783
Rc_29792-183163	3	97.783
Rc_29792-196150	3	97.984
Rc_29929-1685856	3	98.389
Rc_29929-1722105	3	98.497
Rc_29792-204620	3	98.497
Rc_29929-1590479	3	99.004
Rc_29929-1346877	3	100.251
Rc_29929-1346735	3	100.473
Rc_29929-1441718	3	101.527
Rc_29929-1433287	3	101.527
Rc_29929-1176212	3	102.855
Rc_30131-2668973	4	0
Rc_30131-2626538	4	0
Rc_30131-2636224	4	0
Rc_37798-3393	4	0
Rc_30131-2683453	4	0
Rc_30131-2396302	4	1.713
Rc_30131-503784	4	9.342
Rc_30131-491515	4	9.736
Rc_30131-477332	4	9.736
Rc_30131-143465	4	12.614
Rc_29588-179206	4	14.452
Rc_29841-134145	4	18.223
Rc_29841-113904	4	18.425
Rc_29841-114503	4	18.425
Rc_29841-58429	4	18.633
Rc_29841-43060	4	18.838
Rc_30146-1158399	4	20.583
Rc_30146-1103419	4	20.882
Rc_30146-1047551	4	21.495
Rc_30146-1053152	4	21.898
Rc_30146-998185	4	22.396
Rc_30146-803928	4	23.637
Rc_30146-801310	4	23.637
Rc_28694-240205	4	26.344
Rc_28694-88508	4	27.294
Rc_28694-84511	4	27.294
Rc_28694-171089	4	27.665
Rc_28694-90201	4	27.665
Rc_28694-142510	4	27.665
Rc_29706-482910	4	28.747
Rc_29706-376040	4	30.057
Rc_29706-366581	4	30.462
Rc_29756-76504	4	35.434
Rc_29263-7032	4	40.689
Rc_29507-10091	4	41.98
Rc_29105-5777	4	41.98
Rc_51643-1106	4	41.98
Rc_29708-119189	4	42.467
Rc_29708-182338	4	42.794
Rc_28191-6819	4	43.463
Rc_29888-115017	4	43.685
Rc_30149-185356	4	44.048
Rc_54312-1064	4	44.295
Rc_35695-1206	4	44.295
Rc_29888-174468	4	44.295
Rc_32856-412	4	44.295
Rc_30149-253389	4	44.532
Rc_28424-10956	4	44.653
Rc_27934-37259	4	45.011
Rc_27934-87153	4	45.116
Rc_27934-84042	4	45.116
Rc_27934-137096	4	45.228
Rc_27934-137737	4	45.228
Rc_30041-67695	4	45.981
Rc_29657-143226	4	46.512
Rc_29657-129443	4	46.512
Rc_29657-79224	4	46.616
Rc_29657-76395	4	46.616
Rc_29657-72575	4	46.616
Rc_29657-89530	4	46.826
Rc_28986-24316	4	52.665
Rc_30111-12984	4	55.843
Rc_30111-27300	4	56.094
Rc_29643-90873	4	56.511
Rc_29643-81643	4	56.764
Rc_29643-90543	4	56.849
Rc_29589-187974	4	60.893
Rc_29589-195973	4	61.766
Rc_29589-494249	4	64.181
Rc_29589-482817	4	64.672
Rc_29991-48571	4	65.672
Rc_29991-53008	4	65.672
Rc_29991-266003	4	68.5
Rc_30055-308974	4	72.971
Rc_29681-237760	5	0
Rc_29751-179258	5	3.595
Rc_29751-182351	5	3.595
Rc_29977-24182	5	10.227
Rc_29700-62092	5	16.951
Rc_30098-3879	5	17.07
Rc_28657-84438	5	20.25
Rc_49602-257	5	22.139
Rc_28966-146283	5	24.357
Rc_38399-2726	5	24.551
Rc_38399-2503	5	24.551
Rc_28966-191554	5	24.654
Rc_28966-146856	5	24.654
Rc_28966-234718	5	24.851
Rc_28266-39858	5	26.145
Rc_28266-20967	5	26.145
Rc_30042-240264	5	27.762
Rc_30042-232008	5	27.946
Rc_29678-105196	5	29.271
Rc_29678-162576	5	30.685
Rc_29996-31203	5	34.655
Rc_30076-1000803	5	40.691
Rc_30076-1001479	5	40.691
Rc_30076-1122429	5	42.931
Rc_30076-1491904	5	44.443
Rc_29647-322122	5	48.044
Rc_29647-319677	5	48.215
Rc_29647-244577	5	49.168
Rc_29647-263657	5	49.679
Rc_29883-184473	5	52.123
Rc_29883-306788	5	52.734
Rc_29883-308784	5	52.822
Rc_29883-407205	5	52.996
Rc_29883-399624	5	53.084
Rc_59505-9910	5	54.232
Rc_29168-38518	5	55.11
Rc_29736-718547	5	56.851
Rc_29736-719511	5	56.851
Rc_29736-715940	5	56.851
Rc_29736-792910	5	57.625
Rc_29736-670976	5	58.797
Rc_29736-669814	5	58.797
Rc_29736-635602	5	58.961
Rc_29736-156065	5	60.336
Rc_29736-120010	5	60.762
Rc_29736-119717	5	60.763
Rc_30174-2984490	5	65.68
Rc_30174-2253812	5	68.768
Rc_30174-1353586	5	73.305
Rc_30174-1244898	5	74.333
Rc_30174-1142769	5	75.856
Rc_30174-1126788	5	76.148
Rc_30174-1074359	5	77.905
Rc_30174-1032688	5	78.002
Rc_30174-1030550	5	78.198
Rc_30174-1022615	5	78.393
Rc_30174-664320	5	79.565
Rc_30174-640339	5	79.66
Rc_30174-634715	5	79.844
Rc_29709-183779	5	83.326
Rc_29709-187503	5	83.326
Rc_29709-159432	5	83.425
Rc_29709-147281	5	83.425
Rc_29709-224251	5	83.921
Rc_29709-213740	5	83.921
Rc_29709-243338	5	83.921
Rc_29709-302074	5	84.121
Rc_29709-262878	5	84.121
Rc_29709-321613	5	84.121
Rc_29709-266112	5	84.121
Rc_29709-337939	5	84.121
Rc_29709-352007	5	84.121
Rc_29709-281691	5	84.121
Rc_29709-234795	5	84.519
Rc_29801-960082	6	0
Rc_29801-840476	6	0.786
Rc_29801-635952	6	1.813
Rc_29801-696955	6	2.812
Rc_29801-528467	6	5.204
Rc_29801-537866	6	5.204
Rc_29801-558479	6	6.056
Rc_29801-540023	6	6.056
Rc_29801-511006	6	6.161
Rc_29801-310733	6	7.615
Rc_29801-145171	6	11.717
Rc_29801-143486	6	11.717
Rc_29801-115108	6	11.927
Rc_28152-188328	6	14.535
Rc_28152-245067	6	15.007
Rc_30099-557366	6	17.415
Rc_30099-628762	6	18.058
Rc_30099-391848	6	19.643
Rc_30099-305217	6	20.121
Rc_30099-312083	6	20.122
Rc_30099-307674	6	20.122
Rc_30099-235542	6	20.427
Rc_45842-614	6	22.293
Rc_30099-21148	6	24.301
Rc_29804-769912	6	24.779
Rc_29804-806308	6	24.873
Rc_29804-1027103	6	25.909
Rc_29804-1014760	6	25.909
Rc_29804-1025727	6	25.909
Rc_29838-424488	6	27.389
Rc_29838-419719	6	27.389
Rc_59539-365	6	28.057
Rc_29506-31923	6	29.802
Rc_29838-270923	6	31.351
Rc_29806-125126	6	34.073
Rc_29609-100687	6	36.254
Rc_29609-124837	6	36.431
Rc_29609-103709	6	36.605
Rc_29609-273050	6	37.516
Rc_29609-249358	6	37.889
Rc_29765-22855	6	38.99
Rc_29765-27523	6	39.086
Rc_30071-33920	6	43.341
Rc_30116-140430	6	45.716
Rc_37613-763	6	50.968
Rc_29740-124888	6	54.529
Rc_29740-205207	6	55.985
Rc_28489-4123	6	56.092
Rc_27797-6457	6	57.762
Rc_28540-2947	6	57.986
Rc_28540-1992	6	58.305
Rc_28490-3341	6	58.409
Rc_28490-12265	6	58.409
Rc_28802-71895	6	58.832
Rc_28802-69302	6	58.832
Rc_28802-66004	6	58.832
Rc_28523-10551	6	59.389
Rc_27516-15107	6	61
Rc_27516-26370	6	61.219
Rc_27516-28897	6	61.331
Rc_28169-13514	6	62.138
Rc_28507-61664	6	63.677
Rc_28872-13999	6	69.281
Rc_28077-1026	6	70.247
Rc_28077-20959	6	70.346
Rc_28077-21378	6	70.842
Rc_29428-157264	6	71.163
Rc_28180-17783	6	72.506
Rc_28180-78510	6	73.211
Rc_28180-83364	6	73.312
Rc_28180-43846	6	73.92
Rc_45579-763	6	74.034
Rc_29428-7193	6	76.566
Rc_29585-14910	6	77.966
Rc_29887-16790	6	78.469
Rc_27383-4943	6	79.339
Rc_30003-134256	6	79.431
Rc_27383-28875	6	79.861
Rc_27568-113217	6	82.567
Rc_27568-142589	6	84.346
Rc_30143-474073	6	86.128
Rc_29729-452272	6	92.259
Rc_29729-499973	6	93.403
Rc_29729-477291	6	93.403
Rc_29729-498860	6	93.403
Rc_29848-236574	7	0
Rc_29848-250531	7	0.364
Rc_29848-137018	7	0.662
Rc_28226-179993	7	2.994
Rc_28226-164858	7	3.189
Rc_28226-157085	7	3.189
Rc_28226-166291	7	3.497
Rc_28226-54187	7	3.909
Rc_29848-49584	7	4.693
Rc_29848-600267	7	6.257
Rc_29848-975167	7	8.629
Rc_29848-976935	7	8.629
Rc_29848-1500728	7	11.068
Rc_29848-1319414	7	13.479
Rc_29848-1334008	7	13.479
Rc_29848-1323505	7	13.479
Rc_29848-1299250	7	14.338
Rc_29794-815778	7	17.315
Rc_29794-697911	7	17.419
Rc_29794-705929	7	17.73
Rc_29794-711753	7	18.041
Rc_29794-765814	7	18.793
Rc_29794-763602	7	18.793
Rc_29794-736586	7	19.012
Rc_29794-679747	7	19.225
Rc_29794-679442	7	19.329
Rc_29794-439821	7	20.756
Rc_29739-398876	7	24.308
Rc_36501-1349	7	24.527
Rc_29739-121816	7	26.183
Rc_29739-99460	7	26.278
Rc_29739-99683	7	26.373
Rc_29739-123134	7	26.373
Rc_29739-708225	7	28.825
Rc_29739-723023	7	28.826
Rc_29739-723604	7	28.826
Rc_29739-1109397	7	29.747
Rc_29739-985176	7	30.394
Rc_29739-939068	7	30.583
Rc_29739-940789	7	31.156
Rc_29739-1182075	7	31.576
Rc_29912-30778	7	33.732
Rc_29912-459961	7	35.872
Rc_29912-518115	7	36.8
Rc_29912-539417	7	37.288
Rc_29912-1573695	7	39.53
Rc_29912-1586141	7	39.53
Rc_29912-1568204	7	39.53
Rc_29912-1482603	7	39.975
Rc_29912-1463833	7	39.975
Rc_29912-1466291	7	39.975
Rc_29912-1488729	7	39.975
Rc_29912-1463118	7	39.975
Rc_29912-1737292	7	41.699
Rc_29807-214212	7	44.626
Rc_28320-145465	7	46.502
Rc_28320-301078	7	47.566
Rc_28320-353680	7	47.567
Rc_29737-240529	7	52.824
Rc_29737-95167	7	53.69
Rc_29737-132805	7	54.459
Rc_29482-27067	7	56.951
Rc_29482-30741	7	56.951
Rc_27455-11835	7	57.544
Rc_29687-206430	7	57.806
Rc_29687-229668	7	58.236
Rc_28612-5278	7	59.419
Rc_29783-158111	7	60.773
Rc_29783-190132	7	60.773
Rc_29783-161090	7	60.773
Rc_29783-76428	7	61.709
Rc_34831-134	7	62.331
Rc_50882-425	7	62.331
Rc_27622-39698	7	62.331
Rc_27716-11223	7	62.418
Rc_28597-73008	7	63.196
Rc_28597-50425	7	63.196
Rc_28456-12750	7	64.885
Rc_28863-14587	7	65.914
Rc_29749-9124	7	67.145
Rc_27506-11044	7	68.376
Rc_27506-59747	7	68.376
Rc_27766-28448	7	69.85
Rc_29651-144503	7	70.79
Rc_29651-127165	7	70.79
Rc_29651-121329	7	70.988
Rc_28102-70852	7	71.684
Rc_28102-8466	7	71.881
Rc_29479-19932	7	73.015
Rc_28340-10155	7	73.015
Rc_28418-8420	7	73.131
Rc_48510-121	7	73.235
Rc_28574-40037	7	73.235
Rc_29582-101485	7	73.236
Rc_50548-392	7	73.236
Rc_30573-590	7	73.236
Rc_29899-95788	7	73.236
Rc_29582-120945	7	73.236
Rc_35582-785	7	73.345
Rc_47373-2785	7	73.345
Rc_27649-2431	7	73.345
Rc_29582-100040	7	73.345
Rc_28418-8195	7	73.466
Rc_28106-4523	7	73.587
Rc_28417-245	7	73.587
Rc_29479-14108	7	73.692
Rc_31288-169	7	74.025
Rc_29045-351	7	74.025
Rc_28198-13959	7	74.025
Rc_29019-1157	7	74.025
Rc_30165-108813	7	74.025
Rc_37634-4668	7	74.025
Rc_39477-1042	7	74.025
Rc_29195-18825	7	74.664
Rc_49767-210	7	74.664
Rc_28408-31425	7	74.777
Rc_29195-15122	7	74.777
Rc_40788-950	7	74.777
Rc_28923-21418	7	75.349
Rc_28318-24793	7	75.468
Rc_28318-23065	7	75.468
Rc_28318-5403	7	75.578
Rc_33308-388	7	76.138
Rc_27651-43923	7	76.358
Rc_27651-20986	7	76.358
Rc_29653-42252	7	76.898
Rc_28097-22365	7	77.863
Rc_27791-40398	7	79.474
Rc_57969-403	7	79.581
Rc_28613-15747	7	79.794
Rc_28613-16202	7	79.794
Rc_29662-190092	7	82.091
Rc_29662-182684	7	82.512
Rc_29662-115335	7	83.036
Rc_28509-48781	7	83.449
Rc_30198-297002	7	84.918
Rc_27833-1086	7	85.386
Rc_30198-698963	7	86.627
Rc_30063-934581	7	86.627
Rc_30063-510830	7	86.82
Rc_30063-526102	7	86.82
Rc_30063-587710	7	86.821
Rc_30063-542200	7	86.821
Rc_30063-393124	7	86.821
Rc_30063-368285	7	86.821
Rc_30063-504124	7	86.821
Rc_30063-588460	7	86.821
Rc_30198-755089	7	87.032
Rc_30198-878451	7	87.138
Rc_27373-14889	7	87.239
Rc_29671-291138	7	87.239
Rc_27373-17670	7	87.239
Rc_29671-14710	7	87.34
Rc_27783-1300	7	87.841
Rc_28664-81771	7	87.932
Rc_28664-62586	7	87.932
Rc_28468-8219	7	88.036
Rc_53700-316	7	88.249
Rc_28468-4170	7	88.249
Rc_28615-34223	7	89.036
Rc_28615-31025	7	90.172
Rc_28635-6210	7	90.571
Rc_29698-47959	7	91.948
Rc_29698-40909	7	91.948
Rc_29698-42834	7	91.948
Rc_30182-97948	7	92.738
Rc_28616-38363	7	93.416
Rc_28429-83247	7	94.083
Rc_28429-84030	7	94.083
Rc_28429-60058	7	94.083
Rc_28047-7057	7	95.131
Rc_28170-9202	7	96.591
Rc_28615-24038	7	97.902
Rc_29902-288942	7	105.88
Rc_29889-440920	8	0
Rc_29726-968607	8	2.752
Rc_29726-1062579	8	4.003
Rc_29726-1103290	8	4.216
Rc_29726-1129715	8	4.428
Rc_29726-1065477	8	5.9
Rc_29726-892221	8	6.865
Rc_29726-875048	8	6.865
Rc_29726-910847	8	6.865
Rc_29726-897596	8	6.865
Rc_29726-921462	8	7.071
Rc_29726-849056	8	7.577
Rc_29726-765086	8	7.965
Rc_29726-784983	8	8.37
Rc_29726-814981	8	8.473
Rc_29726-653098	8	9.326
Rc_29726-659313	8	9.326
Rc_29726-585981	8	10.125
Rc_29726-564580	8	10.311
Rc_29726-554944	8	10.782
Rc_29726-555518	8	10.783
Rc_29726-548033	8	10.975
Rc_29726-504217	8	11.257
Rc_29726-465304	8	11.726
Rc_29726-447474	8	12.192
Rc_29726-388781	8	12.781
Rc_29844-783302	8	13.93
Rc_29726-12034	8	14.141
Rc_29844-1230633	8	14.244
Rc_29726-112385	8	14.244
Rc_29726-15158	8	14.244
Rc_29726-108634	8	14.244
Rc_29726-197429	8	15.184
Rc_29844-146307	8	17.667
Rc_29844-196855	8	18.57
Rc_29844-190566	8	18.57
Rc_29844-197285	8	18.57
Rc_29844-88490	8	19.429
Rc_29603-214891	8	19.702
Rc_29603-65779	8	20.241
Rc_29603-61347	8	20.241
Rc_29895-80445	8	20.942
Rc_29895-45094	8	21.031
Rc_33872-1009	8	21.12
Rc_29981-219915	8	21.745
Rc_55315-313	8	22.291
Rc_29981-154507	8	22.292
Rc_30008-84223	8	22.673
Rc_30008-128563	8	22.673
Rc_30008-55194	8	23.04
Rc_30008-65009	8	23.04
Rc_30008-61998	8	23.04
Rc_30008-25830	8	23.31
Rc_30008-19733	8	23.485
Rc_29904-1057244	8	23.921
Rc_29904-1080721	8	23.921
Rc_29904-1090586	8	24.015
Rc_29904-1019187	8	24.102
Rc_29904-757445	8	24.91
Rc_29904-426290	8	27.033
Rc_29337-67538	8	30.25
Rc_29337-52401	8	30.333
Rc_29337-14394	8	30.415
Rc_29337-9883	8	30.415
Rc_29337-76745	8	30.889
Rc_27613-218360	8	31.929
Rc_27613-171323	8	32.719
Rc_27613-110316	8	33.186
Rc_30064-23741	8	35.444
Rc_27777-84131	8	35.797
Rc_29666-381712	8	37.54
Rc_29666-194259	8	39.867
Rc_28166-268046	8	42.199
Rc_28166-239698	8	43.351
Rc_28166-255050	8	44.592
Rc_28166-25021	8	46.2
Rc_29878-22086	8	47.464
Rc_27533-18162	8	48.522
Rc_27483-737	8	48.522
Rc_27862-1872	8	48.896
Rc_28706-224	8	48.896
Rc_28445-357	8	49.184
Rc_45661-1612	8	51.266
Rc_45826-396	8	51.266
Rc_30192-6830	8	51.266
Rc_30192-276802	8	51.266
Rc_30187-112001	8	51.266
Rc_30117-117539	8	51.266
Rc_29723-48228	8	51.266
Rc_28073-732	8	51.266
Rc_46176-388	8	51.353
Rc_29897-227309	8	51.442
Rc_29760-256707	8	51.442
Rc_29627-101137	8	51.442
Rc_29997-33538	8	51.442
Rc_34505-661	8	51.442
Rc_52257-467	8	51.442
Rc_29459-2456	8	51.443
Rc_29463-12394	8	51.443
Rc_30211-193859	8	51.443
Rc_29984-200454	8	51.443
Rc_33556-924	8	51.443
Rc_50926-1952	8	51.443
Rc_34559-838	8	51.443
Rc_59478-3999	8	51.443
Rc_29080-36917	8	51.443
Rc_29626-23198	8	51.443
Rc_29626-13169	8	51.443
Rc_29626-22054	8	51.443
Rc_30192-327363	8	51.443
Rc_29627-100067	8	51.443
Rc_29953-68612	8	51.617
Rc_29953-50593	8	51.705
Rc_29953-83802	8	52.154
Rc_29953-89442	8	52.244
Rc_29953-241701	8	52.683
Rc_29953-163161	8	52.77
Rc_29953-172935	8	52.77
Rc_28460-14630	8	54.063
Rc_28460-20318	8	54.146
Rc_28219-52133	8	55.004
Rc_28027-2564	8	56.411
Rc_28988-2030	8	57.46
Rc_29862-606532	8	57.548
Rc_28186-6724	8	57.548
Rc_29716-121671	8	57.548
Rc_57144-457	8	57.549
Rc_30209-741237	8	57.549
Rc_27950-11074	8	57.549
Rc_29705-487016	8	57.549
Rc_29705-558362	8	57.549
Rc_47936-311	8	57.549
Rc_29705-512073	8	57.636
Rc_28254-1366	8	57.636
Rc_29645-31447	8	57.811
Rc_28842-83006	8	58.167
Rc_28842-87005	8	58.257
Rc_28842-175712	8	58.346
Rc_28842-159565	8	58.346
Rc_28842-211104	8	58.527
Rc_28842-218594	8	58.617
Rc_28842-301841	8	58.88
Rc_28842-312955	8	58.965
Rc_28842-352032	8	59.22
Rc_28842-368329	8	60.041
Rc_29489-18944	8	62.045
Rc_29835-240232	8	63.251
Rc_29835-245648	8	63.251
Rc_29773-76973	8	65.079
Rc_29650-173839	8	66.138
Rc_29650-162849	8	66.312
Rc_29650-90607	8	67.1
Rc_56151-694	8	67.695
Rc_29759-70513	8	67.86
Rc_29759-70892	8	67.86
Rc_29759-120846	8	69.153
Rc_29759-184808	8	69.444
Rc_29607-139342	8	70.828
Rc_29607-14363	8	71.354
Rc_27894-463461	8	71.954
Rc_27894-238560	8	72.621
Rc_27894-111133	8	72.713
Rc_27894-237194	8	72.713
Rc_51255-698	8	73.073
Rc_27894-46426	8	73.073
Rc_27894-33698	8	73.073
Rc_29616-72305	8	73.842
Rc_29616-69396	8	73.842
Rc_27755-22200	8	74.12
Rc_30128-2677441	9	0
Rc_30128-2685780	9	0
Rc_30128-2698584	9	0
Rc_30128-2597177	9	0.096
Rc_30128-2614956	9	0.096
Rc_30128-2614595	9	0.096
Rc_30128-2598430	9	0.191
Rc_41833-2422	9	0.291
Rc_30128-2513471	9	0.291
Rc_30128-2537721	9	0.392
Rc_30128-2532972	9	0.392
Rc_30128-2424492	9	0.934
Rc_30128-2419295	9	0.934
Rc_30128-1981292	9	2.653
Rc_30128-1451805	9	5.709
Rc_30128-1468620	9	5.709
Rc_50511-278	9	6.844
Rc_30128-1627715	9	6.844
Rc_30128-1442735	9	8.413
Rc_30318-943	9	10.298
Rc_30128-737969	9	11.801
Rc_30128-1260636	9	13.51
Rc_30128-1291071	9	14.398
Rc_30128-999630	9	15.492
Rc_29680-77400	9	19.516
Rc_38609-412	9	19.516
Rc_29680-571906	9	20.788
Rc_29950-284458	9	21.243
Rc_29950-239955	9	21.886
Rc_29950-236385	9	21.886
Rc_29950-234666	9	21.886
Rc_29950-124380	9	23.003
Rc_29950-101073	9	23.091
Rc_30072-361583	9	24.009
Rc_30072-373749	9	24.009
Rc_30072-321894	9	24.199
Rc_30072-76224	9	26.01
Rc_35772-560	9	26.01
Rc_30072-209979	9	26.19
Rc_30072-230687	9	26.275
Rc_30072-230468	9	26.275
Rc_30072-21996	9	27.068
Rc_30148-457688	9	29.089
Rc_30073-726160	9	29.949
Rc_30073-716774	9	29.949
Rc_30073-442617	9	31.667
Rc_30073-109361	9	32.841
Rc_29915-132826	9	34.755
Rc_27918-27854	9	35.545
Rc_29718-40232	9	36.539
Rc_29718-44038	9	36.539
Rc_48681-889	9	40.054
Rc_27757-21595	9	40.256
Rc_28176-56588	9	41.356
Rc_28308-38313	9	42.048
Rc_29701-82829	9	43.367
Rc_29701-92836	9	43.367
Rc_29701-82525	9	43.367
Rc_29701-127947	9	43.461
Rc_29701-137286	9	43.56
Rc_29969-30048	9	44.196
Rc_27798-31941	9	45.11
Rc_27798-112838	9	45.204
Rc_27798-133868	9	45.204
Rc_27798-41455	9	45.296
Rc_29068-1049	9	45.793
Rc_52827-1228	9	46.385
Rc_27798-262384	9	46.567
Rc_29969-136623	9	47.517
Rc_47284-33330	9	48.637
Rc_47284-28665	9	48.638
Rc_28670-50058	9	50.32
Rc_28345-51123	9	51.618
Rc_27917-16542	9	53.312
Rc_29836-119481	9	55.205
Rc_29358-23539	9	55.418
Rc_29358-25528	9	55.419
Rc_29826-324050	9	56.273
Rc_29826-513195	9	56.51
Rc_29724-457017	9	56.872
Rc_29724-731876	9	56.872
Rc_29724-638289	9	56.872
Rc_29724-466453	9	56.872
Rc_29724-595067	9	56.872
Rc_29724-424188	9	56.872
Rc_29724-476862	9	56.872
Rc_29724-338513	9	57.086
Rc_30048-269688	9	57.837
Rc_29867-191823	9	57.837
Rc_36553-561	9	58.05
Rc_27529-22445	9	58.05
Rc_30106-464966	9	58.26
Rc_30106-472327	9	58.26
Rc_30045-432085	9	58.26
Rc_29828-187274	9	58.26
Rc_30195-22767	9	58.26
Rc_29867-151582	9	58.26
Rc_30045-274317	9	58.365
Rc_30045-206396	9	58.365
Rc_30045-84773	9	58.365
Rc_29867-194191	9	58.472
Rc_59457-943	9	58.472
Rc_29828-301098	9	58.838
Rc_29940-341382	9	58.957
Rc_29940-310119	9	58.957
Rc_29940-340542	9	58.957
Rc_30106-322580	9	59.066
Rc_30106-529064	9	59.066
Rc_30045-478235	9	59.066
Rc_29828-173180	9	59.066
Rc_29828-230788	9	59.066
Rc_30106-401011	9	59.066
Rc_29941-41303	9	61.151
Rc_29941-49935	9	61.896
Rc_30053-16161	9	65.515
Rc_30053-16729	9	65.515
Rc_29614-5734	9	65.515
Rc_30053-17080	9	65.515
Rc_30053-50249	9	65.515
Rc_29614-12436	9	67.614
Rc_29010-56936	9	70.685
Rc_43430-347	9	71.38
Rc_29761-144370	9	72.813
Rc_29761-153055	9	72.814
Rc_29761-35548	9	73.609
Rc_27810-335524	9	74.738
Rc_27810-249262	9	75.431
Rc_27810-286079	9	75.527
Rc_27810-171805	9	76.303
Rc_29010-114574	9	78.839
Rc_29010-121963	9	78.839
Rc_29761-34348	9	79.367
Rc_27810-187875	9	80.258
Rc_27810-143380	9	80.347
Rc_27810-300633	9	80.879
Rc_35008-389	9	80.879
Rc_29269-109275	9	81.886
Rc_29491-17318	9	81.976
Rc_28578-15022	9	81.976
Rc_28578-9152	9	81.976
Rc_28578-6895	9	81.976
Rc_29613-163445	9	82.241
Rc_29613-159689	9	82.242
Rc_29613-69592	9	83.122
Rc_29613-95674	9	83.209
Rc_27574-56412	9	84.863
Rc_27574-53320	9	84.863
Rc_27574-21817	9	86.161
Rc_27574-35107	9	86.161
Rc_27574-12913	9	86.254
Rc_28902-12774	9	86.72
Rc_30029-2118	9	87.227
Rc_28324-191450	9	92.318
Rc_28629-16998	9	94.304
Rc_30078-27490	9	98.401
Rc_30078-56697	9	98.796
Rc_30078-347440	9	100.447
Rc_30078-349206	9	100.649
Rc_30078-442437	9	102.769
Rc_30078-432499	9	102.769
Rc_30078-751288	9	105.143
Rc_30078-889581	9	106.992
Rc_30078-800523	9	108.512
Rc_30078-658437	9	109.932
Rc_30078-864612	9	111.8
Rc_29805-269469	9	113.163
Rc_29805-289558	9	113.448
Rc_29805-423257	9	113.448
Rc_29805-286550	9	113.448
Rc_29805-292573	9	113.542
Rc_29805-433608	9	113.542
Rc_29805-321975	9	113.542
Rc_29805-277744	9	113.542
Rc_29805-322717	9	113.542
Rc_29805-293387	9	113.542
Rc_29805-260543	9	114.203
Rc_29805-273091	9	114.203
Rc_29805-267683	9	114.203
Rc_29805-245916	9	114.491
Rc_29805-247933	9	114.586
Rc_29805-248991	9	114.586
Rc_29805-180474	9	114.86
Rc_29805-162717	9	115.14
Rc_28641-26118	10	0
Rc_28956-746	10	0.939
Rc_30223-147437	10	1.492
Rc_30104-92074	10	1.492
Rc_30104-213469	10	1.589
Rc_29957-1036800	10	1.985
Rc_30105-137575	10	1.985
Rc_30113-549921	10	1.985
Rc_29843-240367	10	1.986
Rc_30009-409340	10	1.986
Rc_30141-67893	10	1.986
Rc_30203-154975	10	1.986
Rc_37009-641	10	1.986
Rc_30113-846470	10	1.986
Rc_29667-203162	10	1.986
Rc_30189-1113513	10	2.17
Rc_29580-230428	10	2.17
Rc_30018-147574	10	2.17
Rc_28667-36670	10	2.389
Rc_30199-817817	10	2.612
Rc_29843-2617	10	2.612
Rc_30200-211821	10	2.612
Rc_29486-9337	10	2.706
Rc_27954-4059	10	2.9
Rc_28263-10311	10	3.665
Rc_29938-116462	10	5.501
Rc_29757-100905	10	6.967
Rc_30074-35855	10	10.374
Rc_30074-364989	10	13.301
Rc_31634-1186	10	16.706
Rc_29728-326897	10	18.441
Rc_48130-270	10	18.855
Rc_29717-15226	10	18.938
Rc_29717-8256	10	19.02
Rc_28644-303708	10	20.334
Rc_27985-343309	10	26.152
Rc_29648-456479	10	28.426
Rc_29648-575201	10	29.261
Rc_29648-557163	10	29.34
Rc_29648-595054	10	29.676
Rc_29908-92700	10	31.443
Rc_29908-898749	10	35.541
Rc_29908-1455454	10	38.685
Rc_29908-1987672	10	40.036
Rc_30170-3717966	10	46.892
