# Supplementary material for: Development and validation of an SNP genotyping array and construction of a high-density linkage map in castor
Source: Sci Rep. 2019 Feb 28;9:3003. doi: 10.1038/s41598-019-39967-9 (PMC6395776; doi:10.1038/s41598-019-39967-9)
Supplement: Supplementary file 5 — Supplementary Table S4 [file 41598_2019_39967_MOESM5_ESM.xlsx]

## Sheet: Consensus map-wo mei 30 08_13_1
Development and validation of an SNP genotyping array and construction of a high-density linkage map in castor
S. Senthilvel*, Arpita Ghosh, Mobeen Shaik, Ranjan K. Shaw, Prashanth G. Bagali
S. Senthilvel, Mobeen Shaik, Ranjan K. Shaw
ICAR-Indian Institute of Oilseeds Research, Rajendranagar, Hyderabad – 500030, India
Arpita Ghosh, Prashanth G. Bagali
Xcelris Labs Ltd., Xcellon building, Navrangpura, Ahmedabad – 380009, India
*Corresponding author
S. Senthilvel
e mail: senthilvel.senapathy@icar.gov.in
Telephone: +91 40 24598116; Fax: +91 40 24017969
Supplementary Table 4. Consensus linkage map of casor
Marker	LG	Position
Rc_29634-324734	1	0
Rc_29634-315415	1	0.5
Rc_29634-254135	1	4.62
Rc_30710-1044	1	4.62
Rc_29279-32165	1	5.6
Rc_29118-13644	1	6.09
Rc_29279-33444	1	6.09
Rc_29279-12444	1	6.26
Rc_29782-23594	1	6.98
Rc_28140-49001	1	7.89
Rc_28623-9666	1	9.93
Rc_29784-133834	1	11.58
Rc_29784-89008	1	11.86
Rc_29784-102253	1	11.86
Rc_29784-161089	1	11.89
Rc_29784-61825	1	12.23
Rc_29784-67363	1	12.23
Rc_29784-69376	1	12.23
Rc_29784-58645	1	12.23
Rc_29830-97620	1	12.23
Rc_29830-40577	1	12.32
Rc_28962-24761	1	13.32
Rc_29830-167861	1	13.4
Rc_29830-465386	1	14.63
Rc_29830-449094	1	14.63
Rc_29830-446960	1	14.63
Rc_29830-484449	1	14.63
Rc_29830-447174	1	14.63
Rc_29830-560035	1	15.44
Rc_28592-50834	1	16.29
Rc_28592-58210	1	16.7
Rc_28592-90422	1	16.8
Rc_28592-91561	1	17.5
Rc_29682-38020	1	17.5
Rc_29682-59071	1	17.5
Rc_29682-85604	1	18.51
Rc_58768-556	1	20.68
Rc_29586-241638	1	20.68
Rc_29682-209364	1	21.54
Rc_29682-124078	1	22.15
Rc_28486-8471	1	23.28
Rc_27999-7585	1	23.66
Rc_28350-9212	1	24.32
Rc_29586-95462	1	25.3
Rc_29586-109115	1	25.3
Rc_28748-73642	1	27.05
Rc_45032-580	1	27.79
Rc_27699-60138	1	27.79
Rc_29916-68319	1	28.33
Rc_29192-1835	1	28.74
Rc_28139-6974	1	28.74
Rc_28827-93453	1	28.74
Rc_28894-945	1	28.74
Rc_32609-1398	1	28.96
Rc_28619-7604	1	29.01
Rc_29192-1607	1	29.06
Rc_27782-2292	1	29.06
Rc_28139-686	1	29.06
Rc_58458-720	1	30.01
Rc_28609-82656	1	30.05
Rc_40023-261	1	32.19
Rc_29916-155102	1	34.79
Rc_28404-5610	1	34.86
Rc_29249-1306	1	35.86
Rc_27401-126675	1	37.35
Rc_28124-86061	1	41.28
Rc_28124-78129	1	41.38
Rc_28192-88214	1	41.74
Rc_27401-93371	1	43.11
Rc_28052-34935	1	44.51
Rc_29635-11538	1	44.51
Rc_29635-81406	1	44.57
Rc_29635-90054	1	44.66
Rc_29635-95867	1	44.66
Rc_29635-112234	1	44.67
Rc_29635-113256	1	44.67
Rc_29635-202463	1	44.67
Rc_29635-133265	1	44.67
Rc_29635-192250	1	44.82
Rc_29635-201261	1	44.82
Rc_29635-203269	1	44.82
Rc_28124-70248	1	45.11
Rc_28124-64831	1	45.11
Rc_28124-38495	1	45.27
Rc_28124-10231	1	45.42
Rc_29630-77164	1	45.53
Rc_29630-107679	1	45.91
Rc_29630-74515	1	45.91
Rc_29630-92081	1	45.91
Rc_29630-230786	1	46.31
Rc_29630-215882	1	46.31
Rc_29630-221317	1	46.31
Rc_29630-228857	1	46.31
Rc_29630-315865	1	47.11
Rc_29630-366940	1	47.3
Rc_34486-895	1	47.3
Rc_29630-365077	1	47.3
Rc_29630-363273	1	48.24
Rc_29630-309398	1	49
Rc_29630-258428	1	49.37
Rc_29790-318983	1	51.14
Rc_29790-322444	1	51.14
Rc_27828-58151	1	52.38
Rc_27828-64440	1	52.38
Rc_27828-46317	1	52.38
Rc_27828-27865	1	52.38
Rc_28202-31318	1	52.38
Rc_27448-29090	1	52.38
Rc_27828-38381	1	52.38
Rc_27448-15734	1	52.56
Rc_29832-75794	1	52.73
Rc_29832-59367	1	52.73
Rc_29832-53798	1	52.73
Rc_29832-59900	1	52.73
Rc_39388-260	1	52.73
Rc_29832-22307	1	53.12
Rc_29832-148232	1	53.28
Rc_29673-18791	1	53.44
Rc_29673-141002	1	54.02
Rc_27647-23051	1	55.3
Rc_29968-301928	1	56.02
Rc_29780-551539	1	56.02
Rc_29780-514863	1	56.02
Rc_29780-458866	1	57.3
Rc_29780-440967	1	57.3
Rc_29780-441991	1	57.3
Rc_29780-384357	1	57.61
Rc_29780-374291	1	57.61
Rc_29780-368558	1	57.61
Rc_29780-339928	1	57.72
Rc_29917-388082	1	62.37
Rc_29917-363023	1	62.37
Rc_29917-359691	1	62.37
Rc_29633-203534	1	64.76
Rc_29633-210556	1	64.76
Rc_28455-105512	1	65.16
Rc_28455-105714	1	65.16
Rc_28455-85136	1	65.25
Rc_28455-52548	1	65.74
Rc_28455-40557	1	65.74
Rc_28455-52948	1	65.74
Rc_30205-255314	1	66.21
Rc_30205-428453	1	66.21
Rc_30205-464127	1	66.21
Rc_28738-72015	1	66.48
Rc_28738-14366	1	66.48
Rc_30205-1052243	1	66.48
Rc_29734-156305	1	66.48
Rc_28738-11422	1	66.48
Rc_42269-644	1	66.48
Rc_29734-184365	1	66.48
Rc_28738-13277	1	66.48
Rc_29734-115558	1	66.48
Rc_28738-63890	1	67.57
Rc_29633-124706	1	67.57
Rc_28603-67232	1	67.57
Rc_29176-18604	1	67.57
Rc_29176-18223	1	67.57
Rc_29176-16743	1	67.57
Rc_29993-482956	1	67.57
Rc_29993-717188	1	67.57
Rc_29993-670599	1	67.57
Rc_29993-114447	1	67.57
Rc_28738-71729	1	67.57
Rc_30167-563107	1	67.57
Rc_30167-545880	1	67.57
Rc_28642-2801	1	67.57
Rc_28642-5736	1	67.57
Rc_27467-178618	1	67.57
Rc_55646-492	1	67.57
Rc_28917-951	1	67.57
Rc_28425-1589	1	67.57
Rc_29980-110113	1	67.57
Rc_29980-11653	1	67.57
Rc_27487-1336	1	67.57
Rc_29980-111797	1	67.57
Rc_30159-40713	1	67.57
Rc_27469-33137	1	67.57
Rc_27469-4429	1	67.57
Rc_28583-16847	1	67.57
Rc_33970-1043	1	67.57
Rc_29692-74527	1	69.39
Rc_41106-912	1	69.39
Rc_29692-86657	1	69.39
Rc_29692-73893	1	69.62
Rc_29692-287423	1	70.66
Rc_29692-282785	1	70.66
Rc_29692-231306	1	71.56
Rc_30059-49578	1	73.64
Rc_29599-61228	1	73.8
Rc_29693-553741	1	75.04
Rc_42999-5401	1	75.46
Rc_29693-601321	1	75.46
Rc_29693-782113	1	75.46
Rc_29693-802990	1	75.46
Rc_29693-867955	1	75.46
Rc_29693-534009	1	76.36
Rc_29693-519577	1	76.36
Rc_29693-509167	1	76.36
Rc_29693-489694	1	76.46
Rc_29693-245204	1	76.46
Rc_29693-246073	1	76.46
Rc_30026-606358	1	77.51
Rc_29693-930206	1	77.51
Rc_32657-712	1	77.51
Rc_29693-927925	1	77.51
Rc_29693-921993	1	77.51
Rc_48259-607	1	77.51
Rc_29693-902648	1	77.89
Rc_30026-434462	1	78.39
Rc_30026-347351	1	78.39
Rc_30026-577197	1	78.39
Rc_30026-255029	1	80.55
Rc_53083-1258	1	82.52
Rc_40134-380	1	82.92
Rc_29451-3854	1	82.92
Rc_30190-340740	1	86.38
Rc_30190-421872	1	86.86
Rc_30190-832874	1	88.94
Rc_57522-653	1	90.13
Rc_30190-942309	1	90.42
Rc_30190-942005	1	90.42
Rc_30190-1244936	1	91.65
Rc_30190-1271827	1	92.35
Rc_30190-1255042	1	92.73
Rc_30190-1845886	1	94.02
Rc_30190-3132953	1	98.03
Rc_30190-3156962	1	99.55
Rc_30190-2917425	1	100.95
Rc_30190-3621948	1	101.5
Rc_30190-3631400	1	101.81
Rc_30190-3378235	1	102.8
Rc_30190-3627046	1	103.82
Rc_30068-25741	1	104.54
Rc_30068-26236	1	104.54
Rc_30190-3749401	1	104.65
Rc_30190-3732849	1	104.86
Rc_30190-3772022	1	104.86
Rc_30068-39625	1	105.11
Rc_30068-998449	1	106.66
Rc_30068-438061	1	108.02
Rc_30068-570582	1	108.7
Rc_30068-564573	1	109.34
Rc_30068-590847	1	109.84
Rc_29827-797654	1	110.24
Rc_29827-810563	1	110.24
Rc_29827-827618	1	110.71
Rc_29827-706739	1	111.65
Rc_29827-592548	1	112.11
Rc_29827-372246	1	113.51
Rc_29827-312343	1	113.83
Rc_29827-275491	1	114.16
Rc_29827-221588	1	115.41
Rc_29827-214356	1	115.85
Rc_29827-215051	1	115.85
Rc_29827-225974	1	116.07
Rc_29827-245551	1	116.18
Rc_29827-225770	1	116.18
Rc_29827-50874	1	117.01
Rc_29827-48658	1	117.61
Rc_29827-133325	1	118.74
Rc_29628-161948	1	122.32
Rc_29822-880288	1	123.83
Rc_29822-1157224	1	124.72
Rc_29822-1158755	1	124.72
Rc_29822-1133798	1	125.08
Rc_29822-1106023	1	125.08
Rc_29822-1078906	1	125.3
Rc_29628-168663	1	126.77
Rc_47107-144	1	126.77
Rc_29822-608311	1	130.01
Rc_29822-551580	1	130.7
Rc_29822-699115	1	130.7
Rc_29822-521498	1	131.57
Rc_29822-260926	1	132.66
Rc_29822-266066	1	132.77
Rc_29822-147631	1	133.09
Rc_29822-157587	1	133.09
Rc_29822-223996	1	133.09
Rc_29822-228955	1	133.09
Rc_29822-462283	1	133.25
Rc_29822-144151	1	133.52
Rc_29822-153745	1	133.52
Rc_29822-69192	1	133.98
Rc_29822-36648	1	134.34
Rc_29822-79260	1	134.68
Rc_29933-90111	1	136.01
Rc_29933-128704	1	136.55
Rc_29933-207017	1	137.67
Rc_29933-254496	1	138
Rc_29933-240868	1	138.23
Rc_29933-240076	1	138.23
Rc_29933-318741	1	139.23
Rc_29842-972734	1	139.9
Rc_29933-398016	1	140.1
Rc_29842-971505	1	140.19
Rc_29842-1076625	1	141.42
Rc_29842-1049788	1	142.69
Rc_29842-896917	1	143.58
Rc_29842-925758	1	144.07
Rc_29842-714367	1	144.97
Rc_29842-708385	1	144.97
Rc_29842-593568	1	146.67
Rc_29842-549068	1	147.38
Rc_29842-597678	1	148.54
Rc_29842-540043	1	148.87
Rc_29842-435888	1	150.61
Rc_29842-462046	1	151.41
Rc_29842-430679	1	151.75
Rc_29842-319752	1	152.08
Rc_29842-320735	1	152.08
Rc_29842-327799	1	152.31
Rc_29842-383395	1	153.71
Rc_49629-786	1	155.1
Rc_30169-1560165	2	0
Rc_30169-1870121	2	1.64
Rc_29562-84	2	2.08
Rc_30169-2157330	2	2.6
Rc_30169-2234027	2	3.14
Rc_30169-1986559	2	3.68
Rc_30147-47547	2	5.42
Rc_30147-200208	2	5.55
Rc_30147-138605	2	5.69
Rc_30147-138562	2	5.84
Rc_30147-128527	2	5.84
Rc_30147-1094691	2	8
Rc_30147-478405	2	8.01
Rc_30147-518488	2	8.01
Rc_30147-1101321	2	8.09
Rc_30147-1090150	2	8.18
Rc_30147-1459590	2	10.5
Rc_30147-1821258	2	11.15
Rc_30147-1839361	2	11.7
Rc_30147-1868419	2	12.78
Rc_30147-2068884	2	14.4
Rc_30147-2084825	2	14.4
Rc_30147-2104580	2	14.5
Rc_30147-2562683	2	15.96
Rc_30147-2563021	2	15.96
Rc_47543-277	2	16.22
Rc_30147-2710858	2	17.19
Rc_30147-2696098	2	17.33
Rc_30147-2849704	2	18.19
Rc_30147-2836825	2	18.19
Rc_30147-3051013	2	18.73
Rc_30147-3073874	2	19.04
Rc_30147-3083907	2	19.04
Rc_30147-3101828	2	20.44
Rc_30147-3103024	2	20.86
Rc_30147-3140496	2	22.16
Rc_30147-3139678	2	22.16
Rc_30147-4023096	2	23.5
Rc_30147-3974029	2	24.18
Rc_30147-4250882	2	26.8
Rc_30147-4315465	2	29.51
Rc_30147-4301713	2	29.51
Rc_30147-4361834	2	29.51
Rc_30147-4407148	2	29.51
Rc_30147-4407552	2	29.51
Rc_30147-4413857	2	29.51
Rc_30147-4367694	2	29.51
Rc_30147-4374816	2	29.51
Rc_30147-4468742	2	29.79
Rc_30147-4566277	2	30.08
Rc_30147-4572909	2	30.08
Rc_30138-1635434	2	30.94
Rc_30138-1523299	2	31.89
Rc_30138-1516215	2	32.08
Rc_30138-1482204	2	32.38
Rc_30138-1368982	2	33.44
Rc_30138-1210681	2	34.07
Rc_30138-1229011	2	34.79
Rc_30138-1015058	2	35.43
Rc_30138-1014629	2	35.43
Rc_30138-331201	2	38.16
Rc_30138-503900	2	38.27
Rc_30138-326509	2	38.38
Rc_36771-1212	2	38.61
Rc_28883-55979	2	41.4
Rc_28883-66070	2	41.4
Rc_28883-155208	2	41.58
Rc_28883-145371	2	41.94
Rc_28883-112969	2	42.24
Rc_28883-94288	2	42.24
Rc_28883-81892	2	42.24
Rc_27524-37816	2	44.76
Rc_27524-16411	2	44.76
Rc_27660-10252	2	45.26
Rc_28565-28217	2	45.37
Rc_28565-24162	2	45.54
Rc_28565-12803	2	45.54
Rc_27911-428	2	45.89
Rc_29932-86864	2	47.41
Rc_28565-89652	2	48.88
Rc_30075-465884	2	51.66
Rc_30075-251809	2	53.4
Rc_29932-176765	2	54.03
Rc_30075-456789	2	54.03
Rc_29932-175422	2	54.03
Rc_30075-402131	2	54.84
Rc_30075-290377	2	55.79
Rc_30075-163899	2	57.73
Rc_27996-7280	2	59.02
Rc_28357-14594	2	59.8
Rc_28357-7635	2	60.13
Rc_28357-32538	2	60.29
Rc_29776-182671	2	60.76
Rc_29776-206472	2	60.76
Rc_29776-190675	2	60.76
Rc_29776-101045	2	61.06
Rc_29776-91895	2	61.81
Rc_29776-96652	2	62.1
Rc_29776-66735	2	62.1
Rc_29776-91854	2	62.1
Rc_29776-25209	2	62.59
Rc_30125-953870	2	63.1
Rc_29873-137752	2	63.27
Rc_29347-4267	2	63.27
Rc_28910-511	2	63.46
Rc_30125-538161	2	63.46
Rc_28580-30459	2	63.46
Rc_28580-19395	2	63.46
Rc_28293-9083	2	63.46
Rc_28580-30797	2	63.46
Rc_29975-670172	2	63.46
Rc_29730-3405	2	63.46
Rc_60022-1284	2	63.46
Rc_30754-806	2	63.46
Rc_30125-527384	2	63.46
Rc_30109-147611	2	63.46
Rc_29182-2869	2	63.46
Rc_27488-37891	2	63.46
Rc_28293-25004	2	63.46
Rc_28458-21989	2	63.46
Rc_41360-163	2	63.46
Rc_29840-149642	2	65.12
Rc_44898-4316	2	65.79
Rc_29840-199779	2	65.79
Rc_27704-27904	2	66.99
Rc_27704-51350	2	66.99
Rc_27704-69737	2	67.07
Rc_28772-12798	2	67.37
Rc_29417-8411	2	67.4
Rc_29840-471187	2	68.61
Rc_28772-17510	2	69.38
Rc_29840-422967	2	69.51
Rc_29417-5516	2	69.93
Rc_45024-662	2	70.13
Rc_27704-37931	2	70.34
Rc_27704-37373	2	70.34
Rc_27942-56486	2	70.42
Rc_29840-446778	2	70.91
Rc_29840-443530	2	70.91
Rc_29840-430189	2	70.91
Rc_29840-432505	2	70.91
Rc_29840-443057	2	70.91
Rc_30477-273	2	70.93
Rc_29994-158270	2	70.93
Rc_29994-13476	2	71.02
Rc_27956-61681	2	74.13
Rc_27956-107756	2	75.32
Rc_27956-122626	2	75.59
Rc_27956-7232	2	75.59
Rc_27956-111835	2	75.59
Rc_27956-19447	2	75.59
Rc_27956-121676	2	75.59
Rc_28563-23190	2	75.76
Rc_27837-90140	2	76.28
Rc_28563-6987	2	77.61
Rc_27837-97014	2	79.08
Rc_29934-101210	2	79.3
Rc_36693-982	2	79.42
Rc_27486-2041	2	79.42
Rc_29497-200711	2	79.42
Rc_30162-15078	2	79.42
Rc_30162-982465	2	79.42
Rc_30400-415	2	79.42
Rc_55683-2376	2	79.42
Rc_30162-1571300	2	79.42
Rc_30158-333547	2	79.42
Rc_55683-2667	2	79.42
Rc_41380-279	2	79.42
Rc_48649-127	2	79.42
Rc_58123-574	2	79.42
Rc_30077-145189	2	79.42
Rc_30162-541797	2	79.42
Rc_55241-806	2	79.42
Rc_43065-3029	2	79.42
Rc_27968-14881	2	79.42
Rc_29817-131242	2	79.42
Rc_30077-144904	2	79.42
Rc_30162-1402013	2	79.42
Rc_30186-651186	2	79.42
Rc_36746-2119	2	79.42
Rc_29958-310756	2	79.42
Rc_29748-197216	2	79.42
Rc_29593-255025	2	79.42
Rc_30158-235769	2	79.42
Rc_30162-1774146	2	79.42
Rc_27968-109448	2	79.42
Rc_30162-627023	2	79.42
Rc_29880-124522	2	79.42
Rc_29955-974035	2	79.42
Rc_29282-7844	2	79.42
Rc_30145-76035	2	79.42
Rc_30186-411916	2	79.42
Rc_50978-134	2	79.77
Rc_27837-66459	2	80.3
Rc_27837-50088	2	81.41
Rc_30186-1125450	2	82.2
Rc_29955-31885	2	82.2
Rc_29955-36460	2	82.2
Rc_30100-640567	2	82.2
Rc_27968-93273	2	82.2
Rc_29770-140919	2	82.2
Rc_29725-180490	2	82.2
Rc_30100-635844	2	82.2
Rc_29282-8953	2	82.2
Rc_45597-408	2	82.49
Rc_30158-236343	2	82.49
Rc_30162-1779988	2	82.49
Rc_30100-149010	2	82.49
Rc_30186-409504	2	82.49
Rc_45361-2577	2	82.49
Rc_30186-923878	2	82.49
Rc_30162-1081590	2	82.49
Rc_29955-573375	2	82.49
Rc_46160-957	2	82.79
Rc_43319-2598	2	82.79
Rc_30100-367362	2	82.79
Rc_59898-881	2	82.79
Rc_27884-5096	2	82.79
Rc_28899-10774	2	82.79
Rc_32053-546	2	82.98
Rc_31719-935	2	83.36
Rc_30400-1353	2	83.78
Rc_29983-787233	3	0
Rc_29983-786540	3	0
Rc_29983-586346	3	2.38
Rc_29983-233783	3	5.98
Rc_29983-253900	3	5.98
Rc_29983-229799	3	5.98
Rc_29646-311371	3	7.88
Rc_29646-330945	3	8.19
Rc_29646-192228	3	9.62
Rc_29676-166501	3	10.87
Rc_29676-165549	3	10.87
Rc_30115-339928	3	12.92
Rc_30115-398458	3	14.08
Rc_29169-10124	3	15.46
Rc_29644-51751	3	15.56
Rc_32206-233	3	15.56
Rc_39968-573	3	15.7
Rc_41177-840	3	16.25
Rc_29970-18988	3	16.25
Rc_29970-243435	3	17.46
Rc_29970-384096	3	19.15
Rc_29172-81277	3	19.15
Rc_29172-55477	3	19.58
Rc_29172-39996	3	19.58
Rc_29172-27633	3	19.58
Rc_29661-52307	3	22.61
Rc_29661-53782	3	22.61
Rc_29661-7992	3	23.07
Rc_29661-68403	3	23.71
Rc_29661-246583	3	24.33
Rc_29661-261927	3	24.33
Rc_29661-297093	3	24.8
Rc_29661-356821	3	24.8
Rc_29661-414487	3	24.8
Rc_29661-393791	3	24.8
Rc_29825-150447	3	24.8
Rc_29825-149873	3	24.8
Rc_28830-85910	3	24.8
Rc_28830-10701	3	24.8
Rc_28830-104280	3	24.8
Rc_28830-119667	3	24.8
Rc_28179-184696	3	24.8
Rc_28179-176226	3	24.8
Rc_28179-72341	3	24.8
Rc_27749-138729	3	27.24
Rc_29913-12001	3	28.18
Rc_58442-356	3	28.71
Rc_29226-4350	3	28.8
Rc_27717-26645	3	29.51
Rc_27717-1561	3	29.6
Rc_50006-492	3	29.98
Rc_29772-48468	3	30.83
Rc_29300-3358	3	30.9
Rc_55757-618	3	31.35
Rc_27561-36517	3	32.28
Rc_27561-37696	3	32.56
Rc_28161-10726	3	33.12
Rc_28281-151531	3	33.31
Rc_28281-89660	3	33.31
Rc_28206-6756	3	33.31
Rc_28206-11549	3	33.31
Rc_28281-131145	3	33.31
Rc_31609-1202	3	33.41
Rc_28745-11416	3	33.69
Rc_27889-52374	3	33.87
Rc_27889-46352	3	33.87
Rc_59676-405	3	33.87
Rc_29042-8913	3	35.3
Rc_28016-22633	3	35.76
Rc_28196-49011	3	36.37
Rc_28256-16568	3	36.79
Rc_31900-346	3	37.63
Rc_29719-243570	3	38.29
Rc_29453-26458	3	39.39
Rc_29453-40905	3	39.39
Rc_29719-94757	3	39.72
Rc_40845-2145	3	39.72
Rc_29719-140008	3	40.03
Rc_29346-51918	3	41.92
Rc_29409-89443	3	42.22
Rc_27436-84442	3	43.64
Rc_28093-12497	3	46.67
Rc_28225-2744	3	47.36
Rc_28225-5953	3	47.36
Rc_27747-6025	3	48.97
Rc_28040-16042	3	49.76
Rc_29592-35793	3	49.76
Rc_29583-106978	3	49.93
Rc_27526-14714	3	49.93
Rc_30206-162206	3	50.42
Rc_29771-17175	3	51.58
Rc_29881-142402	3	51.71
Rc_29615-533793	3	51.71
Rc_28776-4630	3	51.71
Rc_30225-225954	3	51.71
Rc_29615-383982	3	51.86
Rc_30225-64635	3	51.86
Rc_29615-441880	3	51.86
Rc_29546-6914	3	51.86
Rc_29615-440286	3	52.02
Rc_56027-190	3	52.27
Rc_30136-360644	3	52.6
Rc_29600-364018	3	52.64
Rc_29600-389851	3	52.64
Rc_30156-1096584	3	53.06
Rc_30156-1138164	3	53.52
Rc_29695-8272	3	54.69
Rc_29695-8496	3	54.69
Rc_29948-334894	3	54.91
Rc_27389-26429	3	57.49
Rc_27389-16480	3	58.24
Rc_29620-234513	3	58.24
Rc_29620-242405	3	58.24
Rc_29620-229611	3	58.24
Rc_27856-451	3	58.24
Rc_27389-29199	3	58.37
Rc_29620-145060	3	58.48
Rc_29620-85166	3	58.48
Rc_29620-77393	3	58.48
Rc_29620-67947	3	58.48
Rc_29620-95267	3	58.58
Rc_29642-56127	3	58.95
Rc_29642-100724	3	58.95
Rc_29642-75496	3	58.95
Rc_29608-16328	3	59.19
Rc_29608-14657	3	59.38
Rc_29608-64728	3	59.38
Rc_29608-86515	3	60.57
Rc_29597-5407	3	61.35
Rc_28859-124491	3	62.68
Rc_28663-4704	3	62.68
Rc_28663-18519	3	63.09
Rc_28663-23677	3	63.33
Rc_28859-82926	3	65.19
Rc_29732-89758	3	65.19
Rc_28859-82722	3	65.39
Rc_29949-26898	3	66.64
Rc_29611-53762	3	66.99
Rc_28492-22423	3	69.7
Rc_28492-18799	3	69.7
Rc_28492-57531	3	69.8
Rc_29637-336255	3	71.97
Rc_29637-335987	3	72.08
Rc_30204-268655	3	76.56
Rc_30204-303469	3	76.86
Rc_30204-302763	3	76.86
Rc_30120-143392	3	79.12
Rc_30120-115606	3	79.12
Rc_39396-4451	3	80.25
Rc_30178-144254	3	81.35
Rc_28708-79074	3	82.05
Rc_30178-145621	3	83.41
Rc_30178-291995	3	83.97
Rc_30178-277536	3	83.97
Rc_30005-415019	3	85.31
Rc_30005-301681	3	85.35
Rc_29584-42469	3	86.55
Rc_29584-54301	3	86.67
Rc_28428-5154	3	86.79
Rc_28610-10656	3	87.02
Rc_29631-9973	3	87.24
Rc_29631-26340	3	87.24
Rc_29631-334286	3	88.09
Rc_29631-354354	3	88.41
Rc_29584-37186	3	89.15
Rc_27504-159370	3	90.68
Rc_27504-162190	3	90.68
Rc_29792-109411	3	91.93
Rc_29792-60505	3	91.93
Rc_29792-153566	3	92.23
Rc_29792-185304	3	92.43
Rc_29792-171684	3	92.43
Rc_29792-178601	3	92.43
Rc_29792-178304	3	92.64
Rc_29792-183163	3	92.64
Rc_29792-196150	3	92.84
Rc_29929-1685856	3	93.25
Rc_29929-1722105	3	93.36
Rc_29792-204620	3	93.36
Rc_29792-111821	3	93.81
Rc_29792-105027	3	93.81
Rc_29792-129282	3	93.81
Rc_29792-110612	3	93.81
Rc_29929-1590479	3	93.86
Rc_29929-1526434	3	95.17
Rc_29929-1545851	3	95.78
Rc_29929-1292400	3	97.3
Rc_29929-1346877	3	97.75
Rc_29929-1346735	3	97.75
Rc_35348-588	3	99.9
Rc_29929-1433287	3	100.4
Rc_29929-1441718	3	100.4
Rc_29929-511370	3	103.23
Rc_29929-468183	3	103.35
Rc_29929-432167	3	103.79
Rc_29929-360319	3	104.47
Rc_29929-385123	3	104.58
Rc_29929-381137	3	104.58
Rc_29929-395487	3	104.58
Rc_29929-361316	3	104.58
Rc_29929-291760	3	104.8
Rc_29929-286059	3	104.8
Rc_29929-321473	3	104.8
Rc_29929-289516	3	104.8
Rc_29929-256463	3	105.13
Rc_29929-1176212	3	105.24
Rc_29929-188307	3	105.56
Rc_30131-2279712	4	0
Rc_30131-2244457	4	0.9
Rc_30131-2219795	4	1.03
Rc_30131-2668973	4	2.16
Rc_30131-2626538	4	2.16
Rc_30131-2636224	4	2.16
Rc_37798-3393	4	2.16
Rc_30131-2683453	4	2.16
Rc_30131-1958541	4	2.55
Rc_30131-2396302	4	3.87
Rc_30131-503784	4	11.5
Rc_30131-491515	4	11.9
Rc_30131-477332	4	11.9
Rc_30131-143465	4	14.77
Rc_29841-1198469	4	14.83
Rc_29841-1190016	4	14.96
Rc_29588-179206	4	16.61
Rc_29841-134145	4	20.38
Rc_29841-113904	4	20.59
Rc_29841-114503	4	20.59
Rc_29841-58429	4	20.79
Rc_29841-43060	4	20.79
Rc_30146-1275233	4	20.79
Rc_30146-1221543	4	21.01
Rc_30146-1158399	4	22.74
Rc_30146-1103419	4	23.04
Rc_30146-1047551	4	23.66
Rc_30146-1053152	4	24.06
Rc_30146-998185	4	24.56
Rc_30146-803928	4	25.8
Rc_30146-801310	4	25.8
Rc_28694-148907	4	26.87
Rc_28694-88508	4	28.42
Rc_28694-240205	4	28.5
Rc_28694-84511	4	29.45
Rc_28694-171089	4	29.82
Rc_28694-90201	4	29.82
Rc_28694-142510	4	29.82
Rc_29706-482910	4	30.91
Rc_29308-7385	4	30.91
Rc_28806-56949	4	30.91
Rc_29706-441124	4	31.92
Rc_29706-376040	4	32.22
Rc_29706-36199	4	32.22
Rc_29706-76532	4	32.22
Rc_29706-79073	4	32.22
Rc_29706-129962	4	32.22
Rc_29706-366581	4	32.62
Rc_27849-1008	4	35.27
Rc_29756-76504	4	37.59
Rc_29956-50934	4	37.99
Rc_29956-4351	4	39.03
Rc_29602-154684	4	40.07
Rc_29602-61892	4	40.72
Rc_29602-8729	4	40.88
Rc_29602-113437	4	41.04
Rc_29602-104470	4	41.04
Rc_29263-7032	4	42.85
Rc_29507-10091	4	44.14
Rc_29105-5777	4	44.14
Rc_51643-1106	4	44.14
Rc_29797-309349	4	44.17
Rc_29708-119189	4	44.63
Rc_29708-182338	4	44.95
Rc_29888-115017	4	45.85
Rc_29684-216744	4	45.85
Rc_29684-175371	4	45.85
Rc_28191-6819	4	46.1
Rc_30149-185356	4	46.1
Rc_54312-1064	4	46.46
Rc_35695-1206	4	46.46
Rc_29888-174468	4	46.46
Rc_32856-412	4	46.46
Rc_30149-253389	4	46.69
Rc_28424-10956	4	46.81
Rc_27934-37259	4	47.17
Rc_27934-137096	4	47.28
Rc_27934-87153	4	47.28
Rc_27934-84042	4	47.28
Rc_27934-137737	4	47.39
Rc_30041-67695	4	48.14
Rc_29707-5726	4	48.14
Rc_40571-334	4	48.14
Rc_27744-37627	4	48.14
Rc_30057-11409	4	48.14
Rc_41625-1321	4	48.14
Rc_29657-143226	4	48.67
Rc_29657-129443	4	48.67
Rc_29657-79224	4	48.78
Rc_29657-76395	4	48.78
Rc_29657-72575	4	48.78
Rc_29657-89530	4	48.99
Rc_33179-1446	4	50.99
Rc_29788-17121	4	52.08
Rc_29154-72002	4	52.7
Rc_29876-110705	4	53.18
Rc_28986-24316	4	54.82
Rc_28329-27182	4	54.82
Rc_46281-788	4	54.82
Rc_30012-21400	4	54.82
Rc_30130-98078	4	54.82
Rc_30130-99183	4	54.82
Rc_30039-70680	4	54.82
Rc_28752-9287	4	54.82
Rc_28752-46686	4	54.82
Rc_28752-62493	4	54.82
Rc_28752-83154	4	54.82
Rc_28752-82481	4	54.85
Rc_28752-45109	4	54.99
Rc_28752-44533	4	54.99
Rc_28752-47935	4	54.99
Rc_30111-12984	4	58
Rc_29781-15244	4	58
Rc_29688-39066	4	58
Rc_29688-48672	4	58
Rc_29688-77113	4	58
Rc_29688-57442	4	58
Rc_29688-96090	4	58
Rc_30111-27300	4	58.25
Rc_29688-10430	4	58.25
Rc_29643-90873	4	58.92
Rc_29643-81643	4	58.92
Rc_29643-90543	4	58.92
Rc_30111-268481	4	58.92
Rc_30111-74537	4	58.92
Rc_30111-331528	4	58.92
Rc_29643-7884	4	58.92
Rc_28076-144284	4	59.71
Rc_28076-151308	4	60.17
Rc_28076-96990	4	60.46
Rc_28076-46152	4	60.91
Rc_27538-182622	4	62.11
Rc_29589-187974	4	63.05
Rc_27538-204674	4	63.59
Rc_29589-195973	4	63.93
Rc_28209-1730	4	64.23
Rc_29589-494249	4	66.34
Rc_29589-482817	4	66.83
Rc_29638-179397	4	66.83
Rc_29831-10515	4	66.83
Rc_29589-519743	4	67.52
Rc_29991-48571	4	67.83
Rc_29991-53008	4	67.83
Rc_29991-266003	4	70.66
Rc_30055-308974	4	75.35
Rc_30055-76824	4	75.35
Rc_30055-78653	4	75.35
Rc_29681-294955	5	0
Rc_29681-253880	5	0.3
Rc_29681-237760	5	2.41
Rc_29751-119341	5	2.41
Rc_29751-179258	5	6.01
Rc_29751-182351	5	6.01
Rc_28650-28509	5	7.14
Rc_28223-83346	5	7.96
Rc_30423-414	5	10.86
Rc_32915-2363	5	12.18
Rc_29977-24182	5	12.64
Rc_29977-38615	5	12.64
Rc_30142-198566	5	15.45
Rc_30142-205197	5	15.61
Rc_29700-62092	5	19.36
Rc_30098-3879	5	19.48
Rc_30154-698941	5	21.31
Rc_28657-84438	5	22.66
Rc_49602-257	5	24.55
Rc_28966-146283	5	26.77
Rc_38399-2726	5	26.96
Rc_38399-2503	5	26.96
Rc_28966-191554	5	27.06
Rc_28966-146856	5	27.06
Rc_46488-983	5	27.08
Rc_28966-234718	5	27.26
Rc_29678-131349	5	28.13
Rc_28266-39858	5	28.55
Rc_28266-20967	5	28.55
Rc_29678-126030	5	28.89
Rc_29678-129002	5	28.89
Rc_30042-240264	5	30.17
Rc_30042-232008	5	30.36
Rc_29678-105196	5	31.68
Rc_29678-199445	5	32.82
Rc_29678-162576	5	33.09
Rc_28668-782	5	33.2
Rc_29996-31203	5	37.07
Rc_28049-442	5	37.15
Rc_28049-1192	5	37.43
Rc_27964-132729	5	42.63
Rc_27964-142384	5	42.63
Rc_30076-1000803	5	43.1
Rc_30076-1001479	5	43.1
Rc_30076-1122429	5	45.34
Rc_30076-1491904	5	46.85
Rc_29647-322122	5	50.45
Rc_29647-319677	5	50.63
Rc_29647-244577	5	51.58
Rc_29647-263657	5	51.58
Rc_29647-101329	5	51.58
Rc_29647-23936	5	51.58
Rc_29986-492356	5	51.58
Rc_29703-184197	5	51.58
Rc_29703-82290	5	53.47
Rc_29883-184473	5	54.02
Rc_29883-306788	5	54.63
Rc_29883-308784	5	54.72
Rc_29883-407205	5	54.9
Rc_29883-399624	5	54.98
Rc_59505-9910	5	56.13
Rc_29168-38518	5	57.01
Rc_29736-718547	5	58.75
Rc_29736-719511	5	58.75
Rc_29736-715940	5	58.75
Rc_29736-792910	5	59.52
Rc_29736-670976	5	59.52
Rc_29736-669814	5	59.52
Rc_29736-635602	5	59.52
Rc_29883-645749	5	59.52
Rc_29736-553264	5	59.52
Rc_29736-156065	5	60.9
Rc_29736-120010	5	61.32
Rc_29736-119717	5	61.32
Rc_30174-3281998	5	61.66
Rc_30174-3270180	5	61.66
Rc_30174-3275617	5	62.07
Rc_30174-3023315	5	65.8
Rc_30174-3037025	5	65.8
Rc_30174-2984490	5	66.24
Rc_30174-2733758	5	67.4
Rc_30174-2719794	5	67.4
Rc_30174-2696291	5	67.4
Rc_30174-2727939	5	67.4
Rc_30174-2253812	5	69.33
Rc_30174-1798361	5	70.98
Rc_30174-1447417	5	73.23
Rc_30174-1413377	5	73.23
Rc_30174-1473056	5	73.23
Rc_30174-1454674	5	73.23
Rc_30174-1366068	5	73.23
Rc_30174-1353586	5	73.87
Rc_30174-1244898	5	74.89
Rc_30174-1326866	5	76.4
Rc_30174-1142769	5	76.42
Rc_30174-1126788	5	76.71
Rc_30174-1074359	5	78.47
Rc_30174-1001882	5	78.47
Rc_30174-1032688	5	78.56
Rc_30174-964422	5	78.69
Rc_30174-1030550	5	78.76
Rc_30174-965657	5	78.82
Rc_30174-1022615	5	78.95
Rc_30174-499448	5	78.95
Rc_30174-529987	5	78.95
Rc_30174-531266	5	78.95
Rc_30174-431099	5	78.95
Rc_30174-441960	5	78.95
Rc_30174-418842	5	78.95
Rc_30174-664320	5	80.12
Rc_30174-640339	5	80.22
Rc_30174-634715	5	80.4
Rc_30174-169416	5	80.43
Rc_30174-14153	5	82.07
Rc_59914-1055	5	83.08
Rc_29709-47190	5	83.08
Rc_29709-78047	5	83.37
Rc_29709-88401	5	83.37
Rc_29709-105383	5	83.5
Rc_29709-132798	5	83.5
Rc_29709-183779	5	85.74
Rc_29709-187503	5	85.74
Rc_29709-159432	5	85.83
Rc_29709-147281	5	85.83
Rc_29709-224251	5	86.33
Rc_29709-213740	5	86.33
Rc_29709-243338	5	86.33
Rc_29709-302074	5	86.53
Rc_29709-262878	5	86.53
Rc_29709-321613	5	86.53
Rc_29709-266112	5	86.53
Rc_29709-337939	5	86.53
Rc_29709-352007	5	86.53
Rc_29709-281691	5	86.53
Rc_29709-234795	5	86.93
Rc_29801-960082	6	0
Rc_29801-891943	6	0.35
Rc_29801-840476	6	0.79
Rc_29801-843935	6	1.89
Rc_29801-635952	6	2.81
Rc_29801-696955	6	2.81
Rc_29801-528467	6	5.2
Rc_29801-537866	6	5.2
Rc_29801-558479	6	6.06
Rc_29801-540023	6	6.06
Rc_29801-511006	6	6.16
Rc_29801-310733	6	7.37
Rc_29801-198705	6	7.82
Rc_29801-191740	6	7.82
Rc_29801-197810	6	7.82
Rc_29801-214861	6	7.95
Rc_29801-190357	6	8.2
Rc_29801-145171	6	11.72
Rc_29801-143486	6	11.72
Rc_28152-130690	6	11.84
Rc_29801-115108	6	11.93
Rc_28152-188328	6	14.54
Rc_28152-245067	6	15.13
Rc_30099-557366	6	17.41
Rc_30099-628762	6	17.41
Rc_30099-391848	6	20.53
Rc_30099-307674	6	20.63
Rc_30099-305217	6	20.94
Rc_30099-235542	6	20.94
Rc_30099-312083	6	20.94
Rc_29804-747773	6	22.44
Rc_45842-614	6	22.71
Rc_30099-21148	6	22.71
Rc_29804-769912	6	23.78
Rc_29804-806308	6	23.87
Rc_29804-1027103	6	26.08
Rc_29804-1014760	6	26.08
Rc_29804-1025727	6	26.08
Rc_29838-424488	6	26.65
Rc_29838-419719	6	26.65
Rc_59539-365	6	27.06
Rc_29506-31923	6	27.26
Rc_43141-440	6	27.91
Rc_29838-270923	6	28.81
Rc_29806-125126	6	31.53
Rc_29609-144169	6	32.64
Rc_29609-100687	6	33.71
Rc_29609-124837	6	33.89
Rc_29609-103709	6	34.06
Rc_29806-355063	6	34.65
Rc_29806-369655	6	34.65
Rc_29806-325864	6	34.65
Rc_29609-273050	6	34.98
Rc_29609-249358	6	35.35
Rc_29609-197540	6	35.77
Rc_29765-22855	6	36.45
Rc_29765-27523	6	36.55
Rc_30071-33920	6	40.8
Rc_30116-140430	6	43.18
Rc_29930-177470	6	44.49
Rc_29766-6030	6	44.77
Rc_28037-33296	6	44.77
Rc_29758-130603	6	47.03
Rc_37613-763	6	48.43
Rc_28151-12413	6	50.06
Rc_29679-103919	6	50.2
Rc_29679-69039	6	50.2
Rc_29587-22244	6	50.45
Rc_29679-27616	6	50.45
Rc_29587-93861	6	50.86
Rc_29690-89103	6	51.13
Rc_43790-671	6	51.13
Rc_49245-836	6	51.13
Rc_29690-5517	6	51.13
Rc_29740-124888	6	51.99
Rc_29923-271509	6	53.09
Rc_29923-271115	6	53.09
Rc_29923-261767	6	53.24
Rc_29923-231217	6	53.4
Rc_29740-205207	6	53.44
Rc_28489-4123	6	53.55
Rc_27797-6457	6	55.22
Rc_28540-2947	6	55.45
Rc_28540-1992	6	55.76
Rc_28490-3341	6	55.87
Rc_28490-12265	6	55.87
Rc_28802-71895	6	55.87
Rc_28802-69302	6	55.87
Rc_28802-66004	6	55.87
Rc_28523-10551	6	55.87
Rc_28802-38413	6	55.87
Rc_28802-43939	6	55.87
Rc_28327-169198	6	57.26
Rc_27516-15107	6	58.46
Rc_27516-26370	6	58.68
Rc_27516-28897	6	58.79
Rc_33998-876	6	58.95
Rc_28169-13514	6	59.6
Rc_28507-61664	6	61.14
Rc_50059-167	6	61.25
Rc_28462-12895	6	63.29
Rc_29898-16863	6	63.29
Rc_29475-93732	6	64.15
Rc_28872-13999	6	66.74
Rc_28077-1026	6	67.71
Rc_28546-19013	6	67.77
Rc_28077-20959	6	67.81
Rc_28077-21378	6	68.3
Rc_29428-157264	6	68.62
Rc_28180-17783	6	69.97
Rc_28180-78510	6	70.67
Rc_28180-83364	6	70.77
Rc_28180-43846	6	72.27
Rc_45579-763	6	72.27
Rc_29585-266878	6	74.79
Rc_30661-485	6	74.79
Rc_29428-7193	6	74.81
Rc_29585-14910	6	76.21
Rc_29887-16790	6	76.71
Rc_27383-4943	6	77.58
Rc_29585-47226	6	77.58
Rc_29585-51818	6	77.58
Rc_30003-134256	6	77.67
Rc_29585-27682	6	77.73
Rc_29585-27385	6	77.73
Rc_27383-28875	6	78.1
Rc_27568-113217	6	80.81
Rc_27568-142589	6	82.38
Rc_27568-142750	6	84.07
Rc_30143-474073	6	84.37
Rc_30143-214579	6	86.39
Rc_29729-452272	6	92.26
Rc_29729-499973	6	93.4
Rc_29729-477291	6	93.4
Rc_29729-498860	6	93.4
Rc_29729-297813	6	95.68
Rc_29729-401039	6	96.81
Rc_29848-236574	7	0
Rc_29848-250531	7	0
Rc_29848-137018	7	0
Rc_28226-179993	7	0
Rc_28226-164858	7	0
Rc_28226-157085	7	0
Rc_29848-169840	7	0
Rc_29848-164805	7	0
Rc_29848-186859	7	0
Rc_29848-184165	7	0
Rc_29848-157286	7	0
Rc_29848-181230	7	0
Rc_29848-181719	7	0
Rc_28226-166291	7	0.13
Rc_28226-54187	7	0.54
Rc_29848-49584	7	0.54
Rc_28226-20276	7	1.25
Rc_29848-600267	7	3.62
Rc_29848-857663	7	4.18
Rc_29848-975167	7	4.54
Rc_29848-976935	7	4.54
Rc_29848-1197547	7	6.19
Rc_29848-1209485	7	6.19
Rc_29848-1168661	7	6.19
Rc_29848-1081548	7	6.47
Rc_29848-1161086	7	6.61
Rc_29848-1248617	7	6.9
Rc_29848-1183936	7	7.04
Rc_29848-1500728	7	8.43
Rc_29848-1319414	7	9.39
Rc_29848-1334008	7	9.39
Rc_29848-1323505	7	9.39
Rc_29848-1299250	7	9.39
Rc_29848-1442322	7	9.47
Rc_29848-1443063	7	9.47
Rc_37131-2716	7	10.51
Rc_29794-831095	7	11.15
Rc_29794-912170	7	12.5
Rc_29794-897789	7	12.66
Rc_29794-815778	7	13.23
Rc_29794-697911	7	13.33
Rc_29794-705929	7	13.64
Rc_29794-711753	7	13.95
Rc_29794-747657	7	13.95
Rc_29794-765814	7	14.7
Rc_29794-763602	7	14.81
Rc_29794-736586	7	14.92
Rc_29794-679747	7	15.14
Rc_29794-679442	7	15.24
Rc_29794-439821	7	16.67
Rc_29794-335143	7	18.4
Rc_29739-398876	7	20.22
Rc_36501-1349	7	20.44
Rc_29794-56303	7	20.54
Rc_29739-121816	7	22.35
Rc_29739-99460	7	22.35
Rc_29739-99683	7	22.35
Rc_29739-123134	7	22.36
Rc_29794-116764	7	23.48
Rc_29794-208955	7	23.48
Rc_29794-209194	7	23.48
Rc_29739-708225	7	24.81
Rc_29739-723023	7	24.82
Rc_29739-723604	7	24.82
Rc_29739-1109397	7	25.74
Rc_29739-488305	7	26.18
Rc_29739-489918	7	26.18
Rc_29739-472881	7	26.18
Rc_29739-504886	7	26.46
Rc_29739-939068	7	28.74
Rc_29739-985176	7	28.89
Rc_29739-940789	7	28.89
Rc_29739-1182075	7	29.31
Rc_29912-30778	7	31.46
Rc_29912-459961	7	33.6
Rc_29912-518115	7	34.53
Rc_29912-539417	7	35.02
Rc_29912-1568204	7	36.95
Rc_29912-1586141	7	37.24
Rc_29912-1573695	7	37.39
Rc_29912-1482603	7	37.4
Rc_29912-1463833	7	37.4
Rc_29912-1466291	7	37.4
Rc_29912-1488729	7	37.4
Rc_29912-1463118	7	37.4
Rc_29912-1556096	7	38.92
Rc_29912-1737292	7	39.12
Rc_29912-1349764	7	39.2
Rc_29912-1352832	7	39.2
Rc_29912-1553723	7	39.48
Rc_29912-1552408	7	39.48
Rc_29912-1562403	7	39.63
Rc_29807-214212	7	41.42
Rc_28320-145465	7	45.06
Rc_55562-630	7	46.2
Rc_28320-301078	7	46.66
Rc_28320-353680	7	46.66
Rc_29619-15995	7	53.66
Rc_29737-381413	7	54.34
Rc_29737-327663	7	54.34
Rc_29737-392060	7	54.34
Rc_29737-331885	7	54.34
Rc_29737-328168	7	54.34
Rc_29737-432570	7	54.88
Rc_29737-240529	7	55.17
Rc_29737-95167	7	56.67
Rc_28008-10412	7	56.68
Rc_29737-132805	7	56.81
Rc_29696-79505	7	58.64
Rc_29696-89059	7	58.64
Rc_29696-61725	7	59.52
Rc_29696-63997	7	59.52
Rc_29696-58501	7	59.83
Rc_29482-27067	7	60.4
Rc_29482-30741	7	60.4
Rc_27455-11835	7	60.4
Rc_29687-206430	7	60.4
Rc_42704-344	7	60.98
Rc_29687-229668	7	61.1
Rc_38509-257	7	61.48
Rc_27455-3911	7	61.82
Rc_30114-181661	7	62.79
Rc_30114-169918	7	62.96
Rc_29482-76893	7	65.31
Rc_28612-5278	7	68.22
Rc_27716-10391	7	68.57
Rc_29783-190132	7	68.9
Rc_29783-161090	7	69.57
Rc_29783-158111	7	69.57
Rc_29783-76428	7	70.51
Rc_27622-23625	7	70.59
Rc_27622-41446	7	70.75
Rc_27622-39698	7	70.91
Rc_50882-425	7	71.04
Rc_34831-134	7	71.04
Rc_27716-11223	7	71.22
Rc_28597-50425	7	72.52
Rc_28597-73008	7	74.1
Rc_28456-12750	7	74.1
Rc_28863-14587	7	74.1
Rc_29749-9124	7	74.1
Rc_27506-11044	7	74.1
Rc_27506-59747	7	74.1
Rc_27766-28448	7	74.75
Rc_29651-144503	7	75.69
Rc_29651-127165	7	75.69
Rc_29651-121329	7	75.89
Rc_28102-70852	7	76.58
Rc_28102-8466	7	76.78
Rc_29479-19932	7	77.92
Rc_28340-10155	7	77.92
Rc_28418-8420	7	78.03
Rc_48510-121	7	78.13
Rc_28574-40037	7	78.13
Rc_29582-101485	7	78.14
Rc_50548-392	7	78.14
Rc_30573-590	7	78.14
Rc_29899-95788	7	78.14
Rc_29582-120945	7	78.14
Rc_35582-785	7	78.24
Rc_47373-2785	7	78.24
Rc_27649-2431	7	78.24
Rc_29582-100040	7	78.24
Rc_28418-8195	7	78.37
Rc_28106-4523	7	78.49
Rc_28417-245	7	78.49
Rc_29479-14108	7	78.59
Rc_31288-169	7	78.93
Rc_29045-351	7	78.93
Rc_28198-13959	7	78.93
Rc_29019-1157	7	78.93
Rc_30165-108813	7	78.93
Rc_37634-4668	7	78.93
Rc_39477-1042	7	78.93
Rc_29195-18825	7	79.56
Rc_49767-210	7	79.56
Rc_28408-31425	7	79.68
Rc_29195-15122	7	79.68
Rc_40788-950	7	79.68
Rc_28923-21418	7	80.25
Rc_28318-24793	7	80.37
Rc_28318-23065	7	80.37
Rc_28318-5403	7	80.48
Rc_33308-388	7	81.04
Rc_27651-43923	7	81.26
Rc_27651-20986	7	81.26
Rc_29653-42252	7	81.8
Rc_28097-22365	7	82.76
Rc_27791-40398	7	84.37
Rc_57969-403	7	84.48
Rc_30063-209853	7	84.68
Rc_28613-15747	7	84.69
Rc_28613-16202	7	84.69
Rc_28515-111872	7	85.99
Rc_29662-190092	7	86.99
Rc_29662-182684	7	87.41
Rc_29662-115335	7	87.94
Rc_28509-48781	7	87.94
Rc_27833-1086	7	88.74
Rc_30198-698963	7	89.98
Rc_30063-934581	7	89.98
Rc_30063-510830	7	89.98
Rc_30063-526102	7	89.98
Rc_30063-587710	7	89.98
Rc_30063-542200	7	89.98
Rc_30063-368285	7	89.98
Rc_30063-504124	7	89.98
Rc_30063-588460	7	89.98
Rc_30198-755089	7	89.98
Rc_30063-393124	7	89.98
Rc_30198-297002	7	90.09
Rc_30198-878451	7	90.09
Rc_27373-14889	7	90.43
Rc_29671-291138	7	90.43
Rc_27373-17670	7	90.43
Rc_29671-14710	7	90.43
Rc_29462-207041	7	90.73
Rc_29632-45246	7	90.73
Rc_29462-162275	7	90.73
Rc_29462-196591	7	90.73
Rc_38288-4306	7	90.73
Rc_29462-150506	7	90.73
Rc_29462-210628	7	90.73
Rc_27783-1300	7	91.03
Rc_28664-81771	7	91.12
Rc_28664-62586	7	91.12
Rc_28468-8219	7	91.23
Rc_53700-316	7	91.44
Rc_28468-4170	7	91.44
Rc_28615-34223	7	92.7
Rc_29763-158835	7	92.98
Rc_28615-31025	7	93.83
Rc_28635-6210	7	94.23
Rc_29763-57930	7	94.29
Rc_29698-42834	7	96.38
Rc_28635-4060	7	96.52
Rc_29698-47959	7	97.17
Rc_30182-97948	7	97.17
Rc_28616-38363	7	97.17
Rc_28429-83247	7	97.17
Rc_28429-84030	7	97.17
Rc_28429-60058	7	97.17
Rc_28047-7057	7	97.17
Rc_28170-9202	7	97.17
Rc_29639-10982	7	97.17
Rc_29698-4239	7	97.17
Rc_28615-24038	7	97.9
Rc_29698-40909	7	105.57
Rc_29902-288942	7	105.88
Rc_29889-440920	8	0
Rc_29726-968607	8	0
Rc_29726-1062579	8	0
Rc_29726-1103290	8	0
Rc_29726-1129715	8	0
Rc_29726-1065477	8	0
Rc_29726-892221	8	0
Rc_29726-875048	8	0
Rc_29726-910847	8	0
Rc_29726-897596	8	0
Rc_29726-921462	8	0
Rc_29726-849056	8	0
Rc_29726-765086	8	0.89
Rc_29726-814981	8	1.4
Rc_29726-653098	8	2
Rc_29726-659313	8	2
Rc_29726-554944	8	2.66
Rc_29726-555518	8	2.66
Rc_29726-548033	8	2.66
Rc_29726-585981	8	2.79
Rc_29726-504217	8	3.14
Rc_29726-465304	8	3.61
Rc_29726-784983	8	3.77
Rc_29726-447474	8	4.07
Rc_29726-388781	8	4.66
Rc_29726-564580	8	4.74
Rc_29844-783302	8	5.81
Rc_29726-12034	8	6.02
Rc_29844-1230633	8	6.12
Rc_29726-112385	8	6.12
Rc_29726-15158	8	6.12
Rc_29726-108634	8	6.12
Rc_29726-197429	8	7.06
Rc_29844-146307	8	9.55
Rc_29844-196855	8
Rc_29844-190566	8	10.45
Rc_29844-197285	8	10.45
Rc_29844-88490	8	11.31
Rc_29603-214891	8	11.64
Rc_29603-235390	8	11.8
Rc_29603-221802	8	11.96
Rc_29603-65779	8	12.41
Rc_29603-61347	8	12.41
Rc_29603-96930	8	12.57
Rc_29603-178884	8	12.57
Rc_29603-130874	8	12.57
Rc_29603-31765	8	12.87
Rc_29895-80445	8	13.11
Rc_29895-45094	8	13.2
Rc_33872-1009	8	13.29
Rc_29603-40320	8	13.33
Rc_29981-219915	8	13.92
Rc_55315-313	8	14.46
Rc_29981-154507	8	14.46
Rc_30008-84223	8	14.84
Rc_30008-128563	8	14.84
Rc_29200-5246	8	15.14
Rc_30008-55194	8	15.21
Rc_30008-65009	8	15.21
Rc_30008-61998	8	15.21
Rc_29200-30125	8	15.27
Rc_29200-36797	8	15.27
Rc_29200-45920	8	15.27
Rc_29904-1057244	8	18.56
Rc_29904-1080721	8	18.56
Rc_30008-25830	8	18.7
Rc_30008-17056	8	18.7
Rc_42390-265	8	18.7
Rc_30008-28941	8	18.7
Rc_30008-19733	8	19.06
Rc_29904-1090586	8	19.6
Rc_29904-1019187	8	19.68
Rc_29904-757445	8	20.49
Rc_29904-645976	8	21.14
Rc_29904-643951	8	21.14
Rc_29904-426290	8	22.61
Rc_29904-686456	8	23.73
Rc_29904-428167	8	25.95
Rc_29904-389040	8	27.66
Rc_29904-124627	8	29.08
Rc_29629-404484	8	30.44
Rc_29629-414469	8	30.44
Rc_29337-52401	8	33.13
Rc_29337-14394	8	33.13
Rc_29337-9883	8	33.13
Rc_29337-67538	8	33.41
Rc_29337-76745	8	34.09
Rc_27613-218360	8	34.65
Rc_27613-171323	8	35.44
Rc_27613-110316	8	35.44
Rc_30064-23741	8	38.16
Rc_27777-84131	8	38.52
Rc_27777-39229	8	40.45
Rc_27777-24783	8	40.45
Rc_29666-381712	8	42.81
Rc_29666-194259	8	42.81
Rc_29666-471509	8	42.81
Rc_28166-268046	8	46.53
Rc_28166-239698	8	47.62
Rc_28166-255050	8	47.62
Rc_28166-424821	8	47.62
Rc_28166-121746	8	49.06
Rc_28166-25021	8	50.53
Rc_29878-22086	8	51.79
Rc_27533-18162	8	52.85
Rc_27483-737	8	52.85
Rc_30027-176199	8	53.21
Rc_27862-1872	8	53.23
Rc_28706-224	8	53.23
Rc_28445-357	8	53.51
Rc_45661-1612	8	55.6
Rc_45826-396	8	55.6
Rc_30192-6830	8	55.6
Rc_30192-276802	8	55.6
Rc_30187-112001	8	55.6
Rc_30117-117539	8	55.6
Rc_29723-48228	8	55.6
Rc_28073-732	8	55.6
Rc_46176-388	8	55.68
Rc_29897-227309	8	55.77
Rc_29760-256707	8	55.77
Rc_29627-101137	8	55.77
Rc_29997-33538	8	55.77
Rc_34505-661	8	55.77
Rc_52257-467	8	55.77
Rc_29459-2456	8	55.77
Rc_29463-12394	8	55.77
Rc_30211-193859	8	55.77
Rc_29984-200454	8	55.77
Rc_33556-924	8	55.77
Rc_50926-1952	8	55.77
Rc_34559-838	8	55.77
Rc_59478-3999	8	55.77
Rc_29080-36917	8	55.77
Rc_29626-23198	8	55.77
Rc_29626-13169	8	55.77
Rc_29626-22054	8	55.77
Rc_30192-327363	8	55.77
Rc_29627-100067	8	55.77
Rc_29953-83802	8	56.48
Rc_29953-89442	8	56.57
Rc_29953-241701	8	56.57
Rc_29953-172935	8	56.57
Rc_29953-68612	8	57.1
Rc_29953-50593	8	57.1
Rc_29953-163161	8	57.1
Rc_28460-14630	8	59.51
Rc_28460-20318	8	59.6
Rc_28219-26686	8	60.15
Rc_28219-52133	8	60.45
Rc_28027-2564	8	61.86
Rc_28988-2030	8	62.91
Rc_29862-606532	8	63
Rc_28186-6724	8	63
Rc_29716-121671	8	63
Rc_57144-457	8	63
Rc_30209-741237	8	63
Rc_27950-11074	8	63
Rc_29705-487016	8	63
Rc_29705-558362	8	63
Rc_47936-311	8	63
Rc_29705-512073	8	63.09
Rc_28254-1366	8	63.09
Rc_29645-31447	8	63.26
Rc_28842-83006	8	63.62
Rc_28842-87005	8	63.71
Rc_28842-175712	8	63.8
Rc_28842-159565	8	63.8
Rc_28842-211104	8	63.98
Rc_28842-218594	8	64.07
Rc_28842-301841	8	64.33
Rc_28842-312955	8	64.42
Rc_28842-352032	8	64.67
Rc_30084-16662	8	65.98
Rc_33780-270	8	67.47
Rc_28842-368329	8	70.17
Rc_29489-18944	8	72.18
Rc_29835-240232	8	73.38
Rc_29835-245648	8	73.38
Rc_29773-141505	8	74.15
Rc_29773-79557	8	74.49
Rc_29773-78079	8	74.49
Rc_29773-83897	8	74.49
Rc_29773-77448	8	74.49
Rc_29773-78816	8	74.49
Rc_29773-76973	8	75.21
Rc_28035-124103	8	75.68
Rc_28035-182590	8	75.83
Rc_29650-173839	8	76.88
Rc_29650-162849	8	76.88
Rc_29650-90607	8	77.84
Rc_56151-694	8	78.43
Rc_29759-70513	8	78.6
Rc_29759-70892	8	78.6
Rc_29591-59958	8	78.64
Rc_28732-23891	8	78.64
Rc_29591-78114	8	78.64
Rc_29591-6058	8	79.51
Rc_30202-34194	8	79.67
Rc_29591-92397	8	79.82
Rc_29759-120846	8	79.89
Rc_29759-184808	8	80.18
Rc_29989-235150	8	81.33
Rc_29607-139342	8	82.26
Rc_29607-14363	8	82.26
Rc_27894-463461	8	82.69
Rc_27894-238560	8	83.36
Rc_27894-111133	8	83.45
Rc_27894-237194	8	83.45
Rc_51255-698	8	83.81
Rc_27894-46426	8	83.81
Rc_27894-33698	8	83.81
Rc_29616-72305	8	84.58
Rc_29616-69396	8	84.58
Rc_27755-22200	8	84.86
Rc_30128-2677441	9	0
Rc_30128-2685780	9	0
Rc_30128-2698584	9	0
Rc_30128-2597177	9	0
Rc_30128-2614956	9	0
Rc_30128-2614595	9	0
Rc_30128-2598430	9	0
Rc_41833-2422	9	0
Rc_30128-2513471	9	0
Rc_30128-2537721	9	0
Rc_30128-2532972	9	0
Rc_30128-2424492	9	0
Rc_30128-2419295	9	0
Rc_30128-1981292	9	0
Rc_30128-1451805	9	0
Rc_30128-1468620	9	0
Rc_50511-278	9	0
Rc_30128-1627715	9	0
Rc_30128-1442735	9	0
Rc_30318-943	9	0
Rc_30128-737969	9	0
Rc_30128-1260636	9	0
Rc_30128-1291071	9	0
Rc_30128-999630	9	0.69
Rc_29680-77400	9	4.72
Rc_38609-412	9	4.72
Rc_29680-571906	9	5.99
Rc_29950-284458	9	6.44
Rc_29950-239955	9	7.09
Rc_29950-236385	9	7.09
Rc_29950-234666	9	7.09
Rc_29950-124380	9	8.2
Rc_29950-101073	9	8.29
Rc_30072-230687	9	9.13
Rc_30072-230468	9	9.13
Rc_30072-361583	9	9.21
Rc_30072-373749	9	9.21
Rc_30072-321894	9	9.4
Rc_30072-21996	9	9.93
Rc_30072-201499	9	10.35
Rc_30072-154055	9	10.35
Rc_30072-157128	9	10.35
Rc_30072-97588	9	10.35
Rc_30072-135085	9	10.35
Rc_30072-143639	9	10.35
Rc_30072-76224	9	11.21
Rc_35772-560	9	11.21
Rc_30072-209979	9	11.21
Rc_30148-457688	9	11.95
Rc_30073-726160	9	16.04
Rc_30073-716774	9	16.68
Rc_30148-428105	9	17.64
Rc_30073-442617	9	20.04
Rc_30073-109361	9	21.27
Rc_30073-68430	9	22.84
Rc_29915-132826	9	23.19
Rc_27955-109527	9	23.63
Rc_27918-27854	9	23.98
Rc_27955-105818	9	24.26
Rc_27955-93054	9	25.51
Rc_27955-71723	9	25.51
Rc_27955-61515	9	25.51
Rc_30840-1006	9	25.68
Rc_29915-221170	9	26.02
Rc_29915-151658	9	26.02
Rc_29044-89661	9	27.27
Rc_27918-9194	9	27.57
Rc_28297-7470	9	28.15
Rc_27762-5188	9	28.15
Rc_29718-40232	9	28.73
Rc_29718-44038	9	29.14
Rc_34284-523	9	30.8
Rc_29820-329254	9	31.55
Rc_29820-49632	9	32.26
Rc_48681-889	9	32.65
Rc_27757-21595	9	32.86
Rc_28176-56588	9	33.96
Rc_28176-6537	9	34.54
Rc_28176-36544	9	34.54
Rc_28176-19452	9	34.54
Rc_28176-89700	9	34.54
Rc_28308-38313	9	34.65
Rc_29701-82829	9	35.97
Rc_29701-92836	9	35.97
Rc_29701-82525	9	35.97
Rc_29701-127947	9	36.06
Rc_29701-137286	9	36.16
Rc_29969-30048	9	39.14
Rc_27847-42911	9	40.22
Rc_27798-31941	9	42.69
Rc_27798-133868	9	42.69
Rc_27798-41455	9	42.69
Rc_27798-174927	9	42.88
Rc_27798-159739	9	42.88
Rc_27798-112838	9	42.88
Rc_29068-1049	9	43.18
Rc_52827-1228	9	43.77
Rc_27798-262384	9	43.96
Rc_29969-136623	9	44.91
Rc_28345-88513	9	45.89
Rc_28345-61279	9	45.89
Rc_47284-33330	9	46.03
Rc_47284-28665	9	46.03
Rc_28670-50058	9	47.71
Rc_28345-51123	9	49.01
Rc_27936-18004	9	49.56
Rc_35491-1663	9	49.73
Rc_28449-19183	9	49.73
Rc_27917-16542	9	50.7
Rc_29836-431013	9	51.93
Rc_29836-150505	9	51.93
Rc_29836-119481	9	52.59
Rc_29358-23539	9	52.81
Rc_29358-25528	9	52.81
Rc_29836-335194	9	53.12
Rc_29836-343432	9	53.12
Rc_29836-343175	9	53.12
Rc_29826-324050	9	53.66
Rc_29966-105218	9	53.88
Rc_29826-513195	9	56.51
Rc_29724-457017	9	56.87
Rc_29724-731876	9	56.87
Rc_29724-638289	9	56.87
Rc_29724-466453	9	56.87
Rc_29724-595067	9	56.87
Rc_29724-424188	9	56.87
Rc_29724-476862	9	56.87
Rc_29724-338513	9	57.09
Rc_29724-23022	9	57.22
Rc_30048-269688	9	57.84
Rc_29867-191823	9	57.84
Rc_36553-561	9	58.05
Rc_27529-22445	9	58.05
Rc_30106-464966	9	58.26
Rc_30045-432085	9	58.26
Rc_29828-187274	9	58.26
Rc_30106-472327	9	58.26
Rc_30195-22767	9	58.26
Rc_29867-151582	9	58.26
Rc_30045-274317	9	58.37
Rc_30045-206396	9	58.37
Rc_30045-84773	9	58.37
Rc_29867-194191	9	58.47
Rc_59457-943	9	58.47
Rc_29828-301098	9	58.84
Rc_29940-341382	9	58.96
Rc_29940-310119	9	58.96
Rc_29940-340542	9	58.96
Rc_30538-746	9	59.01
Rc_30106-322580	9	59.07
Rc_30106-529064	9	59.07
Rc_30045-478235	9	59.07
Rc_29828-173180	9	59.07
Rc_29828-230788	9	59.07
Rc_30106-401011	9	59.07
Rc_29941-41303	9	61.15
Rc_29941-49935	9	61.9
Rc_29775-68167	9	64.74
Rc_45185-340	9	65.18
Rc_30053-16161	9	65.52
Rc_30053-16729	9	65.52
Rc_29614-5734	9	65.52
Rc_30053-17080	9	65.52
Rc_30053-50249	9	65.52
Rc_27810-171805	9	67.16
Rc_29614-12436	9	67.61
Rc_43430-347	9	68.8
Rc_29010-114574	9	69.7
Rc_29010-121963	9	69.7
Rc_29761-144370	9	70.23
Rc_29761-153055	9	70.23
Rc_29761-34348	9	70.23
Rc_29010-56936	9	70.69
Rc_29761-35548	9	71
Rc_27810-187875	9	71.12
Rc_27810-143380	9	71.41
Rc_27810-165759	9	71.7
Rc_27810-300633	9	71.94
Rc_35008-389	9	71.94
Rc_27810-335524	9	72.13
Rc_27810-249262	9	72.13
Rc_27810-286079	9	72.13
Rc_29269-109275	9	72.95
Rc_29491-17318	9	73.04
Rc_28578-15022	9	73.04
Rc_28578-9152	9	73.04
Rc_28578-6895	9	73.04
Rc_29613-163445	9	73.3
Rc_29613-159689	9	73.3
Rc_29613-4661	9	74.18
Rc_29613-869	9	74.62
Rc_29613-69592	9	74.9
Rc_29613-63020	9	74.9
Rc_29613-95674	9	75.17
Rc_27843-23633	9	76.31
Rc_27574-56412	9	76.82
Rc_27574-53320	9	76.82
Rc_39690-713	9	76.92
Rc_27574-21817	9	78.12
Rc_27574-35107	9	78.12
Rc_27574-12913	9	78.21
Rc_28902-12774	9	78.68
Rc_30029-2118	9	79.19
Rc_29333-293477	9	80.89
Rc_28324-191450	9	84.28
Rc_41335-651	9	84.38
Rc_31056-112	9	84.38
Rc_31762-721	9	84.38
Rc_32385-1074	9	84.38
Rc_56125-257	9	85.17
Rc_28629-16998	9	86.26
Rc_29439-102878	9	86.45
Rc_28324-60227	9	88.07
Rc_28324-157948	9	89.18
Rc_30032-98330	9	89.9
Rc_30078-27490	9	90.36
Rc_30032-137470	9	90.61
Rc_30078-56697	9	90.76
Rc_28629-123221	9	91.18
Rc_30078-347440	9	92.41
Rc_30078-349206	9	92.61
Rc_30078-442437	9	94.73
Rc_30078-432499	9	94.73
Rc_30078-514070	9	103.23
Rc_30078-496868	9	103.23
Rc_30078-528033	9	103.23
Rc_30078-751288	9	105.14
Rc_30078-889581	9	106.99
Rc_30078-800523	9	108.51
Rc_30078-658437	9	109.93
Rc_30078-864612	9	111.8
Rc_29805-269469	9	113.16
Rc_29805-289558	9	113.45
Rc_29805-423257	9	113.45
Rc_29805-286550	9	113.45
Rc_29805-292573	9	113.54
Rc_29805-433608	9	113.54
Rc_29805-321975	9	113.54
Rc_29805-277744	9	113.54
Rc_29805-322717	9	113.54
Rc_29805-293387	9	113.54
Rc_29805-260543	9	114.2
Rc_29805-273091	9	114.2
Rc_29805-267683	9	114.2
Rc_29805-245916	9	114.49
Rc_29805-247933	9	114.59
Rc_29805-248991	9	114.59
Rc_29805-180474	9	114.86
Rc_29805-162717	9	115.14
Rc_28641-26118	10	0
Rc_28956-746	10	0.94
Rc_30223-147437	10	0.94
Rc_30104-92074	10	0.94
Rc_30104-213469	10	0.94
Rc_29957-1036800	10	1.99
Rc_30105-137575	10	1.99
Rc_30113-549921	10	1.99
Rc_29843-240367	10	1.99
Rc_30009-409340	10	1.99
Rc_30141-67893	10	1.99
Rc_30203-154975	10	1.99
Rc_37009-641	10	1.99
Rc_30113-846470	10	1.99
Rc_29667-203162	10	1.99
Rc_30189-1113513	10	2.17
Rc_29580-230428	10	2.17
Rc_30018-147574	10	2.17
Rc_28667-36670	10	2.39
Rc_30199-817817	10	2.61
Rc_29843-2617	10	2.61
Rc_30200-211821	10	2.61
Rc_29486-9337	10	2.71
Rc_27954-4059	10	2.9
Rc_28263-10311	10	3.66
Rc_29938-116462	10	5.5
Rc_29757-100905	10	6.97
Rc_30074-217621	10	8.43
Rc_30074-217284	10	8.43
Rc_30074-35855	10	10.37
Rc_30074-364989	10	13.3
Rc_30074-600632	10	13.3
Rc_51644-1129	10	13.3
Rc_30074-625474	10	13.3
Rc_31634-1186	10	16.71
Rc_29728-326897	10	18.44
Rc_29576-51443	10	18.69
Rc_48130-270	10	18.86
Rc_29717-15226	10	18.94
Rc_29717-8256	10	19.02
Rc_29982-79792	10	19.11
Rc_36228-1156	10	19.11
Rc_27985-33281	10	19.38
Rc_27985-10741	10	19.38
Rc_29414-1641	10	19.69
Rc_29414-2172	10	19.84
Rc_29477-747	10	19.98
Rc_29982-52703	10	20.26
Rc_29982-55970	10	20.26
Rc_28644-303708	10	20.33
Rc_27985-164431	10	21.98
Rc_27985-235267	10	22.74
Rc_27985-191227	10	22.74
Rc_27985-233553	10	22.74
Rc_27985-281357	10	23.81
Rc_27985-256760	10	24.9
Rc_27985-302595	10	25.61
Rc_27985-343309	10	26.15
Rc_29648-44519	10	26.15
Rc_29648-40635	10	26.15
Rc_29648-456479	10	28.43
Rc_29648-460816	10	28.66
Rc_29648-575201	10	29.26
Rc_29648-557163	10	29.34
Rc_29648-595054	10	29.68
Rc_29648-611787	10	29.91
Rc_29648-684425	10	30.29
Rc_29648-673267	10	30.42
Rc_29648-672596	10	30.42
Rc_29648-664940	10	30.42
Rc_29908-92700	10	31.44
Rc_29908-31066	10	32.78
Rc_29908-33177	10	32.94
Rc_29908-898749	10	35.54
Rc_29908-1455454	10	38.69
Rc_29908-1987672	10	40.04
Rc_29596-87478	10	41.97
Rc_29596-58206	10	42.25
Rc_29596-54081	10	42.25
Rc_30170-633989	10	45.99
Rc_30170-610810	10	45.99
Rc_30170-828235	10	47.19
Rc_30170-1885224	10	52.86
Rc_30170-1846678	10	53.27
Rc_30170-1804196	10	53.54
Rc_30170-1868197	10	53.82
Rc_30170-1880681	10	53.82
Rc_30170-3642865	10	59.5
Rc_30170-3625435	10	59.94
Rc_30170-3717966	10	61.32
Rc_30170-3750867	10	61.32
Rc_30170-3750570	10	61.32
Rc_30170-3759285	10	63.83
Rc_30170-3789315	10	64.51
Rc_30170-3796285	10	64.63
Rc_30170-3821171	10	65.88
Rc_30170-4207691	10	67.02
Rc_30170-4172480	10	67.16
Rc_30170-4507094	10	86.28
Rc_30170-4638818	10	86.42
Rc_30170-4606690	10	86.42
Rc_30170-4659618	10	86.42
Rc_30170-4676409	10	86.42
